# Supplementary material for: Pathogenic bacteria experience pervasive RNA polymerase backtracking during infection
Source: mBio. 2023 Dec 14;15(1):e02737-23. doi: 10.1128/mbio.02737-23 (PMC10790778; doi:10.1128/mbio.02737-23)
Supplement: Table S3 — PIC-seq summary. [file mbio.02737-23-s0002.xlsx]

## Sheet: PIC-seq Summary
	Total number of reads in each dataset mapping to genome features (determined by featureCounts)
		Broth		1 h p.i.		8 h p.i.
		IP	input	IP	input	IP	input
	WT avg read counts ± standard deviation (n=3)	2,949,076 ±237,211	3,631,482 ±730,566	1,684,822 ±541,602	1,711,959 ±213,517	1,283,399 ±239,135	1,264,645 ±300,494
	ΔgreA ΔgreB avg read counts ± standard deviation (n=3)	2,386,700 ±661,479	3,600,436 ±272,131	1,678,537 ±555,513	1,296,753 ±302,429	1,076,680 ±668,727	832,641 ±606,166
	By individual replicate:
	Broth	IP	input		1 h p.i.	IP	input		8 h p.i.	IP	input
	WT A	2777850	3225982		WT A	1367960	1549196		WT A	1513626	1577838
	WT B	3219838	4474860		WT C	2310191	1632963		WT B	1036254	1237388
	WT C	2849540	3193605		WT D	1376315	1953717		WT C	1300316	978708
	ΔgreA ΔgreB A	2963343	3351970		ΔgreA ΔgreB A	1265990	1199811		ΔgreA ΔgreB A	308175	302201
	ΔgreA ΔgreB B	1664748	3891263		ΔgreA ΔgreB C	2310191	1054681		ΔgreA ΔgreB B	1395767	702371
	ΔgreA ΔgreB C	2532908	3558074		ΔgreA ΔgreB D	1459429	1635767		ΔgreA ΔgreB C	1526097	1493351

## Sheet: Broth - WT
Broth					WT - replicate 1						WT - replicate 2						WT - replicate 3
					IP		Input				IP		Input				IP		Input
Geneid	Locus	Systematic identifier	Start	Stop	Read counts	Reads per million reads mapped	Read counts	Reads per million reads mapped	IP-input	Normalized read count (only positive IP-total values)	Read counts	Reads per million reads mapped	Read counts	Reads per million reads mapped	IP-input	Normalized read count (only positive IP-total values)	Read counts	Reads per million reads mapped	Read counts	Reads per million reads mapped	IP-input	Normalized read count (only positive IP-total values)	Average normalized read count
1	thrL	SL1344_0001	190	255	0	0	0	0	0	0	0	0	0	0	0	0	0	0	0	0	0	0	0
2	thrA	SL1344_0002	337	2799	0	0	0	0	0	0	0	0	0	0	0	0	0	0	0	0	0	0	0
3	thrB	SL1344_0003	2801	3730	0	0	0	0	0	0	0	0	0	0	0	0	0	0	0	0	0	0	0
4	thrC	SL1344_0004	3734	5020	0	0	0	0	0	0	0	0	0	0	0	0	0	0	0	0	0	0	0
5	yaaA	SL1344_0005	5114	5887	0	0	0	0	0	0	0	0	0	0	0	0	0	0	0	0	0	0	0
6		SL1344_0006	5966	7396	0	0	0	0	0	0	0	0	0	0	0	0	0	0	0	0	0	0	0
7	talB	SL1344_0007	7665	8618	0	0	0	0	0	0	0	0	0	0	0	0	0	0	0	0	0	0	0
8	mog	SL1344_0008	8729	9319	0	0	0	0	0	0	0	0	0	0	0	0	0	0	0	0	0	0	0
9	satP	SL1344_0009	9376	9942	151	54.3586	189	58.5868	-4.22823	0	185	57.4563	263	58.7728	-1.31648	0	171	60.0097	185	57.9283	2.08142	2.08142	0.693807
10	msyB	SL1344_0010	10092	10805	0	0	0	0	0	0	0	0	0	0	0	0	0	0	0	0	0	0	0
11		SL1344_0011	10841	11245	0	0	0	0	0	0	0	0	0	0	0	0	0	0	0	0	0	0	0
12	dnaK	SL1344_0012	11593	13509	0	0	0	0	0	0	0	0	0	0	0	0	0	0	0	0	0	0	0
13	dnaJ	SL1344_0013	13595	14734	0	0	0	0	0	0	0	0	0	0	0	0	0	0	0	0	0	0	0
14		SL1344_0014	15014	15961	0	0	0	0	0	0	0	0	0	0	0	0	0	0	0	0	0	0	0
15	SL1344_RS00075	SL1344_0015	16088	16432	33	11.8797	58	17.979	-6.09933	0	29	9.00666	64	14.3021	-5.29546	0	30	10.528	55	17.2219	-6.6939	0	0
16		SL1344_0016	16493	17026	0	0	0	0	0	0	0	0	0	0	0	0	0	0	0	0	0	0	0
17		SL1344_0017	17043	17486	0	0	0	0	0	0	0	0	0	0	0	0	0	0	0	0	0	0	0
18		SL1344_0018	17867	19966	0	0	0	0	0	0	0	0	0	0	0	0	0	0	0	0	0	0	0
19		SL1344_0019	20058	23054	0	0	0	0	0	0	0	0	0	0	0	0	0	0	0	0	0	0	0
20		SL1344_0020	23335	24039	0	0	0	0	0	0	0	0	0	0	0	0	0	0	0	0	0	0	0
21		SL1344_0021	24469	25011	0	0	0	0	0	0	0	0	0	0	0	0	0	0	0	0	0	0	0
22	bcfB	SL1344_0022	25112	25798	1	0.359991	0	0	0.359991	0.359991	1	0.310575	0	0	0.310575	0.310575	0	0	2	0.626252	-0.626252	0	0.223522
23	bcfC	SL1344_0023	25803	28424	0	0	1	0.309983	-0.309983	0	0	0	1	0.223471	-0.223471	0	2	0.701868	0	0	0.701868	0.701868	0.233956
24		SL1344_0024	28425	29432	0	0	0	0	0	0	0	0	0	0	0	0	0	0	0	0	0	0	0
25		SL1344_0025	29433	29978	0	0	0	0	0	0	0	0	0	0	0	0	0	0	0	0	0	0	0
26	bcfF	SL1344_0026	29994	30512	0	0	0	0	0	0	0	0	0	0	0	0	0	0	0	0	0	0	0
27	bcfG	SL1344_0027	30478	31209	0	0	0	0	0	0	0	0	0	0	0	0	0	0	0	0	0	0	0
28		SL1344_0028	31274	32119	1	0.359991	0	0	0.359991	0.359991	0	0	0	0	0	0	0	0	0	0	0	0	0.119997
29		SL1344_0029	32158	32445	21	7.5598	39	12.0893	-4.52954	0	26	8.07494	52	11.6205	-3.54553	0	26	9.12428	37	11.5857	-2.46137	0	0
30	SL1344_RS00150	SL1344_0030	32545	32994	54	19.4395	106	32.8582	-13.4187	0	58	18.0133	146	32.6267	-14.6134	0	64	22.4598	103	32.252	-9.79219	0	0
31		SL1344_0031	33364	34368	265	95.3975	443	137.323	-41.925	0	318	98.7627	590	131.848	-33.085	0	301	105.631	469	146.856	-41.2249	0	0
32		SL1344_0032	34376	34816	165	59.3985	364	112.834	-53.4354	0	215	66.7735	480	107.266	-40.4924	0	207	72.6433	339	106.15	-33.5063	0	0
33		SL1344_0033	35339	37057	10	3.59991	28	8.67953	-5.07962	0	13	4.03747	33	7.37453	-3.33706	0	14	4.91307	25	7.82814	-2.91507	0	0
34		SL1344_0034	37103	38674	0	0	0	0	0	0	0	0	0	0	0	0	0	0	0	0	0	0	0
35	SL1344_RS00175	SL1344_0035	38773	39534	23	8.27978	58	17.979	-9.69924	0	33	10.249	88	19.6654	-9.41646	0	38	13.3355	52	16.2825	-2.94705	0	0
36		SL1344_0036	40131	41624	61	21.9594	94	29.1384	-7.17899	0	67	20.8085	125	27.9338	-7.12533	0	68	23.8635	92	28.8076	-4.94407	0	0
37		SL1344_0037	41723	42913	168	60.4784	276	85.5553	-25.0769	0	185	57.4563	396	88.4944	-31.0381	0	187	65.6246	266	83.2915	-17.6668	0	0
38		SL1344_0038	42932	44185	0	0	1	0.309983	-0.309983	0	0	0	0	0	0	0	0	0	0	0	0	0	0
39		SL1344_0039	44312	46027	368	132.477	514	159.331	-26.8548	0	428	132.926	675	150.843	-17.9168	0	402	141.075	515	161.26	-20.1844	0	0
40	nhaA	SL1344_0040	46190	47356	0	0	0	0	0	0	0	0	0	0	0	0	0	0	0	0	0	0	0
41	nhaR	SL1344_0041	47418	48317	0	0	0	0	0	0	0	0	0	0	0	0	0	0	0	0	0	0	0
42		SL1344_0042	48372	50411	156	56.1585	221	68.5063	-12.3477	0	176	54.6611	322	71.9576	-17.2964	0	173	60.7116	230	72.0189	-11.3074	0	0
43		SL1344_0043	50451	51824	0	0	0	0	0	0	0	0	0	0	0	0	0	0	0	0	0	0	0
44	rpsT	SL1344_0044	52280	52543	41	14.7596	26	8.05956	6.70005	6.70005	49	15.2182	39	8.71536	6.5028	6.5028	49	17.1958	27	8.4544	8.74136	8.74136	7.31474
45	yaaY	SL1344_0045	52649	52864	0	0	0	0	0	0	0	0	0	0	0	0	0	0	0	0	0	0	0
46	ribF	SL1344_0046	52872	53810	0	0	0	0	0	0	0	0	0	0	0	0	0	0	0	0	0	0	0
47	ileS	SL1344_0047	53855	56689	599	215.634	554	171.731	43.9037	43.9037	712	221.129	764	170.732	50.3975	50.3975	587	205.998	583	182.552	23.4458	23.4458	39.249
48	lspA	SL1344_0048	56689	57189	0	0	0	0	0	0	0	0	0	0	0	0	0	0	0	0	0	0	0
49	fkpB	SL1344_0049	57344	57793	0	0	0	0	0	0	0	0	0	0	0	0	0	0	0	0	0	0	0
50	ispH	SL1344_0050	57796	58746	0	0	0	0	0	0	0	0	0	0	0	0	0	0	0	0	0	0	0
51		SL1344_0051	58946	60148	27	9.71975	37	11.4694	-1.74963	0	24	7.45379	52	11.6205	-4.16668	0	30	10.528	36	11.2725	-0.744512	0	0
52	rihC	SL1344_0052	60164	61084	31	11.1597	31	9.60948	1.55023	1.55023	37	11.4913	54	12.0674	-0.576155	0	33	11.5808	43	13.4644	-1.88359	0	0.516744
53		SL1344_0053	61106	61792	188	67.6782	235	72.846	-5.1678	0	221	68.637	318	71.0637	-2.42668	0	202	70.8886	239	74.8371	-3.94842	0	0
54		SL1344_0054	61794	63413	30	10.7997	39	12.0893	-1.28962	0	29	9.00666	57	12.7378	-3.73116	0	24	8.42241	40	12.525	-4.10262	0	0
55		SL1344_0055	63548	64849	0	0	0	0	0	0	0	0	0	0	0	0	0	0	0	0	0	0	0
56	oadA	SL1344_0056	64862	66637	49	17.6395	102	31.6183	-13.9787	0	55	17.0816	143	31.9563	-14.8747	0	66	23.1616	86	26.9288	-3.76718	0	0
57		SL1344_0057	66654	66893	51	18.3595	84	26.0386	-7.67906	0	61	18.9451	117	26.1461	-7.20102	0	64	22.4598	87	27.2419	-4.78218	0	0
58	citS	SL1344_0058	67052	68392	230	82.7978	389	120.583	-37.7856	0	263	81.6811	533	119.11	-37.4287	0	291	102.122	412	129.008	-26.8861	0	0
59	citC	SL1344_0059	68637	69683	221	79.5579	348	107.874	-28.3162	0	245	76.0908	480	107.266	-31.1751	0	212	74.398	339	106.15	-31.7517	0	0
60	citD	SL1344_0060	69713	70006	15	5.39986	39	12.0893	-6.68948	0	29	9.00666	58	12.9613	-3.95464	0	27	9.47521	35	10.9594	-1.48419	0	0
61	citE	SL1344_0061	70003	70872	0	0	0	0	0	0	0	0	0	0	0	0	0	0	0	0	0	0	0
62	citF	SL1344_0062	70883	72403	275	98.9974	460	142.592	-43.5948	0	291	90.3772	636	142.127	-51.7501	0	337	118.265	469	146.856	-28.5913	0	0
63	citX	SL1344_0063	72403	72954	0	0	0	0	0	0	0	0	0	0	0	0	0	0	0	0	0	0	0
64	citG	SL1344_0064	72932	73840	53	19.0795	70	21.6988	-2.61932	0	47	14.597	100	22.3471	-7.75006	0	47	16.4939	65	20.3532	-3.85928	0	0
65	dapB	SL1344_0065	74020	74841	555	199.795	751	232.797	-33.0025	0	645	200.321	1058	236.432	-36.1113	0	547	191.961	730	228.582	-36.621	0	0
66	carA	SL1344_0067	75883	77031	582	209.515	971	300.994	-91.4791	0	753	233.863	1322	295.428	-61.5655	0	682	239.337	933	292.146	-52.8095	0	0
67	carB	SL1344_0068	77050	80277	1706	614.144	2523	782.087	-167.943	0	1935	600.962	3487	779.242	-178.28	0	1862	653.439	2424	759.017	-105.578	0	0
68	caiF	SL1344_0069	80551	80946	298	107.277	383	118.724	-11.4463	0	335	104.043	517	115.534	-11.4918	0	290	101.771	386	120.867	-19.0957	0	0
69	caiE	SL1344_0070	81023	81619	378	136.076	533	165.221	-29.1445	0	409	127.025	750	167.603	-40.578	0	411	144.234	542	169.714	-25.4804	0	0
70	caiD	SL1344_0071	81728	82513	319	114.837	601	186.3	-71.4628	0	366	113.67	812	181.458	-67.7879	0	358	125.634	564	176.603	-50.9686	0	0
71	caiC	SL1344_0072	82567	84120	748	269.273	1324	410.418	-141.145	0	882	273.927	1724	385.263	-111.337	0	905	317.595	1257	393.599	-76.004	0	0
72	caiA	SL1344_0074	85512	86654	625	224.994	998	309.363	-84.369	0	685	212.744	1378	307.943	-95.199	0	693	243.197	1023	320.328	-77.1305	0	0
73	caiT	SL1344_0075	86689	88206	737	265.313	1267	392.749	-127.436	0	815	253.118	1791	400.236	-147.118	0	895	314.086	1334	417.71	-103.624	0	0
74		SL1344_0076	88687	89457	362	130.317	640	198.389	-68.0726	0	411	127.646	888	198.442	-70.7958	0	413	144.936	607	190.067	-45.1317	0	0
75		SL1344_0077	89473	90414	376	135.356	672	208.309	-72.9522	0	396	122.988	919	205.37	-82.382	0	461	161.78	653	204.471	-42.6906	0	0
76		SL1344_0078	90464	91750	570	205.195	1005	311.533	-106.338	0	639	198.457	1375	307.272	-108.815	0	620	217.579	969	303.419	-85.8399	0	0
77	fixX	SL1344_0079	91747	92034	130	46.7988	217	67.2663	-20.4676	0	135	41.9276	297	66.3708	-24.4432	0	155	54.3947	198	61.9989	-7.60416	0	0
78		SL1344_0080	92181	93521	893	321.472	1173	363.61	-42.1386	0	972	301.879	1621	362.246	-60.3674	0	869	304.962	1152	360.721	-55.7594	0	0
79		SL1344_0081	93610	93840	210	75.598	270	83.6954	-8.09741	0	205	63.6678	365	81.5668	-17.899	0	193	67.7302	252	78.9077	-11.1775	0	0
80		SL1344_0082	94134	94550	325	116.997	454	140.732	-23.7354	0	369	114.602	631	141.01	-26.408	0	332	116.51	467	146.23	-29.7197	0	0
81		SL1344_0083	94774	95064	278	100.077	357	110.664	-10.5866	0	310	96.2781	485	108.383	-12.1051	0	256	89.8391	382	119.614	-29.775	0	0
82		SL1344_0084	95962	97851	1141	410.749	1676	519.532	-108.782	0	1272	395.051	2259	504.82	-109.769	0	1261	442.528	1657	518.849	-76.3218	0	0
83	kefF	SL1344_0086	98258	98788	286	102.957	467	144.762	-41.8048	0	317	98.4522	605	135.2	-36.7476	0	310	108.789	457	143.098	-34.309	0	0
84	kefC	SL1344_0087	98781	100643	903	325.072	1520	471.174	-146.103	0	1153	358.093	2083	465.489	-107.397	0	1017	356.9	1395	436.81	-79.9107	0	0
85	folA	SL1344_0088	100842	101321	476	171.356	497	154.062	17.2939	17.2939	598	185.724	688	153.748	31.9758	31.9758	448	157.218	485	151.866	5.35236	5.35236	18.2074
86	apaH	SL1344_0089	101427	102275	656	236.154	680	210.789	25.3653	25.3653	816	253.429	904	202.017	51.4114	51.4114	681	238.986	666	208.542	30.4442	30.4442	35.7403
87	apaG	SL1344_0090	102286	102663	224	80.6379	196	60.7567	19.8812	19.8812	263	81.6811	287	64.1361	17.545	17.545	235	82.4695	220	68.8877	13.5818	13.5818	17.0027
88	rsmA/ksgA	SL1344_0091	102666	103487	622	223.914	548	169.871	54.0434	54.0434	712	221.129	768	171.625	49.5037	49.5037	578	202.84	542	169.714	33.1256	33.1256	45.5576
89	pdxA	SL1344_0092	103484	104473	818	294.472	711	220.398	74.0743	74.0743	924	286.971	980	219.001	67.9697	67.9697	779	273.377	678	212.299	61.0782	61.0782	67.7074
90	surA	SL1344_0093	104473	105759	1047	376.91	953	295.414	81.4963	81.4963	1165	361.819	1288	287.83	73.9892	73.9892	991	347.775	881	275.864	71.9116	71.9116	75.799
91	lptD/imp	SL1344_0094	105813	108173	2308	830.858	2051	635.775	195.083	195.083	2645	821.47	2780	621.248	200.221	200.221	2240	786.092	2107	659.756	126.336	126.336	173.88
92	djlA	SL1344_0095	108427	109239	682	245.514	714	221.328	24.1857	24.1857	800	248.46	993	221.906	26.5533	26.5533	686	240.741	718	224.824	15.9163	15.9163	22.2184
93	rluA	SL1344_0096	109334	109993	445	160.196	522	161.811	-1.61536	0	613	190.382	694	155.089	35.2936	35.2936	493	173.01	518	162.199	10.8112	10.8112	15.3683
94	rapA	SL1344_0097	110005	112911	1628	586.065	2358	730.94	-144.875	0	2465	765.566	3155	705.05	60.5165	60.5165	2190	768.545	2319	726.139	42.4065	42.4065	34.3076
95	polB	SL1344_0098	113085	115436	1301	468.348	1956	606.327	-137.979	0	1669	518.349	2639	589.739	-71.3901	0	1502	527.103	1860	582.414	-55.3113	0	0
96		SL1344_0099	115480	116100	315	113.397	532	164.911	-51.514	0	402	124.851	718	160.452	-35.6009	0	361	126.687	535	167.522	-40.8352	0	0
97		-	116302	116604	189	68.0382	321	99.5046	-31.4664	0	215	66.7735	443	98.9975	-32.224	0	223	78.2582	330	103.332	-25.0733	0	0
98		SL1344_0100	116819	117238	188	67.6782	322	99.8146	-32.1363	0	210	65.2207	426	95.1985	-29.9778	0	205	71.9414	302	94.564	-22.6225	0	0
99	araD	SL1344_0101	117244	117939	360	129.597	597	185.06	-55.4633	0	402	124.851	822	183.693	-58.8419	0	406	142.479	601	188.189	-45.7094	0	0
100	araA	SL1344_0102	118080	119582	679	244.434	1213	376.01	-131.576	0	759	235.726	1681	375.654	-139.928	0	825	289.52	1184	370.741	-81.2205	0	0
101	araB	SL1344_0103	119593	121302	944	339.831	1319	408.868	-69.0366	0	975	302.81	1837	410.516	-107.705	0	943	330.931	1271	397.983	-67.0522	0	0
102	araC	SL1344_0104	121643	122488	985	354.591	824	255.426	99.1647	99.1647	995	309.022	1125	251.405	57.6172	57.6172	649	227.756	806	252.379	-24.6233	0	52.2606
103		SL1344_0105	122607	123374	693	249.474	573	177.62	71.8532	71.8532	721	223.924	815	182.129	41.7957	41.7957	558	195.821	531	166.27	29.5513	29.5513	47.7334
104	thiQ	SL1344_0106	123413	124120	407	146.516	473	146.622	-0.10583	0	535	166.157	644	143.915	22.2423	22.2423	444	155.815	461	144.351	11.4636	11.4636	11.2353
105	thiP	SL1344_0107	124104	125714	767	276.113	1117	346.251	-70.1383	0	1087	337.595	1511	337.664	-0.0695708	0	913	320.403	1046	327.53	-7.12696	0	0
106		SL1344_0108	125690	126673	595	214.194	766	237.447	-23.2526	0	786	244.112	1034	231.069	13.043	13.043	659	231.265	691	216.37	14.8955	14.8955	9.31282
107	sgrR/yabN	SL1344_0109	126851	128509	1164	419.029	1501	465.285	-46.2556	0	1321	410.269	2007	448.506	-38.2366	0	1180	414.102	1449	453.719	-39.6173	0	0
108	sgrT	SL1344_0109A	128602	128724	128	46.0788	181	56.1069	-10.0281	0	128	39.7536	240	53.633	-13.8794	0	141	49.4817	169	52.9183	-3.43658	0	0
109	leuD	SL1344_0110	129060	129665	312	112.317	475	147.242	-34.9249	0	338	104.974	634	141.68	-36.7062	0	339	118.967	410	128.382	-9.41499	0	0
110	leuC	SL1344_0111	129676	131076	582	209.515	1013	314.013	-104.498	0	688	213.675	1402	313.306	-99.6305	0	674	236.529	957	299.661	-63.1319	0	0
111	leuB	SL1344_0112	131079	132170	478	172.076	735	227.838	-55.7621	0	529	164.294	1004	224.365	-60.0706	0	513	180.029	750	234.844	-54.8153	0	0
112	leuA	SL1344_0113	132170	133741	867	312.112	1178	365.16	-53.0482	0	862	267.715	1643	367.162	-99.447	0	845	296.539	1172	366.983	-70.4443	0	0
113	leuL	SL1344_0114	133829	133915	154	55.4386	139	43.0877	12.3509	12.3509	132	40.9959	185	41.3421	-0.346224	0	112	39.3046	144	45.0901	-5.78552	0	4.11697
114	leuO	SL1344_0115	134572	135516	593	213.474	951	294.794	-81.3195	0	668	207.464	1278	285.596	-78.1317	0	662	232.318	940	294.338	-62.02	0	0
115	ilvI	SL1344_0116	135838	137562	1039	374.03	1432	443.896	-69.8656	0	1164	361.509	2002	447.388	-85.8794	0	1030	361.462	1509	472.507	-111.045	0	0
116	ilvN	SL1344_0117	137565	138056	370	133.197	403	124.923	8.27334	8.27334	376	116.776	556	124.25	-7.47364	0	304	106.684	406	127.129	-20.4452	0	2.75778
117	cra	SL1344_0118	138340	139344	1118	402.47	953	295.414	107.056	107.056	1062	329.83	1291	288.501	41.3296	41.3296	788	276.536	915	286.51	-9.97421	0	49.4617
118	mraZ	SL1344_0119	139950	140408	552	198.715	373	115.624	83.0911	83.0911	592	183.86	512	114.417	69.4432	69.4432	524	183.889	393	123.058	60.8309	60.8309	71.1217
119	rsmH	SL1344_0120	140410	141351	825	296.992	633	196.219	100.773	100.773	964	299.394	873	195.09	104.304	104.304	806	282.853	596	186.623	96.2297	96.2297	100.436
120	ftsL	SL1344_0121	141348	141713	245	88.1977	195	60.4467	27.751	27.751	299	92.8618	265	59.2197	33.6421	33.6421	254	89.1372	203	63.5645	25.5727	25.5727	28.9886
121	ftsI	SL1344_0122	141729	143495	1552	558.705	1387	429.947	128.759	128.759	1842	572.078	1895	423.477	148.602	148.602	1563	548.51	1402	439.002	109.507	109.507	128.956
122	murE	SL1344_0123	143482	144969	1118	402.47	1087	336.952	65.5179	65.5179	1428	443.501	1482	331.184	112.317	112.317	1193	418.664	1053	329.721	88.9426	88.9426	88.9258
123	murF	SL1344_0124	144966	146324	1076	387.35	1034	320.523	66.8274	66.8274	1321	410.269	1395	311.742	98.5275	98.5275	1094	383.922	1006	315.005	68.9171	68.9171	78.0907
124	mraY	SL1344_0125	146318	147400	761	273.953	778	241.167	32.786	32.786	997	309.643	1047	233.974	75.6691	75.6691	834	292.679	758	237.349	55.3295	55.3295	54.5949
125	murD	SL1344_0126	147403	148719	923	332.271	894	277.125	55.1464	55.1464	1124	349.086	1215	271.517	77.569	77.569	963	337.949	865	270.854	67.0955	67.0955	66.6037
126	ftsW	SL1344_0127	148719	149963	841	302.752	786	243.647	59.1054	59.1054	1042	323.619	1119	250.064	73.5551	73.5551	963	337.949	762	238.602	99.3475	99.3475	77.336
127	murG	SL1344_0128	149960	151027	869	312.832	847	262.556	50.2762	50.2762	1117	346.912	1144	255.65	91.2614	91.2614	929	326.018	849	265.844	60.1738	60.1738	67.2371
128	murC	SL1344_0129	151146	152621	1183	425.869	1217	377.249	48.6195	48.6195	1565	486.049	1640	366.492	119.557	119.557	1277	448.143	1139	356.65	91.4923	91.4923	86.5564
129	ddlB	SL1344_0130	152614	153534	674	242.634	606	187.85	54.7839	54.7839	835	259.33	847	189.28	70.0502	70.0502	696	244.25	602	188.502	55.7482	55.7482	60.1941
130	ftsQ	SL1344_0131	153536	154366	590	212.394	543	168.321	44.0736	44.0736	724	224.856	751	167.826	57.0296	57.0296	611	214.421	543	170.027	44.3933	44.3933	48.4988
131	ftsA	SL1344_0132	154363	155625	1134	408.229	1055	327.032	81.1972	81.1972	1398	434.183	1403	313.529	120.654	120.654	1186	416.208	1043	326.59	89.6174	89.6174	97.1562
132	ftsZ	SL1344_0133	155686	156837	1070	385.19	891	276.195	108.995	108.995	1366	424.245	1298	290.065	134.18	134.18	1187	416.558	907	284.005	132.553	132.553	125.243
133	lpxC	SL1344_0134	156938	157855	1240	446.388	815	252.636	193.752	193.752	1469	456.234	1100	245.818	210.416	210.416	1355	475.515	817	255.824	219.692	219.692	207.953
134	secM	SL1344_0135	158134	158631	632	227.514	446	138.252	89.2616	89.2616	731	227.03	608	135.87	91.1599	91.1599	642	225.3	419	131.2	94.0998	94.0998	91.5071
135	secA	SL1344_0136	158693	161398	2285	822.579	2301	713.271	109.307	109.307	2868	890.728	3093	691.195	199.533	199.533	2514	882.248	2284	715.179	167.068	167.068	158.636
136	mutT	SL1344_0137	161550	161945	476	171.356	475	147.242	24.1136	24.1136	559	173.611	612	136.764	36.8472	36.8472	472	165.641	436	136.523	29.1179	29.1179	30.0262
137	yacG	SL1344_0138	162267	162458	177	63.7183	158	48.9773	14.741	14.741	203	63.0467	210	46.9288	16.1178	16.1178	155	54.3947	147	46.0295	8.36526	8.36526	13.0747
138	zapD	SL1344_0139	162468	163211	501	180.355	497	154.062	26.2937	26.2937	600	186.345	684	152.854	33.4908	33.4908	513	180.029	482	150.927	29.1024	29.1024	29.629
139	coaE	SL1344_0140	163211	163831	612	220.314	480	148.792	71.5224	71.5224	732	227.341	657	146.82	80.5204	80.5204	624	218.983	498	155.937	63.0461	63.0461	71.6963
140	guaC	SL1344_0141	164057	165100	1012	364.311	783	242.717	121.594	121.594	1141	354.366	1104	246.712	107.654	107.654	1007	353.39	770	241.107	112.284	112.284	113.844
141	hofC	SL1344_0142	165131	166333	600	215.994	876	271.545	-55.5508	0	743	230.757	1198	267.718	-36.9609	0	714	250.567	837	262.086	-11.5195	0	0
142	gspE	SL1344_0143	166323	167708	544	195.835	1047	324.552	-128.717	0	632	196.283	1407	314.423	-118.14	0	677	237.582	996	311.873	-74.2911	0	0
143	ppdD	SL1344_0144	167718	168155	253	91.0776	380	117.794	-26.716	0	269	83.5446	524	117.099	-33.5541	0	247	86.6807	376	117.735	-31.0546	0	0
144	nadC	SL1344_0145	168377	169270	573	206.275	752	233.107	-26.8327	0	623	193.488	1048	234.197	-40.7093	0	565	198.278	703	220.127	-21.8498	0	0
145	ampD	SL1344_0146	169358	169921	316	113.757	414	128.333	-14.576	0	370	114.913	574	128.272	-13.3596	0	337	118.265	401	125.563	-7.29873	0	0
146	ampE	SL1344_0147	169918	170772	558	200.875	664	205.829	-4.95402	0	569	176.717	896	200.23	-23.5128	0	515	180.731	652	204.158	-23.4271	0	0
147		SL1344_0148	170864	171814	535	192.595	736	228.148	-35.5526	0	566	175.785	1004	224.365	-48.5793	0	529	185.644	717	224.511	-38.8672	0	0
148		SL1344_0149	171814	173220	755	271.793	1174	363.92	-92.1273	0	849	263.678	1601	357.777	-94.0987	0	840	294.784	1168	365.731	-70.9465	0	0
149	aroP	SL1344_0150	173384	174757	903	325.072	1198	371.36	-46.2882	0	1087	337.595	1658	370.514	-32.9198	0	1001	351.285	1195	374.185	-22.9005	0	0
150	pdhR	SL1344_0151	175320	176084	652	234.714	809	250.776	-16.0625	0	1079	335.11	1035	231.292	103.818	103.818	1176	412.698	719	225.137	187.561	187.561	97.1262
151	aceE	SL1344_0152	176244	178907	1596	574.545	2194	680.103	-105.558	0	3045	945.7	3042	679.798	265.902	265.902	3178	1115.27	2160	676.352	438.916	438.916	234.939
152	aceF	SL1344_0153	178922	180811	1196	430.549	1471	455.985	-25.4364	0	2154	668.978	2040	455.88	213.098	213.098	2037	714.852	1386	433.992	280.86	280.86	164.652
153	lpdA	SL1344_0154	181011	182435	1602	576.705	1291	400.188	176.517	176.517	1958	608.105	1720	384.37	223.736	223.736	1743	611.678	1214	380.135	231.543	231.543	210.598
154		SL1344_0155	182724	183008	239	86.0378	275	85.2454	0.792402	0.792402	277	86.0292	365	81.5668	4.46238	4.46238	237	83.1713	273	85.4833	-2.31201	0	1.75159
155		SL1344_0156	183046	183837	418	150.476	643	199.319	-48.8431	0	483	150.008	922	206.04	-56.0324	0	453	158.973	635	198.835	-39.8618	0	0
156	acnB	SL1344_0159	185853	188450	2846	1024.53	2112	654.684	369.849	369.849	2511	779.853	2919	652.311	127.542	127.542	1954	685.725	2056	643.787	41.9381	41.9381	179.776
157	SL1344_RS00810	SL1344_0160	188511	189353	584	210.235	625	193.739	16.4951	16.4951	611	189.761	883	197.325	-7.56351	0	532	186.697	652	204.158	-17.4612	0	5.49836
158	yacL	SL1344_0161	189599	189961	390	140.396	423	131.123	9.27349	9.27349	401	124.54	555	124.026	0.514201	0.514201	317	111.246	402	125.877	-14.6305	0	3.26256
159	kdgT	SL1344_0162	190196	191149	824	296.632	676	209.549	87.0837	87.0837	611	189.761	999	223.247	-33.4861	0	502	176.169	582	182.239	-6.07041	0	29.0279
160		SL1344_0163	191146	192417	859	309.232	820	254.186	55.0458	55.0458	654	203.116	1138	254.31	-51.1938	0	554	194.417	730	228.582	-34.1645	0	18.3486
161		SL1344_0164	192407	193390	747	268.913	716	221.948	46.9651	46.9651	620	192.556	957	213.861	-21.3052	0	592	207.753	721	225.764	-18.0108	0	15.655
162	pdxAb	SL1344_0165	193400	194167	554	199.435	465	144.142	55.2927	55.2927	561	174.232	667	149.055	25.1774	25.1774	457	160.377	472	147.795	12.5814	12.5814	31.0172
163	speD	SL1344_0166	194197	194991	544	195.835	581	180.1	15.7347	15.7347	641	199.078	773	172.743	26.3355	26.3355	545	191.259	569	178.169	13.0904	13.0904	18.3869
164	speE	SL1344_0167	195012	195872	611	219.954	714	221.328	-1.37367	0	799	248.149	949	212.074	36.0755	36.0755	667	234.073	681	213.239	20.8342	20.8342	18.9699
165		SL1344_0168	195979	196326	367	132.117	377	116.864	15.2529	15.2529	428	132.926	517	115.534	17.3916	17.3916	370	129.846	375	117.422	12.4234	12.4234	15.0226
166	cueO	SL1344_0169	196528	198138	886	318.952	1303	403.908	-84.9563	0	988	306.848	1838	410.739	-103.891	0	977	342.862	1263	395.478	-52.6155	0	0
167		SL1344_0170	198216	200606	1243	447.468	1940	601.367	-153.899	0	1432	444.743	2750	614.544	-169.801	0	1429	501.484	1980	619.989	-118.505	0	0
168	hpt	SL1344_0171	200812	201348	526	189.355	482	149.412	39.9432	39.9432	638	198.147	637	142.351	55.7958	55.7958	549	192.663	469	146.856	45.8067	45.8067	47.1819
169	can	SL1344_0172	201406	202068	760	273.593	545	168.941	104.652	104.652	846	262.746	740	165.368	97.3778	97.3778	727	255.129	570	178.482	76.6472	76.6472	92.8924
170		SL1344_0173	202177	203103	601	216.354	671	207.999	8.35569	8.35569	729	226.409	948	211.85	14.5587	14.5587	591	207.402	686	214.804	-7.40238	0	7.63813
171		SL1344_0174	203100	203870	416	149.756	592	183.51	-33.7539	0	465	144.417	802	179.223	-34.8063	0	465	163.184	551	172.532	-9.34806	0	0
172		SL1344_0175	203987	205066	610	219.594	863	267.515	-47.9212	0	723	224.545	1192	266.377	-41.8316	0	646	226.703	846	264.904	-38.2011	0	0
173		SL1344_0176	205075	207621	1130	406.789	1982	614.387	-207.597	0	1257	390.392	2668	596.22	-205.827	0	1288	452.003	1890	591.808	-139.805	0	0
174		SL1344_0177	207648	208331	299	107.637	492	152.512	-44.8745	0	335	104.043	679	151.737	-47.6941	0	335	117.563	489	153.118	-35.5557	0	0
175		SL1344_0178	208379	208918	290	104.397	404	125.233	-20.8359	0	351	109.012	599	133.859	-24.8472	0	313	109.842	462	144.664	-34.8218	0	0
176	yadI	SL1344_0179	209289	209729	321	115.557	425	131.743	-16.1858	0	366	113.67	569	127.155	-13.4845	0	313	109.842	408	127.755	-17.913	0	0
177		SL1344_0180	209791	211020	804	289.432	969	300.374	-10.9412	0	931	289.145	1291	288.501	0.644336	0.644336	775	271.974	906	283.692	-11.7182	0	0.214779
178	panD	SL1344_0181	211027	211407	254	91.4376	291	90.2051	1.23253	1.23253	307	95.3464	378	84.4719	10.8745	10.8745	259	90.8919	283	88.6146	2.27727	2.27727	4.79477
179	panC	SL1344_0182	211502	212356	519	186.835	729	225.978	-39.1426	0	654	203.116	983	219.672	-16.5559	0	570	200.032	686	214.804	-14.772	0	0
180	panB	SL1344_0183	212482	213273	535	192.595	735	227.838	-35.2426	0	775	240.695	998	223.024	17.6716	17.6716	660	231.616	722	226.077	5.53953	5.53953	7.73704
181	folK	SL1344_0184	213394	213873	373	134.277	340	105.394	28.8822	28.8822	542	168.331	481	107.489	60.8421	60.8421	452	158.622	330	103.332	55.2906	55.2906	48.3383
182	pcnB	SL1344_0185	213870	215288	1253	451.068	1127	349.351	101.717	101.717	1741	540.71	1465	327.385	213.326	213.326	1495	524.646	1076	336.923	187.723	187.723	167.589
183	gluQRS	SL1344_0186	215429	216325	888	319.672	746	231.247	88.4243	88.4243	1149	356.85	1038	231.963	124.888	124.888	873	306.365	789	247.056	59.309	59.309	90.8737
184	dksA	SL1344_0187	216394	216849	636	228.954	439	136.083	92.8715	92.8715	718	222.993	603	134.753	88.2398	88.2398	525	184.24	429	134.331	49.9093	49.9093	77.0068
185	sfsA	SL1344_0188	217026	217730	665	239.394	571	177	62.3934	62.3934	747	231.999	808	180.564	51.4349	51.4349	575	201.787	556	174.098	27.689	27.689	47.1725
186	thpR	SL1344_0189	217747	218277	371	133.557	344	106.634	26.9223	26.9223	370	114.913	479	107.042	7.87016	7.87016	328	115.106	329	103.018	12.0879	12.0879	15.6268
187	hrpB	SL1344_0190	218350	220779	1572	565.905	1959	607.257	-41.3517	0	1826	567.109	2779	621.025	-53.9157	0	1611	565.354	1845	577.717	-12.3626	0	0
188	mrcB	SL1344_0191	220920	223442	1771	637.543	2114	655.304	-17.7609	0	2190	680.158	2889	645.607	34.5517	34.5517	1946	682.917	2097	656.625	26.2925	26.2925	20.2814
189	fhuA	SL1344_0192	223735	225924	1687	607.304	1817	563.239	44.0649	44.0649	2420	751.591	2494	557.336	194.255	194.255	2386	837.328	1793	561.434	275.894	275.894	171.404
190	fhuC	SL1344_0193	225973	226770	461	165.956	585	181.34	-15.3844	0	679	210.88	792	176.989	33.8914	33.8914	636	223.194	548	171.593	51.601	51.601	28.4975
191	fhuD	SL1344_0194	226770	227660	463	166.676	591	183.2	-16.5244	0	644	200.01	834	186.375	13.6355	13.6355	615	215.824	540	169.088	46.7364	46.7364	20.124
192	fhuB	SL1344_0195	227675	229714	1266	455.748	1584	491.013	-35.2651	0	1730	537.294	2262	505.491	31.8034	31.8034	1585	556.23	1500	469.689	86.5415	86.5415	39.4483
193	stfA	SL1344_0196	230653	231213	295	106.197	478	148.172	-41.9747	0	304	94.4147	633	141.457	-47.0423	0	334	117.212	457	143.098	-25.8866	0	0
194		SL1344_0197	231299	233956	1243	447.468	2091	648.175	-200.706	0	1361	422.692	2881	643.819	-221.127	0	1395	489.553	2073	649.11	-159.557	0	0
195	stfD	SL1344_0198	233974	234726	259	93.2376	506	156.851	-63.6139	0	300	93.1724	719	160.675	-67.503	0	319	111.948	481	150.613	-38.6656	0	0
196		SL1344_0199	234745	235257	172	61.9184	314	97.3347	-35.4163	0	171	53.1083	445	99.4445	-46.3362	0	239	83.8732	298	93.3115	-9.43829	0	0
197	stfF	SL1344_0200	235254	235730	169	60.8384	304	94.2349	-33.3965	0	155	48.1391	358	80.0025	-31.8634	0	183	64.2209	286	89.554	-25.3331	0	0
198		SL1344_0201	235730	236260	166	59.7584	303	93.9249	-34.1664	0	198	61.4938	401	89.6117	-28.118	0	214	75.0998	307	96.1296	-21.0298	0	0
199		SL1344_0202	236260	237099	499	179.635	641	198.699	-19.0639	0	538	167.089	863	192.855	-25.766	0	468	164.237	658	206.037	-41.7997	0	0
200	hemL	SL1344_0203	237207	238487	902	324.712	1031	319.593	5.11895	5.11895	1052	326.725	1433	320.233	6.49103	6.49103	918	322.157	1006	315.005	7.15274	7.15274	6.25424
201	clcA	SL1344_0204	238657	240078	891	320.752	1128	349.661	-28.9093	0	1099	341.322	1594	356.212	-14.8907	0	948	332.685	1057	330.974	1.71134	1.71134	0.570448
202	erpA	SL1344_0205	240160	240504	391	140.756	312	96.7147	44.0416	44.0416	469	145.66	427	95.422	50.2375	50.2375	386	135.46	310	97.069	38.3915	38.3915	44.2235
203		SL1344_0206	240605	241228	592	213.114	438	135.773	77.3418	77.3418	667	207.153	622	138.999	68.1545	68.1545	585	205.296	449	140.593	64.7028	64.7028	70.0664
204	btuF	SL1344_0207	241265	242065	426	153.356	519	160.881	-7.52523	0	542	168.331	711	158.888	9.4438	9.4438	454	159.324	496	155.31	4.01358	4.01358	4.48579
205	mtnN	SL1344_0208	242058	242756	374	134.636	502	155.612	-20.975	0	456	141.622	693	154.865	-13.2431	0	395	138.619	479	149.987	-11.3684	0	0
206	dgt	SL1344_0209	242841	244358	943	339.471	1307	405.148	-65.6768	0	1056	327.967	1757	392.638	-64.6712	0	947	332.334	1236	387.023	-54.6891	0	0
207	degP	SL1344_0210	244488	245915	879	316.432	1211	375.39	-58.9578	0	927	287.903	1654	369.621	-81.7178	0	864	303.207	1190	372.62	-69.4128	0	0
208	cdaR	SL1344_0211	246068	247225	1030	370.79	972	301.304	69.4868	69.4868	949	294.735	1407	314.423	-19.6879	0	767	269.166	987	309.055	-39.8889	0	23.1623
209	yaeH	SL1344_0212	247314	247700	454	163.436	340	105.394	58.0415	58.0415	429	133.237	509	113.747	19.4899	19.4899	304	106.684	356	111.473	-4.78889	0	25.8438
210		SL1344_0213	247947	249248	1049	377.63	1080	334.782	42.8484	42.8484	1103	342.564	1523	340.346	2.21798	2.21798	880	308.822	1068	334.418	-25.5965	0	15.0221
211	dapD	SL1344_0214	249285	250109	570	205.195	633	196.219	8.97534	8.97534	619	192.246	827	184.81	7.43545	7.43545	519	182.135	610	191.007	-8.87205	0	5.47026
212	glnD	SL1344_0215	250139	252811	1664	599.024	2174	673.903	-74.8789	0	1935	600.962	2943	657.674	-56.7123	0	1699	596.237	2112	661.322	-65.085	0	0
213	map	SL1344_0216	253048	253842	880	316.792	789	244.577	72.2151	72.2151	1027	318.96	1096	244.924	74.0363	74.0363	906	317.946	774	242.359	75.5867	75.5867	73.946
214	rpsB	SL1344_0217	254293	255018	1024	368.63	760	235.587	133.043	133.043	1301	404.058	996	222.577	181.481	181.481	1156	405.68	743	232.652	173.027	173.027	162.517
215	tsf	SL1344_0218	255276	256127	925	332.991	754	233.727	99.2641	99.2641	1302	404.368	1057	236.209	168.16	168.16	1094	383.922	740	231.713	152.209	152.209	139.877
216	pyrH	SL1344_0219	256272	256997	822	295.912	705	218.538	77.3742	77.3742	1035	321.445	998	223.024	98.421	98.421	908	318.648	778	243.612	75.0361	75.0361	83.6104
217	frr	SL1344_0220	257144	257701	703	253.073	532	164.911	88.1624	88.1624	807	250.634	722	161.346	89.2879	89.2879	679	238.284	522	163.452	74.8324	74.8324	84.0942
218	ispC	SL1344_0221	257842	259038	1096	394.55	993	307.813	86.7365	86.7365	1300	403.747	1393	311.295	92.4524	92.4524	1071	375.85	963	301.54	74.31	74.31	84.4996
219	ispU	SL1344_0222	259351	260109	691	248.754	610	189.09	59.6638	59.6638	885	274.859	843	188.386	86.4728	86.4728	750	263.2	630	197.269	65.9311	65.9311	70.6892
220	cdsA	SL1344_0223	260122	260979	670	241.194	566	175.45	65.7433	65.7433	850	263.988	795	177.659	86.3292	86.3292	725	254.427	552	172.845	81.5816	81.5816	77.8847
221	rseP/yaeL	SL1344_0224	260991	262343	1270	457.188	1027	318.353	138.835	138.835	1525	473.626	1390	310.624	163.002	163.002	1231	432	950	297.469	134.53	134.53	145.456
222	bamA/yaeT	SL1344_0225	262375	264789	2415	869.377	2051	635.775	233.602	233.602	2882	895.076	2767	618.343	276.733	276.733	2457	862.244	2064	646.292	215.953	215.953	242.096
223	skp/hipA	SL1344_0226	264912	265397	467	168.116	382	118.414	49.7021	49.7021	514	159.635	514	114.864	44.7714	44.7714	465	163.184	356	111.473	51.7115	51.7115	48.7283
224	lpxD	SL1344_0227	265401	266426	1144	411.829	857	265.656	146.174	146.174	1290	400.641	1171	261.684	138.957	138.957	1066	374.095	872	273.046	101.05	101.05	128.727
225	fabZ	SL1344_0228	266532	266987	394	141.836	318	98.5746	43.2617	43.2617	488	151.56	442	98.774	52.7864	52.7864	376	131.951	309	96.7559	35.1953	35.1953	43.7478
226	lpxA	SL1344_0229	266991	267779	530	190.795	547	169.561	21.2343	21.2343	702	218.023	740	165.368	52.6551	52.6551	630	221.088	506	158.442	62.6467	62.6467	45.512
227	lpxB	SL1344_0230	267779	268927	749	269.633	770	238.687	30.946	30.946	1027	318.96	1065	237.996	80.9639	80.9639	852	298.996	734	229.834	69.1613	69.1613	60.3571
228	rnhB	SL1344_0231	268924	269520	326	117.357	374	115.934	1.42326	1.42326	477	148.144	517	115.534	32.6098	32.6098	386	135.46	363	113.665	21.7958	21.7958	18.6096
229	dnaE	SL1344_0232	269544	273026	2352	846.698	2645	819.905	26.7926	26.7926	3130	972.099	3733	834.216	137.883	137.883	2629	922.605	2582	808.491	114.114	114.114	92.9298
230	accA	SL1344_0233	273039	273998	952	342.711	797	247.057	95.6545	95.6545	1074	333.557	1081	241.572	91.9854	91.9854	873	306.365	743	232.652	73.7128	73.7128	87.1176
231		SL1344_0234	274178	275941	1069	384.83	1451	449.786	-64.9555	0	1287	399.71	1989	444.483	-44.7736	0	1146	402.17	1455	455.598	-53.4278	0	0
232	ldcC	SL1344_0235	276017	278158	1239	446.028	1679	520.462	-74.4333	0	1378	427.972	2337	522.251	-94.2791	0	1333	467.795	1670	522.92	-55.1252	0	0
233		SL1344_0236	278214	278603	216	77.758	294	91.135	-13.3771	0	258	80.1283	414	92.5169	-12.3886	0	241	84.5751	293	91.7458	-7.17079	0	0
234	tilS	SL1344_0237	278666	279958	961	345.951	1046	324.242	21.7087	21.7087	1041	323.308	1446	323.139	0.16959	0.16959	888	311.629	1013	317.196	-5.56715	0	7.29275
235	rof	SL1344_0238	280042	280302	155	55.7985	136	42.1577	13.6408	13.6408	169	52.4871	190	42.4594	10.0277	10.0277	138	48.4289	143	44.777	3.65189	3.65189	9.1068
236	yaeP	SL1344_0239	280289	280489	164	59.0385	150	46.4975	12.541	12.541	188	58.388	220	49.1635	9.22448	9.22448	156	54.7457	163	51.0395	3.70618	3.70618	8.49055
237		SL1344_0240	280687	281232	392	141.116	437	135.463	5.6537	5.6537	427	132.615	595	132.965	-0.349686	0	397	139.321	437	136.836	2.48477	2.48477	2.71283
238	arfB	SL1344_0241	281229	281651	208	74.8781	255	79.0457	-4.16765	0	242	75.1591	337	75.3096	-0.150558	0	201	70.5377	244	76.4027	-5.86499	0	0
239	nlpE	SL1344_0242	281683	282384	418	150.476	473	146.622	3.85407	3.85407	527	163.673	663	148.161	15.5118	15.5118	439	154.06	478	149.674	4.38584	4.38584	7.91723
240	proS	SL1344_0243	282458	284176	1252	450.708	1332	412.898	37.8108	37.8108	1586	492.571	1822	407.164	85.4078	85.4078	1349	473.41	1299	406.75	66.6594	66.6594	63.2926
241	yaeB	SL1344_0244	284287	284994	588	211.674	529	163.981	47.6934	47.6934	676	209.948	715	159.782	50.1669	50.1669	539	189.153	482	150.927	38.2267	38.2267	45.3624
242	rcsF	SL1344_0245	284991	285395	322	115.917	306	94.8548	21.0621	21.0621	346	107.459	394	88.0474	19.4114	19.4114	304	106.684	286	89.554	17.1299	17.1299	19.2011
243	metQ	SL1344_0246	285514	286329	585	210.595	638	197.769	12.8253	12.8253	689	213.986	887	198.218	15.7674	15.7674	599	210.209	610	191.007	19.2027	19.2027	15.9318
244	metI	SL1344_0247	286368	287021	334	120.237	395	122.443	-2.20646	0	423	131.373	589	131.624	-0.251161	0	381	133.706	391	122.432	11.2736	11.2736	3.75787
245	metN	SL1344_0248	287014	288045	685	246.594	814	252.326	-5.73268	0	930	288.834	1099	245.594	43.2401	43.2401	822	288.468	789	247.056	41.4114	41.4114	28.2172
246	gmhB	SL1344_0249	288235	288801	775	278.993	528	163.671	115.322	115.322	1019	316.476	703	157.1	159.376	159.376	956	335.493	478	149.674	185.819	185.819	153.505
rRNA1	rRNA	SL1344_tRNA_3	289180	294892	8112	2920.24	5423	1681.04	1239.21	1239.21	9355	2905.43	6963	1556.03	1349.4	1349.4	8935	3135.59	5101	1597.25	1538.34	1538.34	1375.65
247	dkgB	SL1344_0250	295060	295863	833	299.872	686	212.648	87.2238	87.2238	1087	337.595	901	201.347	136.248	136.248	949	333.036	646	202.279	130.757	130.757	118.076
248		SL1344_0251	295884	296798	465	167.396	727	225.358	-57.9621	0	552	171.437	973	217.437	-45.9998	0	516	181.082	677	211.986	-30.9043	0	0
249		SL1344_0252	296903	298078	803	289.072	1043	323.312	-34.2399	0	763	236.968	1431	319.787	-82.8181	0	787	276.185	1050	328.782	-52.5971	0	0
250		SL1344_0253	298210	299010	819	294.832	667	206.759	88.0736	88.0736	722	224.235	942	210.509	13.7255	13.7255	592	207.753	702	219.814	-12.0615	0	33.933
251		SL1344_0254	299088	299858	640	230.394	662	205.209	25.1852	25.1852	693	215.228	858	191.738	23.4904	23.4904	617	216.526	652	204.158	12.3682	12.3682	20.3479
252	mltD/dniR	SL1344_0255	299914	301281	1122	403.909	1126	349.041	54.8685	54.8685	1645	510.895	1507	336.77	174.125	174.125	1460	512.363	1141	357.276	155.087	155.087	128.027
253	gloB	SL1344_0256	301353	302108	518	186.475	562	174.211	12.2646	12.2646	639	198.457	737	164.698	33.7593	33.7593	527	184.942	564	176.603	8.3392	8.3392	18.121
254		SL1344_0257	302143	302865	441	158.756	450	139.492	19.2635	19.2635	505	156.84	626	139.893	16.9475	16.9475	448	157.218	483	151.24	5.97861	5.97861	14.0632
255	rnhA	SL1344_0258	302862	303329	286	102.957	285	88.3452	14.6121	14.6121	372	115.534	398	88.9413	26.5924	26.5924	294	103.175	288	90.1802	12.9943	12.9943	18.0663
256	dnaQ	SL1344_0259	303393	304124	1015	365.39	630	195.289	170.101	170.101	1191	369.894	831	185.704	184.19	184.19	1028	360.76	608	190.38	170.38	170.38	174.89
tRNA1	tRNA	SL1344_tRNA_4	304258	304331	340	122.397	152	47.1174	75.2794	75.2794	387	120.192	213	47.5993	72.5931	72.5931	354	124.231	145	45.4032	78.8273	78.8273	75.5666
257		SL1344_0260	304656	305711	1143	411.469	888	275.265	136.204	136.204	1447	449.401	1215	271.517	177.885	177.885	1273	446.739	865	270.854	175.885	175.885	163.325
258	tssG	SL1344_0261	305722	306717	403	145.076	617	191.26	-46.1834	0	491	152.492	873	195.09	-42.5978	0	498	174.765	643	201.34	-26.5748	0	0
259	tssF	SL1344_0262	306714	308597	713	256.673	1293	400.808	-144.135	0	818	254.05	1837	410.516	-156.466	0	890	312.331	1291	404.245	-91.9142	0	0
260	tssE	SL1344_0263	308613	309107	182	65.5183	290	89.8951	-24.3768	0	188	58.388	359	80.226	-21.8379	0	202	70.8886	284	88.9277	-18.0391	0	0
261		SL1344_0264	309104	309928	305	109.797	541	167.701	-57.9037	0	357	110.875	715	159.782	-48.9064	0	369	129.495	533	166.896	-37.4014	0	0
262	tagK	SL1344_0265	309915	310817	409	147.236	766	237.447	-90.2109	0	469	145.66	1005	224.588	-78.9285	0	504	176.871	739	231.4	-54.5293	0	0
263	tssH	SL1344_0266	311185	313824	1179	424.429	2143	664.294	-239.865	0	1376	427.351	2981	666.166	-238.815	0	1403	492.36	2068	647.544	-155.184	0	0
264	tssB	SL1344_0267	313924	314466	240	86.3978	384	119.034	-32.6358	0	265	82.3023	576	128.719	-46.4168	0	261	91.5937	377	118.048	-26.4547	0	0
265	tssC	SL1344_0268	314490	315983	713	256.673	1202	372.6	-115.926	0	775	240.695	1606	358.894	-118.199	0	749	262.849	1160	363.226	-100.376	0	0
266		SL1344_0270	316283	316615	196	70.5582	374	115.934	-45.3755	0	239	74.2273	495	110.618	-36.3906	0	258	90.5409	388	121.493	-30.9519	0	0
267		SL1344_0271	316869	317354	216	77.758	373	115.624	-37.8657	0	227	70.5004	497	111.065	-40.5645	0	249	87.3825	359	112.412	-25.0296	0	0
268		-	317374	317529	67	24.1194	118	36.578	-12.4586	0	72	22.3614	168	37.5431	-15.1817	0	71	24.9163	117	36.6357	-11.7194	0	0
269		SL1344_0272	317659	318144	207	74.5181	362	112.214	-37.6958	0	249	77.3331	510	113.97	-36.637	0	246	86.3297	391	122.432	-36.1024	0	0
270		SL1344_0273	318129	318512	163	58.6785	284	88.0352	-29.3567	0	189	58.6986	358	80.0025	-21.3039	0	209	73.3452	281	87.9883	-14.6432	0	0
271		SL1344_0274	318655	319140	229	82.4379	402	124.613	-42.1754	0	252	78.2648	536	119.78	-41.5155	0	271	95.1031	390	122.119	-27.016	0	0
272	tssJ	SL1344_0275	319207	319743	170	61.1984	338	104.774	-43.5759	0	208	64.5995	465	103.914	-39.3143	0	232	81.4166	321	100.513	-19.0967	0	0
273	tssK	SL1344_0276	319747	321090	500	179.995	916	283.945	-103.949	0	553	171.748	1282	286.489	-114.742	0	616	216.175	847	265.218	-49.0423	0	0
274	tssL	SL1344_0277	321087	322391	508	182.875	859	266.276	-83.4003	0	572	177.649	1230	274.869	-97.2202	0	553	194.066	872	273.046	-78.9793	0	0
275		SL1344_0278	322396	323169	350	125.997	547	169.561	-43.564	0	406	126.093	813	181.682	-55.5884	0	424	148.796	608	190.38	-41.5845	0	0
276		SL1344_0279	323372	323803	181	65.1583	323	100.125	-34.9662	0	218	67.7053	458	102.35	-34.6443	0	220	77.2054	337	105.523	-28.3179	0	0
277	tssM	SL1344_0280	323837	327706	1621	583.545	2759	855.243	-271.699	0	1845	573.01	4013	896.788	-323.778	0	1880	659.756	2655	831.349	-171.593	0	0
278		SL1344_0281	327706	328494	299	107.637	424	131.433	-23.7956	0	297	92.2407	684	152.854	-60.6133	0	349	122.476	430	134.644	-12.1682	0	0
279		SL1344_0282	328491	328907	226	81.3579	263	81.5256	-0.167679	0	227	70.5004	331	73.9688	-3.46835	0	192	67.3793	247	77.3421	-9.96277	0	0
280		SL1344_0283	328931	329452	348	125.277	432	133.913	-8.63597	0	388	120.503	638	142.574	-22.0713	0	327	114.755	475	148.735	-33.9794	0	0
281		SL1344_0284	329849	332038	1019	366.83	1740	539.371	-172.54	0	1107	343.806	2406	537.67	-193.864	0	1175	412.347	1684	527.304	-114.957	0	0
282		SL1344_0285	332062	332508	186	66.9583	283	87.7252	-20.767	0	210	65.2207	375	83.8015	-18.5808	0	187	65.6246	281	87.9883	-22.3637	0	0
283		SL1344_0286	332527	336123	1767	636.103	2514	779.298	-143.194	0	1902	590.713	3709	828.853	-238.14	0	1844	647.122	2517	788.138	-141.016	0	0
284		SL1344_0286A	336117	336380	95	34.1991	141	43.7076	-9.50851	0	134	41.617	222	49.6105	-7.99349	0	134	47.0251	171	53.5445	-6.51937	0	0
285		SL1344_0288	337307	337753	353	127.077	453	140.422	-13.3457	0	432	134.168	643	143.692	-9.52341	0	367	128.793	495	154.997	-26.2045	0	0
286		SL1344_0289	338316	338753	190	68.3982	348	107.874	-39.4759	0	256	79.5071	454	101.456	-21.9486	0	236	82.8204	331	103.645	-20.8242	0	0
287		-	338806	339081	168	60.4784	247	76.5658	-16.0874	0	174	54.04	369	82.4607	-28.4207	0	173	60.7116	269	84.2308	-23.5193	0	0
288		SL1344_0291	339522	339830	173	62.2784	338	104.774	-42.4959	0	242	75.1591	437	97.6567	-22.4976	0	208	72.9942	324	101.453	-28.4585	0	0
289		SL1344_0292	339932	340180	180	64.7983	310	96.0948	-31.2965	0	209	64.9101	416	92.9638	-28.0537	0	218	76.5036	319	99.8871	-23.3835	0	0
290		SL1344_0295	341687	342199	276	99.3574	449	139.182	-39.825	0	316	98.1416	651	145.479	-47.3378	0	329	115.457	464	145.29	-29.8331	0	0
291	papD	SL1344_0296	342283	343020	335	120.597	572	177.31	-56.7135	0	388	120.503	773	172.743	-52.2399	0	402	141.075	577	180.674	-39.5982	0	0
292		SL1344_0297	343044	345554	1318	474.468	2018	625.546	-151.078	0	1417	440.084	2735	611.192	-171.108	0	1476	517.978	2034	636.898	-118.919	0	0
293		SL1344_0298	345576	346046	294	105.837	426	132.053	-26.2156	0	329	102.179	577	128.943	-26.7635	0	317	111.246	441	138.088	-26.8424	0	0
294		SL1344_0299	346452	347273	455	163.796	773	239.617	-75.8212	0	517	160.567	1050	234.644	-74.0771	0	536	188.101	781	244.551	-56.4507	0	0
295		SL1344_0300	348088	349035	604	217.434	857	265.656	-48.2212	0	717	222.682	1169	261.237	-38.5552	0	627	220.036	816	255.511	-35.4751	0	0
296		SL1344_0301	349152	349367	137	49.3187	142	44.0176	5.30111	5.30111	151	46.8968	206	46.035	0.86181	0.86181	134	47.0251	145	45.4032	1.6219	1.6219	2.59494
297	pagN	SL1344_0302	349371	350090	522	187.915	578	179.17	8.74486	8.74486	538	167.089	778	173.86	-6.77104	0	446	156.516	618	193.512	-36.9952	0	2.91495
298		SL1344_0303	350421	350828	259	93.2376	340	105.394	-12.1567	0	278	86.3397	464	103.69	-17.3506	0	244	85.6279	324	101.453	-15.8249	0	0
299		SL1344_0304	351199	351966	525	188.995	697	216.058	-27.0632	0	580	180.133	963	215.202	-35.069	0	540	189.504	699	218.875	-29.3706	0	0
300	fadE	SL1344_0305	352075	354519	1687	607.304	1904	590.208	17.0963	17.0963	1478	459.029	2649	591.974	-132.945	0	1388	487.096	1949	610.282	-123.186	0	5.69878
301	lpcA	SL1344_0306	354759	355337	576	207.355	553	171.421	35.9339	35.9339	617	191.625	786	175.648	15.9766	15.9766	487	170.905	569	178.169	-7.26378	0	17.3035
302		SL1344_0307	355550	356317	610	219.594	559	173.281	46.3137	46.3137	749	232.62	769	171.849	60.7714	60.7714	588	206.349	572	179.108	27.2412	27.2412	44.7754
303	yafK	SL1344_0308	356288	357028	659	237.234	530	164.291	72.9428	72.9428	768	238.521	749	167.38	71.1418	71.1418	597	209.507	542	169.714	39.7933	39.7933	61.2926
304	dinB	SL1344_0309	357278	358333	843	303.472	955	296.034	7.43822	7.43822	1015	315.233	1321	295.205	20.0285	20.0285	881	309.173	954	298.722	10.4507	10.4507	12.6391
305		SL1344_0311	359681	360295	490	176.395	597	185.06	-8.66452	0	547	169.884	851	190.174	-20.2892	0	506	177.573	567	177.542	0.0302133	0.0302133	0.0100711
306	pepD	SL1344_0312	360451	361908	1264	455.028	1233	382.209	72.819	72.819	1382	429.214	1742	389.286	39.9282	39.9282	1141	400.416	1243	389.215	11.2002	11.2002	41.3158
307	gpt	SL1344_0313	362157	362615	458	164.876	418	129.573	35.3028	35.3028	647	200.942	599	133.859	67.0829	67.0829	568	199.33	431	134.957	64.3732	64.3732	55.5863
308	frsA	SL1344_0314	362704	363948	908	326.872	952	295.104	31.7676	31.7676	1093	339.458	1329	296.993	42.4655	42.4655	905	317.595	1003	314.065	3.52998	3.52998	25.921
309	crl	SL1344_0315	364006	364407	310	111.597	291	90.2051	21.392	21.392	329	102.179	364	81.3433	20.8357	20.8357	280	98.2615	263	82.3521	15.9094	15.9094	19.379
310	phoE	SL1344_0316	364458	365510	742	267.113	770	238.687	28.426	28.426	768	238.521	1087	242.913	-4.39131	0	638	223.896	746	233.592	-9.69603	0	9.47535
311	proB	SL1344_0317	365793	366896	783	281.873	913	283.015	-1.14193	0	853	264.92	1232	275.316	-10.3957	0	730	256.182	876	274.298	-18.1165	0	0
312	proA	SL1344_0318	366908	368158	1245	448.188	1039	322.072	126.116	126.116	1446	449.091	1387	309.954	139.137	139.137	1208	423.928	984	308.116	115.812	115.812	127.022
tRNA2	tRNA	SL1344_tRNA_5	368274	368346	291	104.757	138	42.7777	61.9796	61.9796	316	98.1416	203	45.3645	52.777	52.777	271	95.1031	147	46.0295	49.0736	49.0736	54.6101
313		SL1344_0322	370217	370540	507	182.515	368	114.074	68.4415	68.4415	394	122.366	487	108.83	13.5362	13.5362	262	91.9447	386	120.867	-28.9219	0	27.3259
314		SL1344_0323	370881	372119	836	300.952	1108	343.461	-42.5091	0	772	239.764	1546	345.486	-105.722	0	748	262.499	1174	367.61	-105.111	0	0
315	leuD	SL1344_0325	373674	374300	353	127.077	526	163.051	-35.9744	0	391	121.435	732	163.581	-42.1459	0	351	123.178	490	153.432	-30.2538	0	0
316		SL1344_0326	374315	375193	394	141.836	615	190.64	-48.8033	0	430	133.547	859	191.961	-58.4142	0	449	157.569	662	207.289	-49.72	0	0
317		SL1344_0327	375193	376107	352	126.717	591	183.2	-56.4833	0	415	128.888	833	186.151	-57.2626	0	434	152.305	596	186.623	-34.3177	0	0
318		SL1344_0328	376141	377106	447	160.916	689	213.578	-52.6626	0	524	162.741	935	208.945	-46.204	0	486	170.554	691	216.37	-45.8161	0	0
319		SL1344_0329	377051	377323	120	43.1989	184	57.0369	-13.838	0	143	44.4122	258	57.6554	-13.2433	0	134	47.0251	200	62.6252	-15.6	0	0
320		SL1344_0330	378014	378412	183	65.8783	315	97.6447	-31.7664	0	213	66.1524	458	102.35	-36.1972	0	230	80.7148	340	106.463	-25.748	0	0
321		SL1344_0331	378459	379217	304	109.437	470	145.692	-36.2549	0	359	111.496	670	149.725	-38.2291	0	324	113.703	472	147.795	-34.0928	0	0
322	stbD	SL1344_0332	379183	380508	646	232.554	895	277.435	-44.8809	0	655	203.426	1261	281.797	-78.3701	0	621	217.93	969	303.419	-85.489	0	0
323		SL1344_0333	380513	383080	1341	482.747	1979	613.457	-130.709	0	1427	443.19	2774	619.908	-176.718	0	1417	497.273	2034	636.898	-139.625	0	0
324	stbB	SL1344_0334	383064	383825	238	85.6778	468	145.072	-59.3943	0	298	92.5512	635	141.904	-49.3526	0	307	107.737	494	154.684	-46.9474	0	0
325	stbA	SL1344_0335	383887	384423	228	82.0779	441	136.703	-54.6247	0	298	92.5512	627	140.116	-47.5649	0	293	102.824	465	145.603	-42.7799	0	0
326		SL1344_0336	385087	385821	349	125.637	666	206.449	-80.812	0	471	146.281	955	213.414	-67.1338	0	438	153.709	722	226.077	-72.3678	0	0
327		SL1344_0338	386594	388168	927	333.711	1358	420.957	-87.2458	0	1019	316.476	1928	430.851	-114.376	0	983	344.968	1381	432.427	-87.4587	0	0
328		SL1344_0339	388268	389011	359	129.237	530	164.291	-35.0544	0	467	145.038	738	164.921	-19.883	0	410	143.883	532	166.583	-22.7	0	0
329		SL1344_0340	388984	389472	219	78.838	361	111.904	-33.066	0	287	89.1349	478	106.819	-17.6841	0	264	92.6465	358	112.099	-19.4525	0	0
330		SL1344_0341	389874	390398	316	113.757	539	167.081	-53.3239	0	413	128.267	766	171.179	-42.9112	0	402	141.075	563	176.29	-35.2144	0	0
331		SL1344_0342	390542	391183	316	113.757	501	155.302	-41.5445	0	364	113.049	694	155.089	-42.0395	0	340	119.318	527	165.017	-45.6998	0	0
332		SL1344_0343	391194	391418	80	28.7993	134	41.5377	-12.7385	0	103	31.9892	165	36.8727	-4.88347	0	85	29.8294	108	33.8176	-3.98821	0	0
333		SL1344_0344	391476	391835	182	65.5183	279	86.4853	-20.967	0	205	63.6678	386	86.2597	-22.5919	0	194	68.0812	280	87.6752	-19.594	0	0
334	mdsC	SL1344_0345	391905	393362	573	206.275	991	307.193	-100.919	0	658	204.358	1462	326.714	-122.356	0	687	241.092	1002	313.752	-72.6605	0	0
335	mdsB	SL1344_0346	393379	396546	1247	448.908	2258	699.942	-251.034	0	1466	455.302	3147	703.262	-247.96	0	1490	522.891	2207	691.069	-168.177	0	0
336	mdsA	SL1344_0347	396543	397769	473	170.276	897	278.055	-107.779	0	546	169.574	1322	295.428	-125.854	0	599	210.209	924	289.328	-79.1188	0	0
337	golT	SL1344_0348	398046	400334	1012	364.311	1757	544.64	-180.33	0	1110	344.738	2474	552.866	-208.129	0	1099	385.676	1715	537.011	-151.334	0	0
338	golS	SL1344_0349	400346	400810	266	95.7575	299	92.685	3.07255	3.07255	221	68.637	411	91.8464	-23.2095	0	210	73.6961	298	93.3115	-19.6154	0	1.02418
339	golB	SL1344_0350	400888	401082	244	87.8377	209	64.7865	23.0512	23.0512	168	52.1765	307	68.6055	-16.429	0	164	57.5531	200	62.6252	-5.072	0	7.68375
340		SL1344_0351	401375	402628	937	337.311	1036	321.143	16.1687	16.1687	861	267.405	1486	332.077	-64.6727	0	782	274.43	1063	332.853	-58.4224	0	5.38957
341		SL1344_0352	402817	404775	1173	422.269	1460	452.575	-30.3063	0	1447	449.401	2078	464.372	-14.9706	0	1229	431.298	1535	480.648	-49.3504	0	0
342		SL1344_0353	404785	407757	1619	582.825	2308	715.441	-132.616	0	2019	627.05	3125	698.346	-71.2957	0	1792	628.873	2215	693.574	-64.7001	0	0
343		SL1344_0354	408034	408135	122	43.9189	162	50.2173	-6.29841	0	139	43.1699	228	50.9513	-7.78144	0	114	40.0065	160	50.1001	-10.0937	0	0
344		SL1344_0355	408252	409655	658	236.874	1103	341.911	-105.038	0	719	223.303	1449	323.809	-100.506	0	740	259.691	1073	335.984	-76.2929	0	0
345	cydB	SL1344_0356	409652	410662	439	158.036	617	191.26	-33.2237	0	468	145.349	886	197.995	-52.6461	0	430	150.902	590	184.744	-33.8427	0	0
346		SL1344_0357	410662	410793	64	23.0394	90	27.8985	-4.85908	0	76	23.6037	129	28.8277	-5.22405	0	74	25.9691	95	29.7469	-3.77784	0	0
347		SL1344_0358	410999	412003	692	249.114	944	292.624	-43.5106	0	777	241.316	1309	292.523	-51.2066	0	734	257.585	938	293.712	-36.1265	0	0
348	foxA	SL1344_0359	412149	414257	1039	374.03	1651	511.782	-137.752	0	1192	370.205	2203	492.306	-122.101	0	1140	400.065	1562	489.102	-89.0379	0	0
349		SL1344_0360	414298	414930	511	183.955	518	160.571	23.384	23.384	462	143.485	658	147.044	-3.55823	0	370	129.846	507	158.755	-28.9092	0	7.79465
350		SL1344_0361	415162	415437	299	107.637	310	96.0948	11.5424	11.5424	271	84.1657	417	93.1873	-9.02155	0	201	70.5377	282	88.3015	-17.7638	0	3.84748
351	prpR	SL1344_0362	415573	417198	1597	574.905	1377	426.847	148.058	148.058	1324	411.201	1841	411.41	-0.208707	0	924	324.263	1315	411.76	-87.4975	0	49.3528
352	prpB	SL1344_0363	417463	418350	586	210.955	769	238.377	-27.4225	0	567	176.096	1075	240.231	-64.1352	0	518	181.784	724	226.703	-44.9193	0	0
353	prpC	SL1344_0364	418473	419642	570	205.195	899	278.675	-73.4802	0	630	195.662	1278	285.596	-89.9335	0	627	220.036	920	288.076	-68.0402	0	0
354		SL1344_0365	419682	421133	610	219.594	1082	335.402	-115.807	0	645	200.321	1455	325.15	-124.829	0	683	239.688	1027	321.58	-81.8923	0	0
355	prpE	SL1344_0366	421174	423060	751	270.353	1352	419.097	-148.744	0	941	292.251	1999	446.718	-154.467	0	899	315.49	1309	409.882	-94.3921	0	0
356	hemB	SL1344_0367	423164	424138	598	215.274	831	257.596	-42.3216	0	778	241.627	1171	261.684	-20.0571	0	694	243.548	793	248.309	-4.76065	0	0
357		SL1344_0368	424651	427587	1793	645.463	2531	784.567	-139.104	0	1946	604.378	3498	781.7	-177.322	0	1942	681.514	2704	846.692	-165.179	0	0
358	iprA	SL1344_0369	427673	428296	381	137.156	468	145.072	-7.91567	0	424	131.684	617	137.881	-6.19776	0	393	137.917	486	152.179	-14.2621	0	0
359	ampH	SL1344_0370	428341	429498	828	298.072	925	286.734	11.3379	11.3379	992	308.09	1343	300.121	7.96891	7.96891	835	293.03	946	296.217	-3.18722	0	6.43559
360	sbmA	SL1344_0371	429845	431065	770	277.193	990	306.883	-29.6905	0	927	287.903	1329	296.993	-9.08985	0	800	280.747	974	304.984	-24.2374	0	0
361	yaiW	SL1344_0372	431080	432174	532	191.515	734	227.528	-36.0126	0	662	205.6	1061	237.102	-31.502	0	575	201.787	732	229.208	-27.4211	0	0
362		SL1344_0373	432212	432520	250	89.9977	273	84.6254	5.37227	5.37227	269	83.5446	381	85.1423	-1.59775	0	228	80.0129	269	84.2308	-4.21792	0	1.79076
363	yaiZ	SL1344_0374	432788	433003	218	78.478	179	55.487	22.991	22.991	206	63.9784	253	56.5381	7.44029	7.44029	155	54.3947	183	57.302	-2.90727	0	10.1438
364	ddlA	SL1344_0375	433029	434123	876	315.352	806	249.846	65.5054	65.5054	883	274.237	1118	249.84	24.3972	24.3972	669	234.775	813	254.571	-19.7965	0	29.9675
365		SL1344_0376	434201	434914	484	174.235	634	196.529	-22.2938	0	465	144.417	862	192.632	-48.2145	0	435	152.656	607	190.067	-37.4111	0	0
366		SL1344_0377	435083	436294	734	264.233	1089	337.572	-73.3385	0	786	244.112	1460	326.267	-82.1555	0	743	260.744	1017	318.449	-57.7051	0	0
367	iraP	SL1344_0378	436591	436851	337	121.317	340	105.394	15.9226	15.9226	359	111.496	438	97.8802	13.6161	13.6161	294	103.175	340	106.463	-3.28821	0	9.84624
368	psiF	SL1344_0379	437203	437523	260	93.5976	332	102.914	-9.31683	0	302	93.7935	424	94.7516	-0.958029	0	255	89.4881	325	101.766	-12.2777	0	0
369	adrA	SL1344_0380	437615	438727	590	212.394	845	261.936	-49.5413	0	733	227.651	1140	254.757	-27.1054	0	593	208.104	806	252.379	-44.2756	0	0
370	proC	SL1344_0381	438742	439551	524	188.635	578	179.17	9.46485	9.46485	531	164.915	802	179.223	-14.3084	0	488	171.256	542	169.714	1.54155	1.54155	3.6688
371	yaiI	SL1344_0382	439691	440146	418	150.476	460	142.592	7.88385	7.88385	515	159.946	631	141.01	18.9359	18.9359	395	138.619	429	134.331	4.28791	4.28791	10.3692
372	aroL	SL1344_0383	440331	440876	454	163.436	418	129.573	33.8628	33.8628	539	167.4	621	138.775	28.6244	28.6244	440	154.411	446	139.654	14.7568	14.7568	25.748
373		SL1344_0384	440903	441094	177	63.7183	168	52.0772	11.6412	11.6412	197	61.1832	229	51.1748	10.0084	10.0084	165	57.9041	168	52.6051	5.29895	5.29895	8.98285
374	aroM	SL1344_0385	441345	442022	618	222.474	615	190.64	31.8346	31.8346	706	219.266	801	179	40.2657	40.2657	540	189.504	616	192.885	-3.3812	0	24.0334
375	ppnP	SL1344_0386	442093	442377	217	78.118	194	60.1367	17.9812	17.9812	235	72.985	257	57.432	15.5531	15.5531	166	58.255	177	55.4233	2.83176	2.83176	12.122
376	rdgC	SL1344_0387	442415	443326	675	242.994	700	216.988	26.0055	26.0055	775	240.695	970	216.767	23.9288	23.9288	620	217.579	678	212.299	5.27971	5.27971	18.4047
377	mak	SL1344_0388	443452	444360	540	194.395	690	213.888	-19.4934	0	604	187.587	1006	224.812	-37.2244	0	534	187.399	668	209.168	-21.7693	0	0
378	araJ	SL1344_0389	444382	445554	740	266.393	855	265.036	1.3575	1.3575	845	262.436	1218	272.187	-9.75172	0	691	242.495	810	253.632	-11.1366	0	0.452499
379	sbcC	SL1344_0390	445727	448867	1544	555.826	2254	698.702	-142.876	0	1937	601.583	3223	720.246	-118.663	0	1769	620.802	2220	695.139	-74.3372	0	0
380	sbcD	SL1344_0391	448864	450066	710	255.593	917	284.255	-28.6612	0	865	268.647	1252	279.785	-11.1382	0	752	263.902	871	272.733	-8.8303	0	0
381	phoB	SL1344_0392	450281	450970	609	219.234	631	195.599	23.6349	23.6349	714	221.75	856	191.291	30.4594	30.4594	602	211.262	612	191.633	19.6292	19.6292	24.5745
382	phoR	SL1344_0393	451040	452335	821	295.552	977	302.854	-7.3012	0	1053	327.035	1390	310.624	16.4108	16.4108	914	320.754	954	298.722	22.0315	22.0315	12.8141
383	brnQ	SL1344_0394	452744	454063	1026	369.35	1021	316.493	52.8576	52.8576	1348	418.655	1464	327.161	91.4935	91.4935	1197	420.068	1037	324.711	95.3564	95.3564	79.9025
384	proY	SL1344_0395	454138	455508	883	317.872	1185	367.33	-49.4583	0	1217	377.969	1578	352.637	25.3326	25.3326	1070	375.499	1131	354.145	21.354	21.354	15.5622
385	malZ	SL1344_0396	455670	457487	1016	365.75	1383	428.707	-62.9562	0	1297	402.815	1999	446.718	-43.9026	0	1115	391.291	1394	436.497	-45.2061	0	0
386	tsaA	SL1344_0397	457559	458161	559	201.235	491	152.202	49.0331	49.0331	753	233.863	678	151.513	82.3496	82.3496	631	221.439	525	164.391	57.0482	57.0482	62.8103
387	acpH	SL1344_0398	458371	458952	533	191.875	536	166.151	25.7241	25.7241	676	209.948	742	165.815	44.1332	44.1332	531	186.346	500	156.563	29.783	29.783	33.2134
388	queA	SL1344_0399	459046	460110	754	271.433	876	271.545	-0.11228	0	1106	343.496	1253	280.009	63.4868	63.4868	923	323.912	853	267.096	56.8157	56.8157	40.1008
389	tgt	SL1344_0400	460307	461434	888	319.672	879	272.475	47.1965	47.1965	1222	379.522	1261	281.797	97.7257	97.7257	1044	366.375	907	284.005	82.3699	82.3699	75.764
390	yajC	SL1344_0401	461457	461789	229	82.4379	184	57.0369	25.401	25.401	284	88.2032	264	58.9963	29.2069	29.2069	234	82.1185	181	56.6758	25.4428	25.4428	26.6836
391	secD	SL1344_0402	461817	463664	1538	553.666	1363	422.507	131.159	131.159	1924	597.546	1880	420.125	177.421	177.421	1646	577.637	1429	447.457	130.18	130.18	146.253
392	secF	SL1344_0403	463675	464646	827	297.712	805	249.536	48.1758	48.1758	1033	320.824	1091	243.807	77.0171	77.0171	881	309.173	782	244.864	64.3084	64.3084	63.1671
393		SL1344_0404	464794	465159	261	93.9576	319	98.8846	-4.92706	0	318	98.7627	448	100.115	-1.35213	0	289	101.42	318	99.574	1.84589	1.84589	0.615295
394		SL1344_0405	465185	465877	431	155.156	585	181.34	-26.1842	0	491	152.492	774	172.966	-20.4742	0	463	162.482	560	175.35	-12.8681	0	0
395		SL1344_0406	466047	466394	405	145.796	373	115.624	30.1725	30.1725	445	138.206	509	113.747	24.4591	24.4591	327	114.755	371	116.17	-1.41429	0	18.2105
396		-	466832	466939	226	81.3579	152	47.1174	34.2404	34.2404	246	76.4014	199	44.4707	31.9307	31.9307	167	58.606	142	44.4639	14.1421	14.1421	26.7711
397	tsx	SL1344_0407	467023	467886	1033	371.87	735	227.838	144.033	144.033	1231	382.317	1021	228.164	154.154	154.154	829	290.924	766	239.854	51.0698	51.0698	116.419
398		SL1344_0408	468186	468725	610	219.594	607	188.16	31.4345	31.4345	698	216.781	805	179.894	36.8872	36.8872	530	185.995	615	192.572	-6.57741	0	22.7739
399	nrdR	SL1344_0409	468877	469326	381	137.156	311	96.4048	40.7517	40.7517	421	130.752	449	100.338	30.4136	30.4136	358	125.634	333	104.271	21.3634	21.3634	30.8429
400	ribD	SL1344_0410	469330	470433	833	299.872	744	230.627	69.2448	69.2448	1060	329.209	1099	245.594	83.6148	83.6148	870	305.312	723	226.39	78.9225	78.9225	77.2607
401	ribE/ribH	SL1344_0411	470522	470992	350	125.997	295	91.445	34.5517	34.5517	493	153.113	416	92.9638	60.1495	60.1495	404	141.777	298	93.3115	48.4658	48.4658	47.7223
402	nusB	SL1344_0412	471013	471432	303	109.077	266	82.4555	26.6217	26.6217	401	124.54	382	85.3658	39.1746	39.1746	358	125.634	263	82.3521	43.2822	43.2822	36.3595
403	thiL	SL1344_0413	471511	472488	645	232.194	661	204.899	27.2951	27.2951	910	282.623	900	201.124	81.4993	81.4993	801	281.098	639	200.087	81.0106	81.0106	63.2684
404	pgpA	SL1344_0414	472466	472981	263	94.6775	332	102.914	-8.23686	0	387	120.192	448	100.115	20.0775	20.0775	361	126.687	311	97.3821	29.305	29.305	16.4608
405	yajO	SL1344_0415	473085	474059	648	233.274	707	219.158	14.1159	14.1159	828	257.156	1057	236.209	20.9473	20.9473	700	245.654	684	214.178	31.4757	31.4757	22.1796
406	dxs	SL1344_0416	474116	475978	1327	477.708	1399	433.666	44.0412	44.0412	1708	530.461	1953	436.438	94.0232	94.0232	1365	479.025	1378	431.487	47.5374	47.5374	61.8673
407	ispA	SL1344_0417	476002	476901	740	266.393	593	183.82	82.5731	82.5731	819	254.361	838	187.268	67.0922	67.0922	665	233.371	610	191.007	42.3643	42.3643	64.0099
408	xseB	SL1344_0418	476902	477144	216	77.758	180	55.797	21.961	21.961	242	75.1591	242	54.0799	21.0792	21.0792	204	71.5905	177	55.4233	16.1672	16.1672	19.7358
409	thiI	SL1344_0419	477354	478802	1029	370.43	1194	370.12	0.310511	0.310511	1353	420.207	1641	366.715	53.4921	53.4921	1121	393.397	1148	359.468	33.9285	33.9285	29.2437
410	phnV	SL1344_0420	478846	479643	365	131.397	504	156.231	-24.8349	0	480	149.076	727	162.463	-13.3874	0	440	154.411	524	164.078	-9.66701	0	0
411	phnU	SL1344_0421	479646	480506	268	96.4775	491	152.202	-55.7242	0	298	92.5512	667	149.055	-56.5037	0	346	121.423	464	145.29	-23.8672	0	0
412	phnT	SL1344_0422	480509	481618	474	170.636	751	232.797	-62.1618	0	523	162.431	1071	239.337	-76.9066	0	553	194.066	755	236.41	-42.3435	0	0
413	phnS	SL1344_0423	481624	482637	457	164.516	742	230.007	-65.4918	0	533	165.536	1040	232.41	-66.8732	0	533	187.048	749	234.531	-47.4835	0	0
414	phnR	SL1344_0424	482835	483554	450	161.996	711	220.398	-58.4022	0	565	175.475	962	214.979	-39.5041	0	500	175.467	719	225.137	-49.6705	0	0
415	phnW	SL1344_0425	483694	484797	501	180.355	879	272.475	-92.1199	0	538	167.089	1206	269.506	-102.416	0	611	214.421	879	275.238	-60.817	0	0
416		SL1344_0426	484807	485616	371	133.557	574	177.93	-44.3738	0	437	135.721	784	175.201	-39.4799	0	403	141.426	540	169.088	-27.6616	0	0
417	yajL	SL1344_0427	485713	486303	288	103.677	363	112.524	-8.84657	0	335	104.043	518	115.758	-11.7153	0	274	96.1559	333	104.271	-8.11501	0	0
418	panE	SL1344_0428	486266	487177	513	184.675	653	202.419	-17.7438	0	625	194.109	933	208.498	-14.389	0	556	195.119	689	215.744	-20.6244	0	0
419		SL1344_0429	487303	487794	398	143.276	381	118.104	25.1727	25.1727	469	145.66	566	126.484	19.1751	19.1751	372	130.547	380	118.988	11.5596	11.5596	18.6358
420		SL1344_0430	487841	489205	1009	363.231	1040	322.382	40.8481	40.8481	1124	349.086	1469	328.278	20.8075	20.8075	958	336.195	1034	323.772	12.4226	12.4226	24.6927
421		SL1344_0431	489742	491253	707	254.513	1097	340.051	-85.5381	0	843	261.814	1514	338.335	-76.5202	0	801	281.098	1072	335.671	-54.5728	0	0
422		SL1344_0432	491265	492758	861	309.952	1041	322.692	-12.7405	0	1063	330.141	1510	337.441	-7.29989	0	916	321.455	1080	338.176	-16.7204	0	0
423	cyoE	SL1344_0433	492840	493730	1005	361.791	665	206.139	155.652	155.652	1127	350.018	926	206.934	143.084	143.084	940	329.878	646	202.279	127.599	127.599	142.111
424	cyoD	SL1344_0434	493742	494071	239	86.0378	137	42.4677	43.5701	43.5701	260	80.7494	210	46.9288	33.8206	33.8206	219	76.8545	140	43.8376	33.0169	33.0169	36.8025
425	cyoC	SL1344_0435	494071	494685	539	194.035	347	107.564	86.4708	86.4708	611	189.761	473	105.702	84.0595	84.0595	518	181.784	339	106.15	75.6341	75.6341	82.0548
426	cyoB	SL1344_0436	494675	496666	2242	807.099	1449	449.166	357.933	357.933	2636	818.675	2017	450.74	367.934	367.934	2224	780.477	1531	479.396	301.081	301.081	342.316
427	cyoA	SL1344_0437	496677	497633	1223	440.269	740	229.388	210.881	210.881	1445	448.78	1018	227.493	221.287	221.287	1168	409.891	802	251.127	158.764	158.764	196.977
428	ampG	SL1344_0438	498086	499561	991	356.751	1108	343.461	13.2894	13.2894	1297	402.815	1530	341.91	60.9052	60.9052	1009	354.092	1053	329.721	24.3708	24.3708	32.8551
429		SL1344_0439	499605	500183	463	166.676	467	144.762	21.9135	21.9135	549	170.505	637	142.351	28.1547	28.1547	466	163.535	462	144.664	18.8711	18.8711	22.9798
430	bolA	SL1344_0440	500487	500804	441	158.756	353	109.424	49.3318	49.3318	514	159.635	491	109.724	49.9113	49.9113	410	143.883	351	109.907	33.9757	33.9757	44.4063
431	tig	SL1344_0441	501151	502449	1490	536.386	1120	347.181	189.205	189.205	1921	596.614	1513	338.111	258.503	258.503	1586	556.581	1040	325.651	230.93	230.93	226.213
432	clpP	SL1344_0442	502696	503319	812	292.312	573	177.62	114.692	114.692	884	274.548	814	181.905	92.6428	92.6428	711	249.514	577	180.674	68.8404	68.8404	92.0584
433	clpX	SL1344_0443	503571	504842	1428	514.067	1000	309.983	204.084	204.084	1461	453.75	1383	309.06	144.69	144.69	1184	415.506	1003	314.065	101.441	101.441	150.071
434	lon	SL1344_0444	505028	507382	2680	964.775	1882	583.388	381.387	381.387	2810	872.715	2666	595.773	276.942	276.942	2207	774.511	1868	584.919	189.592	189.592	282.64
435	hupB	SL1344_0445	507591	507863	491	176.755	293	90.8251	85.9303	85.9303	485	150.629	396	88.4944	62.1343	62.1343	360	126.336	277	86.7358	39.6003	39.6003	62.555
436	ppiD	SL1344_0446	508154	510025	1454	523.426	1560	483.574	39.8527	39.8527	1923	597.235	2134	476.886	120.349	120.349	1566	549.562	1470	460.295	89.2675	89.2675	83.1563
437		SL1344_0447	510175	510549	246	88.5577	332	102.914	-14.3567	0	341	105.906	497	111.065	-5.15898	0	303	106.333	352	110.22	-3.88732	0	0
438	fadM	SL1344_0448	510653	511051	310	111.597	352	109.114	2.48304	2.48304	342	106.217	469	104.808	1.40878	1.40878	307	107.737	354	110.847	-3.10983	0	1.29727
439	queC	SL1344_0449	511157	511852	511	183.955	513	159.021	24.9339	24.9339	525	163.052	708	158.217	4.83444	4.83444	452	158.622	516	161.573	-2.9508	0	9.92277
440	yabE	SL1344_0450	511917	513617	1247	448.908	1321	409.488	39.4206	39.4206	1101	341.943	1833	409.622	-67.6791	0	976	342.511	1324	414.579	-72.0671	0	13.1402
441	cof	SL1344_0451	513718	514536	463	166.676	636	197.149	-30.4736	0	465	144.417	890	198.889	-54.4717	0	471	165.29	635	198.835	-33.545	0	0
442		SL1344_0452	514586	515641	566	203.755	792	245.507	-41.7519	0	681	211.501	1126	251.628	-40.1267	0	597	209.507	769	240.794	-31.2862	0	0
443	decR	SL1344_0453	515754	516212	322	115.917	355	110.044	5.87297	5.87297	377	117.087	472	105.478	11.6085	11.6085	322	113.001	342	107.089	5.91168	5.91168	7.79771
444		SL1344_0454	516253	518025	966	347.751	1312	406.698	-58.9469	0	1200	372.69	1801	402.471	-29.7811	0	1078	378.307	1301	407.377	-29.0699	0	0
445		SL1344_0455	518018	519799	1019	366.83	1308	405.458	-38.6275	0	1233	382.939	1885	421.242	-38.3037	0	1106	388.133	1325	414.892	-26.7588	0	0
446	glnK	SL1344_0456	520012	520350	166	59.7584	275	85.2454	-25.4869	0	226	70.1899	380	84.9189	-14.729	0	181	63.519	267	83.6046	-20.0856	0	0
447	amtB	SL1344_0457	520382	521668	657	236.514	951	294.794	-58.2801	0	802	249.081	1361	304.144	-55.0627	0	697	244.601	870	272.419	-27.8185	0	0
448	tesB	SL1344_0458	521768	522628	548	197.275	733	227.218	-29.9428	0	661	205.29	950	212.297	-7.00731	0	565	198.278	692	216.683	-18.4054	0	0
449		SL1344_0459	522843	523412	536	192.955	480	148.792	44.1631	44.1631	586	181.997	660	147.491	34.5061	34.5061	493	173.01	492	154.058	18.9525	18.9525	32.5406
450		SL1344_0460	523445	523834	596	214.554	309	95.7848	118.77	118.77	646	200.631	437	97.6567	102.975	102.975	566	198.629	315	98.6346	99.9939	99.9939	107.246
451	ylaB	SL1344_0461	524065	525615	1518	546.466	1235	382.829	163.637	163.637	1845	573.01	1771	395.767	177.244	177.244	1552	544.649	1272	398.296	146.353	146.353	162.411
452		SL1344_0462	525840	526100	175	62.9984	195	60.4467	2.55165	2.55165	238	73.9168	284	63.4657	10.4511	10.4511	184	64.5718	216	67.6352	-3.06334	0	4.33425
453	rpmJ	SL1344_0463	526106	526246	45	16.1996	43	13.3293	2.8703	2.8703	59	18.3239	54	12.0674	6.25649	6.25649	47	16.4939	38	11.8988	4.59511	4.59511	4.57397
454	ylaC	SL1344_0464	526302	526772	507	182.515	378	117.174	65.3416	65.3416	594	184.481	521	116.428	68.0531	68.0531	489	171.607	408	127.755	43.8513	43.8513	59.082
455	maa	SL1344_0465	526889	527440	726	261.353	478	148.172	113.181	113.181	831	258.088	668	149.278	108.809	108.809	676	237.231	492	154.058	83.1734	83.1734	101.721
456	hha	SL1344_0466	527619	527837	300	107.997	198	61.3767	46.6205	46.6205	332	103.111	273	61.0075	42.1033	42.1033	285	100.016	190	59.4939	40.5222	40.5222	43.082
457	tomB	SL1344_0467	527865	528239	446	160.556	298	92.375	68.1809	68.1809	508	157.772	407	90.9526	66.8193	66.8193	421	147.743	323	101.14	46.6035	46.6035	60.5346
458	acrB	SL1344_0468	528735	531884	2182	785.5	2466	764.418	21.0812	21.0812	2815	874.268	3435	767.622	106.646	106.646	2409	845.4	2396	750.249	95.1503	95.1503	74.2924
459	acrA	SL1344_0469	531907	533100	1078	388.07	893	276.815	111.255	111.255	1277	396.604	1308	292.3	104.304	104.304	1046	367.077	953	298.409	68.6679	68.6679	94.7424
460	acrR	SL1344_0470	533242	533895	669	240.834	580	179.79	61.0435	61.0435	753	233.863	808	180.564	53.2984	53.2984	618	216.877	563	176.29	40.5873	40.5873	51.6431
461	mscK	SL1344_0471	534014	537376	2061	741.941	2585	801.306	-59.3657	0	2612	811.221	3604	805.388	5.83261	5.83261	2307	809.604	2529	791.895	17.7093	17.7093	7.84731
462		SL1344_0472	537418	538353	663	238.674	659	204.279	34.3949	34.3949	746	231.689	968	216.32	15.3691	15.3691	621	217.93	689	215.744	2.18626	2.18626	17.3167
463	rsmS	SL1344_0473	538423	538590	63	22.6794	83	25.7286	-3.04919	0	78	24.2248	112	25.0287	-0.803895	0	61	21.407	75	23.4844	-2.07747	0	0
464	priC	SL1344_0474	538604	539131	285	102.597	325	100.745	1.85281	1.85281	363	112.739	466	104.137	8.60126	8.60126	305	107.035	304	95.1902	11.8446	11.8446	7.43289
465		-	539200	539577	399	143.636	365	113.144	30.4924	30.4924	488	151.56	489	109.277	42.2833	42.2833	432	151.603	343	107.402	44.2013	44.2013	38.9923
466	apt	SL1344_0476	539730	540281	568	204.475	468	145.072	59.4026	59.4026	746	231.689	664	148.385	83.3041	83.3041	626	219.685	456	142.785	76.8992	76.8992	73.202
467	dnaX	SL1344_0477	540395	542323	1312	472.308	1321	409.488	62.82	62.82	1811	562.451	2003	447.612	114.839	114.839	1459	512.012	1183	370.428	141.585	141.585	106.415
468		SL1344_0478	542369	542698	176	63.3584	168	52.0772	11.2812	11.2812	233	72.3639	221	49.387	22.9769	22.9769	170	59.6588	154	48.2214	11.4374	11.4374	15.2318
469	recR	SL1344_0479	542698	543303	504	181.435	382	118.414	63.0217	63.0217	589	182.928	572	127.825	55.1032	55.1032	502	176.169	375	117.422	58.7466	58.7466	58.9572
470	htpG	SL1344_0480	543414	545288	2242	807.099	1597	495.043	312.056	312.056	2197	682.332	2157	482.026	200.306	200.306	1676	588.165	1570	491.607	96.5577	96.5577	202.973
471	adk	SL1344_0481	545529	546173	730	262.793	612	189.71	73.0835	73.0835	944	293.182	842	188.162	105.02	105.02	770	270.219	585	183.179	87.0405	87.0405	88.3814
472	hemH	SL1344_0482	546402	547364	633	227.874	734	227.528	0.346457	0.346457	884	274.548	1068	238.667	35.8813	35.8813	716	251.269	725	227.016	24.2524	24.2524	20.1601
473	aes	SL1344_0483	547361	548332	482	173.515	720	223.188	-49.6724	0	658	204.358	1025	229.057	-24.6993	0	603	211.613	734	229.834	-18.2212	0	0
474	gsk	SL1344_0484	548485	549789	873	314.272	1077	333.852	-19.58	0	1208	375.174	1457	325.597	49.5774	49.5774	1026	360.058	1055	330.348	29.7104	29.7104	26.4293
475	ybaL	SL1344_0485	549838	551514	1213	436.669	1238	383.759	52.9095	52.9095	1503	466.794	1794	400.906	65.8873	65.8873	1219	427.788	1197	374.812	52.9768	52.9768	57.2579
476		SL1344_0486	551729	552949	725	260.993	950	294.484	-33.4908	0	867	269.268	1395	311.742	-42.4734	0	751	263.551	950	297.469	-33.9182	0	0
477		SL1344_0487	553122	554774	1342	483.107	1366	423.437	59.6705	59.6705	1372	426.108	1864	416.549	9.55905	9.55905	1077	377.956	1276	399.548	-21.5927	0	23.0765
478	ybaK	SL1344_0488	554891	555370	551	198.355	458	141.972	56.3826	56.3826	569	176.717	641	143.245	33.4723	33.4723	452	158.622	441	138.088	20.5336	20.5336	36.7962
479		SL1344_0489	555572	556366	649	233.634	617	191.26	42.3743	42.3743	734	227.962	894	199.783	28.179	28.179	615	215.824	640	200.4	15.4238	15.4238	28.659
480		SL1344_0490	556452	557279	460	165.596	654	202.729	-37.1333	0	519	161.188	878	196.207	-35.019	0	503	176.52	656	205.411	-28.8908	0	0
481	copA	SL1344_0491	557433	559934	1208	434.869	1888	585.248	-150.379	0	1403	435.736	2682	599.348	-163.612	0	1358	476.568	1791	560.808	-84.2401	0	0
482	cueR	SL1344_0492	560044	560460	288	103.677	303	93.9249	9.75242	9.75242	329	102.179	389	86.9301	15.249	15.249	273	95.8049	276	86.4227	9.38223	9.38223	11.4612
483	ybbJ	SL1344_0493	560461	560913	207	74.5181	215	66.6464	7.87169	7.87169	257	79.8177	309	69.0524	10.7652	10.7652	212	74.398	233	72.9583	1.43967	1.43967	6.6922
484		SL1344_0494	560910	561827	472	169.916	670	207.689	-37.7731	0	543	168.642	947	211.627	-42.9847	0	523	183.538	645	201.966	-18.4277	0	0
485	fetA	SL1344_0495	561974	562651	331	119.157	490	151.892	-32.7348	0	372	115.534	665	148.608	-33.0742	0	358	125.634	476	149.048	-23.4135	0	0
486	fetB	SL1344_0496	562638	563417	612	220.314	525	162.741	57.5731	57.5731	587	182.307	754	168.497	13.8104	13.8104	464	162.833	570	178.482	-15.6484	0	23.7945
487	cnoX	SL1344_0497	563503	564357	792	285.113	625	193.739	91.3731	91.3731	744	231.068	878	196.207	34.8603	34.8603	575	201.787	638	199.774	2.01272	2.01272	42.7487
488		SL1344_0498	564417	565187	632	227.514	660	204.589	22.9252	22.9252	632	196.283	907	202.688	-6.40474	0	538	188.802	683	213.865	-25.0625	0	7.64174
489	tesA	SL1344_0499	565342	565956	421	151.556	446	138.252	13.3036	13.3036	432	134.168	630	140.787	-6.61829	0	365	128.091	445	139.341	-11.2501	0	4.43453
490		SL1344_0500	565927	566613	268	96.4775	378	117.174	-20.6961	0	295	91.6195	533	119.11	-27.4904	0	255	89.4881	356	111.473	-21.9846	0	0
491		SL1344_0501	566610	569024	1029	370.43	1723	534.101	-163.671	0	1285	399.088	2490	556.442	-157.354	0	1177	413.049	1624	508.516	-95.4671	0	0
492		SL1344_0502	569210	570343	843	303.472	1031	319.593	-16.1205	0	892	277.033	1380	308.39	-31.357	0	762	267.412	971	304.045	-36.6335	0	0
493		SL1344_0503	570600	571430	422	151.916	632	195.909	-43.9933	0	451	140.069	910	203.358	-63.2892	0	455	159.675	626	196.017	-36.3418	0	0
494	sfbB	SL1344_0504	571467	572483	371	133.557	600	185.99	-52.4334	0	430	133.547	882	197.101	-63.554	0	459	161.079	614	192.259	-31.1806	0	0
495		SL1344_0505	572476	573135	285	102.597	383	118.724	-16.1262	0	321	99.6945	539	120.451	-20.7562	0	282	98.9633	387	121.18	-22.2163	0	0
496	mnmH	SL1344_0506	573174	574268	572	205.915	767	237.757	-31.8424	0	701	217.713	1089	243.36	-25.6468	0	638	223.896	757	237.036	-13.1404	0	0
497	allS	SL1344_0507	574338	575264	492	177.115	745	230.937	-53.822	0	541	168.021	1008	225.258	-57.2376	0	531	186.346	714	223.572	-37.2259	0	0
498	allA	SL1344_0508	575491	575973	327	117.717	460	142.592	-24.8753	0	351	109.012	617	137.881	-28.8697	0	319	111.948	430	134.644	-22.6962	0	0
499	allR	SL1344_0509	576052	576870	481	173.155	588	182.27	-9.11458	0	499	154.977	853	190.62	-35.6437	0	466	163.535	633	198.209	-34.6734	0	0
500	gcl	SL1344_0510	576955	578736	710	255.593	1233	382.209	-126.616	0	849	263.678	1791	400.236	-136.558	0	859	301.452	1244	389.528	-88.0763	0	0
501	hyi	SL1344_0511	578749	579525	320	115.197	544	168.631	-53.4338	0	383	118.95	772	172.519	-53.5693	0	375	131.6	553	173.159	-41.5584	0	0
502	glxR	SL1344_0512	579626	580504	383	137.876	707	219.158	-81.2817	0	468	145.349	967	216.096	-70.7472	0	482	169.15	699	218.875	-49.7248	0	0
503		SL1344_0513	580570	581817	513	184.675	883	273.715	-89.0399	0	559	173.611	1250	279.338	-105.727	0	590	207.051	894	279.934	-72.8835	0	0
504		SL1344_0515	581913	583367	603	217.074	1157	358.65	-141.576	0	711	220.819	1526	341.016	-120.198	0	752	263.902	1155	361.66	-97.758	0	0
505	allB	SL1344_0516	583446	584807	535	192.595	1016	314.943	-122.348	0	604	187.587	1437	321.127	-133.54	0	631	221.439	1022	320.015	-98.5753	0	0
506		SL1344_0517	584866	586164	476	171.356	935	289.834	-118.479	0	578	179.512	1284	286.936	-107.424	0	615	215.824	893	279.621	-63.797	0	0
507	glxK	SL1344_0518	586187	587335	432	155.516	755	234.037	-78.5213	0	488	151.56	1116	249.393	-97.8329	0	472	165.641	688	215.431	-49.7898	0	0
508	allE	SL1344_0519	587415	588200	347	124.917	571	177	-52.0836	0	368	114.291	789	176.318	-62.0269	0	366	128.442	548	171.593	-43.1511	0	0
509	allC	SL1344_0520	588211	589446	473	170.276	834	258.526	-88.2504	0	510	158.393	1169	261.237	-102.844	0	557	195.47	807	252.692	-57.2223	0	0
510	allD	SL1344_0521	589468	590517	431	155.156	776	240.547	-85.3909	0	504	156.53	1063	237.549	-81.0197	0	496	174.063	764	239.228	-65.1649	0	0
511		SL1344_0522	590848	592512	657	236.514	1241	384.689	-148.175	0	782	242.869	1769	395.32	-152.45	0	807	283.204	1189	372.307	-89.1029	0	0
512		SL1344_0523	592522	593781	470	169.196	884	274.025	-104.829	0	522	162.12	1204	269.059	-106.939	0	578	202.84	898	281.187	-78.3472	0	0
513		SL1344_0524	593793	594602	253	91.0776	488	151.272	-60.1941	0	301	93.483	699	156.206	-62.723	0	339	118.967	470	147.169	-28.2025	0	0
514		SL1344_0525	594606	595499	369	132.837	582	180.41	-47.5736	0	481	149.386	832	185.928	-36.5412	0	416	145.988	582	182.239	-36.2507	0	0
515	purK	SL1344_0526	595540	596607	565	203.395	692	214.508	-11.1136	0	673	209.017	995	222.353	-13.3366	0	552	193.715	648	202.905	-9.19002	0	0
516	purE	SL1344_0527	596604	597113	251	90.3577	326	101.055	-10.6968	0	391	121.435	477	106.596	14.8392	14.8392	302	105.982	317	99.2609	6.72115	6.72115	7.18677
517	lpxH	SL1344_0528	597231	597953	493	177.475	518	160.571	16.9041	16.9041	693	215.228	731	163.357	51.8712	51.8712	541	189.855	533	166.896	22.9592	22.9592	30.5782
518	ppiB	SL1344_0529	597956	598450	438	157.676	403	124.923	32.7527	32.7527	529	164.294	530	118.439	45.8545	45.8545	471	165.29	378	118.362	46.9283	46.9283	41.8452
519	cysS	SL1344_0530	598623	600008	1029	370.43	1084	336.022	34.4087	34.4087	1372	426.108	1526	341.016	85.0921	85.0921	1119	392.695	1057	330.974	61.721	61.721	60.4073
520		SL1344_0531	600052	600876	424	152.636	519	160.881	-8.24521	0	556	172.679	709	158.441	14.2388	14.2388	458	160.728	531	166.27	-5.54208	0	4.74626
521		SL1344_0532	600873	601310	121	43.5589	179	55.487	-11.9281	0	155	48.1391	300	67.0412	-18.9021	0	151	52.991	186	58.2414	-5.25038	0	0
522		SL1344_0533	601303	601848	305	109.797	395	122.443	-12.6462	0	389	120.814	561	125.367	-4.55352	0	320	112.299	389	121.806	-9.50709	0	0
523	ybcJ	SL1344_0534	601976	602188	125	44.9988	140	43.3976	1.60119	1.60119	152	47.2073	197	44.0237	3.18362	3.18362	128	44.9195	142	44.4639	0.455673	0.455673	1.74683
524	folD	SL1344_0535	602190	603056	612	220.314	646	200.249	20.0652	20.0652	679	210.88	910	203.358	7.52186	7.52186	589	206.7	663	207.602	-0.902352	0	9.19568
525	fimA	SL1344_0536	603603	604160	300	107.997	451	139.802	-31.8052	0	318	98.7627	641	143.245	-44.482	0	319	111.948	455	142.472	-30.5243	0	0
526	fimI	SL1344_0537	604236	604769	232	83.5178	393	121.823	-38.3055	0	258	80.1283	518	115.758	-35.6296	0	271	95.1031	355	111.16	-16.0566	0	0
527	fimC	SL1344_0538	604813	605505	229	82.4379	436	135.153	-52.7148	0	242	75.1591	604	134.976	-59.8172	0	263	92.2956	430	134.644	-42.3485	0	0
528		SL1344_0539	605536	608148	1065	383.39	1918	594.548	-211.158	0	1237	384.181	2689	600.913	-216.732	0	1273	446.739	1916	599.949	-153.21	0	0
529	fimH	SL1344_0540	608163	609170	452	162.716	659	204.279	-41.5631	0	469	145.66	880	196.654	-50.9947	0	450	157.92	627	196.33	-38.4096	0	0
530	sfmF	SL1344_0541	609180	609698	213	76.678	334	103.534	-26.8564	0	242	75.1591	421	94.0812	-18.9221	0	204	71.5905	320	100.2	-28.6097	0	0
531	fimZ	SL1344_0542	609744	610376	284	102.237	497	154.062	-51.8243	0	347	107.769	716	160.005	-52.2356	0	344	120.721	501	156.876	-36.1548	0	0
532	fimY	SL1344_0543	610980	611702	349	125.637	581	180.1	-54.4635	0	415	128.888	818	182.799	-53.9105	0	376	131.951	571	178.795	-46.8437	0	0
533		SL1344_0544	611721	612032	174	62.6384	257	79.6657	-17.0273	0	227	70.5004	363	81.1199	-10.6194	0	216	75.8017	273	85.4833	-9.68162	0	0
534	fimW	SL1344_0545	612194	612790	486	174.955	546	169.251	5.70466	5.70466	692	214.918	792	176.989	37.9289	37.9289	574	201.436	589	184.431	17.0049	17.0049	20.2128
tRNA3	tRNA	SL1344_tRNA_6	613046	613119	254	91.4376	171	53.0071	38.4305	38.4305	323	100.316	237	52.9626	47.3531	47.3531	280	98.2615	185	57.9283	40.3332	40.3332	42.0389
535		SL1344_0547	614292	615944	630	226.794	1190	368.88	-142.086	0	808	250.944	1678	374.984	-124.039	0	817	286.713	1215	380.448	-93.7349	0	0
536		SL1344_0548	615925	616851	292	105.117	535	165.841	-60.7237	0	378	117.397	771	172.296	-54.8987	0	388	136.162	565	176.916	-40.7537	0	0
537		SL1344_0549	616848	617210	179	64.4383	292	90.5151	-26.0767	0	217	67.3947	391	87.377	-19.9823	0	216	75.8017	296	92.6852	-16.8835	0	0
538		-	617708	617839	151	54.3586	198	61.3767	-7.01807	0	180	55.9034	280	62.5718	-6.66836	0	158	55.4475	204	63.8777	-8.43011	0	0
539		SL1344_0551	618746	619600	468	168.476	730	226.288	-57.8121	0	538	167.089	1024	228.834	-61.7448	0	525	184.24	742	232.339	-48.0991	0	0
540		SL1344_0552	619816	621141	642	231.114	1060	328.582	-97.4681	0	779	241.938	1501	335.429	-93.4919	0	736	258.287	1048	328.156	-69.8685	0	0
541		SL1344_0553	621298	621534	129	46.4388	206	63.8565	-17.4177	0	153	47.5179	260	58.1024	-10.5845	0	143	50.1835	202	63.2514	-13.0679	0	0
542		SL1344_0554	621547	622107	268	96.4775	357	110.664	-14.1865	0	321	99.6945	526	117.546	-17.8511	0	277	97.2087	370	115.857	-18.6479	0	0
543		SL1344_0555	622186	623361	820	295.192	909	281.775	13.4177	13.4177	1017	315.854	1286	287.383	28.4711	28.4711	809	283.905	858	268.662	15.2436	15.2436	19.0441
544	pheP	SL1344_0556	623687	625081	871	313.552	995	308.433	5.11863	5.11863	1232	382.628	1465	327.385	55.2434	55.2434	1009	354.092	987	309.055	45.0371	45.0371	35.133
545		SL1344_0557	625123	626370	752	270.713	925	286.734	-16.0214	0	948	294.425	1306	291.853	2.57204	2.57204	827	290.222	936	293.086	-2.86343	0	0.857348
546		SL1344_0558	626681	628651	1041	374.75	1550	480.474	-105.724	0	1145	355.608	2224	496.999	-141.391	0	1145	401.819	1558	487.85	-86.0307	0	0
547		SL1344_0559	628818	631547	1566	563.745	2043	633.296	-69.5502	0	1514	470.21	2968	663.261	-193.051	0	1459	512.012	1995	624.686	-112.673	0	0
548		SL1344_0560	631675	632661	567	204.115	783	242.717	-38.6021	0	596	185.102	1098	245.371	-60.2683	0	578	202.84	805	252.066	-49.2265	0	0
549		SL1344_0561	632728	633771	384	138.236	690	213.888	-75.652	0	491	152.492	1018	227.493	-75.001	0	455	159.675	687	215.117	-55.4425	0	0
550		SL1344_0562	633804	634658	298	107.277	527	163.361	-56.0839	0	340	105.595	769	171.849	-66.2536	0	363	127.389	540	169.088	-41.6989	0	0
551		SL1344_0563	634661	635404	248	89.2777	461	142.902	-53.6245	0	296	91.9301	614	137.211	-45.2809	0	313	109.842	459	143.725	-33.8824	0	0
552		SL1344_0564	635419	635889	119	42.8389	221	68.5063	-25.6674	0	158	49.0708	334	74.6392	-25.5684	0	144	50.5345	242	75.7764	-25.242	0	0
553		SL1344_0565	635867	636316	182	65.5183	307	95.1648	-29.6465	0	212	65.8418	415	92.7403	-26.8985	0	224	78.6092	319	99.8871	-21.2779	0	0
554	nfsB	SL1344_0566	636516	637169	379	136.436	493	152.822	-16.3852	0	415	128.888	709	158.441	-29.5522	0	380	133.355	473	148.108	-14.7536	0	0
555		SL1344_0567	637266	637634	171	61.5584	226	70.0562	-8.49779	0	212	65.8418	336	75.0861	-9.24433	0	175	61.4134	231	72.3321	-10.9186	0	0
556		SL1344_0568	637634	638215	369	132.837	450	139.492	-6.65586	0	439	136.342	598	133.635	2.7068	2.7068	362	127.038	442	138.402	-11.3635	0	0.902266
557		SL1344_0569	638504	638845	265	95.3975	256	79.3557	16.0418	16.0418	323	100.316	372	83.1311	17.1845	17.1845	246	86.3297	272	85.1702	1.15952	1.15952	11.462
558		SL1344_0570	638851	639099	126	45.3588	115	35.6481	9.71076	9.71076	140	43.4804	161	35.9788	7.50167	7.50167	113	39.6555	115	36.0095	3.64606	3.64606	6.95283
559		SL1344_0571	639166	640284	504	181.435	696	215.748	-34.313	0	573	177.959	1027	229.504	-51.5451	0	537	188.451	719	225.137	-36.686	0	0
560	entD	SL1344_0572	640296	641000	310	111.597	456	141.352	-29.7552	0	335	104.043	648	144.809	-40.7665	0	329	115.457	454	142.159	-26.7019	0	0
561		SL1344_0573	641046	643301	1072	385.91	1740	539.371	-153.461	0	1238	384.491	2469	551.749	-167.258	0	1376	482.885	1758	550.475	-67.5901	0	0
562	fes	SL1344_0574	643490	644704	460	165.596	911	282.395	-116.799	0	665	206.532	1279	285.819	-79.2869	0	793	278.291	870	272.419	5.87112	5.87112	1.95704
563	ybdZ	SL1344_0575	644735	644953	45	16.1996	65	20.1489	-3.94932	0	52	16.1499	102	22.794	-6.64413	0	64	22.4598	73	22.8582	-0.398415	0	0
564	entF	SL1344_0576	644950	648834	1478	532.066	2521	781.467	-249.401	0	1741	540.71	3696	825.948	-285.237	0	1936	679.408	2355	737.411	-58.0033	0	0
565	fepE	SL1344_0577	649084	650220	645	232.194	856	265.346	-33.1516	0	830	257.777	1185	264.813	-7.03581	0	734	257.585	802	251.127	6.45857	6.45857	2.15286
566	fepC	SL1344_0578	650273	651067	408	146.876	536	166.151	-19.2748	0	594	184.481	762	170.285	14.1967	14.1967	508	178.274	530	165.957	12.3177	12.3177	8.83814
567	fepG	SL1344_0579	651064	652053	374	134.636	609	188.78	-54.1432	0	516	160.257	869	194.196	-33.9395	0	504	176.871	592	185.37	-8.4998	0	0
568	fepD	SL1344_0580	652053	653060	428	154.076	637	197.459	-43.3833	0	561	174.232	936	209.169	-34.9362	0	625	219.334	621	194.451	24.8825	24.8825	8.29418
569	entS	SL1344_0581	653171	654415	563	202.675	832	257.906	-55.2312	0	738	229.204	1241	277.327	-48.123	0	773	271.272	873	273.359	-2.08694	0	0
570	fepB	SL1344_0582	654478	655434	465	167.396	685	212.338	-44.9428	0	601	186.655	962	214.979	-28.3234	0	627	220.036	650	203.532	16.5038	16.5038	5.50126
571	entC	SL1344_0583	655743	656918	494	177.835	824	255.426	-77.5907	0	662	205.6	1247	278.668	-73.0675	0	719	252.321	816	255.511	-3.18919	0	0
572	entE	SL1344_0584	656928	658538	646	232.554	1073	332.612	-100.058	0	753	233.863	1512	337.888	-104.025	0	836	293.381	1105	346.004	-52.6233	0	0
573		SL1344_0585	658552	659409	289	104.037	504	156.231	-52.1942	0	326	101.247	699	156.206	-54.9587	0	408	143.181	497	155.624	-12.4425	0	0
574	entA	SL1344_0586	659409	660164	276	99.3574	446	138.252	-38.8951	0	330	102.49	619	138.328	-35.8387	0	337	118.265	448	140.28	-22.0156	0	0
575	entH	SL1344_0587	660167	660580	266	95.7575	280	86.7953	8.96223	8.96223	250	77.6437	390	87.1536	-9.50991	0	232	81.4166	256	80.1602	1.25645	1.25645	3.40623
576	cstA	SL1344_0588	660762	662867	1937	697.302	1580	489.773	207.529	207.529	1662	516.175	2258	504.597	11.5782	11.5782	1312	460.425	1586	496.617	-36.1923	0	73.0356
577	ybdD	SL1344_0589	662931	663128	146	52.5586	113	35.0281	17.5305	17.5305	120	37.269	157	35.0849	2.18406	2.18406	98	34.3915	116	36.3226	-1.93107	0	6.57153
578		SL1344_0590	663164	664252	718	258.473	725	224.738	33.7355	33.7355	640	198.768	1063	237.549	-38.7816	0	571	200.383	694	217.309	-16.9261	0	11.2452
579		SL1344_0591	664379	665539	580	208.795	921	285.494	-76.6999	0	701	217.713	1213	271.07	-53.3571	0	646	226.703	876	274.298	-47.5949	0	0
580		SL1344_0592	665540	666157	231	83.1578	327	101.364	-18.2066	0	267	82.9234	476	106.372	-23.4486	0	242	84.926	317	99.2609	-14.3349	0	0
581		SL1344_0593	666130	667365	584	210.235	814	252.326	-42.0917	0	667	207.153	1188	265.483	-58.3299	0	634	222.492	858	268.662	-46.1699	0	0
582		SL1344_0594	667531	668433	516	185.755	746	231.247	-45.4922	0	641	199.078	1029	229.951	-30.873	0	571	200.383	782	244.864	-44.4811	0	0
583	dsbG	SL1344_0595	668750	669496	542	195.115	614	190.33	4.78528	4.78528	579	179.823	894	199.783	-19.9601	0	512	179.678	643	201.34	-21.6617	0	1.59509
584	ahpC	SL1344_0596	669937	670500	575	206.995	516	159.951	47.0433	47.0433	615	191.003	701	156.653	34.3505	34.3505	504	176.871	508	159.068	17.8028	17.8028	33.0655
585	ahpF	SL1344_0597	670742	672307	1064	383.03	1200	371.98	11.0503	11.0503	1281	397.846	1770	395.543	2.303	2.303	1070	375.499	1178	368.862	6.63706	6.63706	6.66345
586		SL1344_0598	672639	673199	226	81.3579	388	120.273	-38.9156	0	289	89.7561	546	122.015	-32.2589	0	290	101.771	372	116.483	-14.712	0	0
587		SL1344_0599	673192	675471	897	322.912	1562	484.194	-161.282	0	1023	317.718	2211	494.094	-176.376	0	1052	369.182	1581	495.052	-125.869	0	0
588		SL1344_0600	675468	676025	198	71.2781	304	94.2349	-22.9567	0	203	63.0467	436	97.4332	-34.3866	0	219	76.8545	312	97.6952	-20.8407	0	0
589		SL1344_0601	676025	676792	435	156.596	476	147.552	9.04396	9.04396	503	156.219	704	157.323	-1.10432	0	389	136.513	490	153.432	-16.9184	0	3.01465
590	uspG	SL1344_0602	676860	677288	409	147.236	323	100.125	47.1116	47.1116	426	132.305	493	110.171	22.1337	22.1337	311	109.14	335	104.897	4.24329	4.24329	24.4962
591		SL1344_0603	677511	678749	694	249.834	942	292.004	-42.1706	0	863	268.026	1352	302.132	-34.1065	0	706	247.759	920	288.076	-40.3164	0	0
592	rnk	SL1344_0604	678832	679242	414	149.036	345	106.944	42.0919	42.0919	459	142.554	489	109.277	33.2766	33.2766	345	121.072	320	100.2	20.8719	20.8719	32.0802
593	rna	SL1344_0605	679477	680283	733	263.873	649	201.179	62.6941	62.6941	833	258.709	858	191.738	66.9708	66.9708	643	225.65	556	174.098	51.5525	51.5525	60.4058
594	citT	SL1344_0606	680393	681856	783	281.873	1058	327.962	-46.0895	0	947	294.114	1496	334.312	-40.198	0	869	304.962	1072	335.671	-30.7093	0	0
595	citG	SL1344_0607	681894	682790	329	118.437	551	170.801	-52.3638	0	370	114.913	764	170.732	-55.819	0	353	123.88	538	168.462	-44.582	0	0
596	citX	SL1344_0608	682762	683313	144	51.8387	269	83.3855	-31.5468	0	147	45.6545	381	85.1423	-39.4879	0	169	59.3078	256	80.1602	-20.8524	0	0
597	citF	SL1344_0609	683317	684846	537	193.315	991	307.193	-113.878	0	592	183.86	1433	320.233	-136.373	0	635	222.843	962	301.227	-78.384	0	0
598	citE	SL1344_0610	684856	685764	296	106.557	517	160.261	-53.704	0	338	104.974	756	168.944	-63.9696	0	344	120.721	503	157.502	-36.781	0	0
599	citD	SL1344_0611	685761	686057	56	20.1595	98	30.3783	-10.2189	0	55	17.0816	144	32.1798	-15.0982	0	64	22.4598	95	29.7469	-7.28718	0	0
600	citC	SL1344_0612	686054	687130	452	162.716	811	251.396	-88.6805	0	506	157.151	1156	258.332	-101.181	0	522	183.187	827	258.955	-75.7675	0	0
601	dpiB	SL1344_0613	687515	689176	657	236.514	1148	355.861	-119.347	0	773	240.074	1648	368.28	-128.205	0	750	263.2	1082	338.802	-75.6017	0	0
602	dpiA	SL1344_0614	689145	689825	238	85.6778	403	124.923	-39.2454	0	271	84.1657	562	125.591	-41.4248	0	271	95.1031	405	126.816	-31.7129	0	0
603	dcuC	SL1344_0615	689879	691264	666	239.754	1028	318.663	-78.9089	0	813	252.497	1424	318.222	-65.7251	0	752	263.902	1063	332.853	-68.9504	0	0
604	pagP	SL1344_0616	691643	692215	702	252.713	500	154.992	97.7219	97.7219	836	259.64	703	157.1	102.541	102.541	633	222.141	532	166.583	55.5582	55.5582	85.2735
605	cspE	SL1344_0617	692403	692612	357	128.517	173	53.6271	74.8896	74.8896	381	118.329	241	53.8564	64.4725	64.4725	264	92.6465	176	55.1101	37.5364	37.5364	58.9662
606	crcB	SL1344_0618	692670	693053	463	166.676	275	85.2454	81.4303	81.4303	496	154.045	391	87.377	66.668	66.668	345	121.072	280	87.6752	33.397	33.397	60.4984
607		SL1344_0619	693144	693932	526	189.355	547	169.561	19.7943	19.7943	617	191.625	771	172.296	19.3287	19.3287	484	169.852	563	176.29	-6.43783	0	13.041
608	tatE	SL1344_0620	694061	694264	171	61.5584	197	61.0667	0.491723	0.491723	212	65.8418	251	56.0911	9.75068	9.75068	180	63.1681	192	60.1201	3.04794	3.04794	4.43012
609	lipA	SL1344_0621	694350	695315	814	293.032	775	240.237	52.7955	52.7955	1078	334.799	1062	237.326	97.4736	97.4736	921	323.21	762	238.602	84.6082	84.6082	78.2924
610	ybeF	SL1344_0622	695521	696474	849	305.632	852	264.106	41.5264	41.5264	934	290.077	1163	259.896	30.1803	30.1803	868	304.611	863	270.228	34.383	34.383	35.3633
611	lipB	SL1344_0623	696776	697417	590	212.394	564	174.83	37.564	37.564	671	208.396	790	176.542	31.8537	31.8537	581	203.893	608	190.38	13.5121	13.5121	27.6433
612	ybeD	SL1344_0624	697517	697780	312	112.317	241	74.7059	37.6111	37.6111	329	102.179	333	74.4157	27.7633	27.7633	283	99.3143	257	80.4733	18.841	18.841	28.0718
613	dacA	SL1344_0625	697889	699100	1031	371.15	944	292.624	78.5263	78.5263	1330	413.064	1297	289.841	123.223	123.223	1044	366.375	953	298.409	67.9661	67.9661	89.905
614	rlpA	SL1344_0626	699240	700307	783	281.873	608	188.47	93.4029	93.4029	931	289.145	1021	228.164	60.9814	60.9814	703	246.706	612	191.633	55.0735	55.0735	69.8193
615	mrdB	SL1344_0627	700318	701430	616	221.754	637	197.459	24.295	24.295	818	254.05	947	211.627	42.4233	42.4233	681	238.986	634	198.522	40.4642	40.4642	35.7275
616	mrdA	SL1344_0628	701433	703334	1173	422.269	1343	416.307	5.96168	5.96168	1678	521.144	1856	414.762	106.383	106.383	1402	492.009	1351	423.033	68.9763	68.9763	60.4402
617	rlmH	SL1344_0629	703365	703832	250	89.9977	242	75.0159	14.9817	14.9817	350	108.701	345	77.0974	31.6037	31.6037	306	107.386	228	71.3927	35.9931	35.9931	27.5262
618	rsfS	SL1344_0630	703836	704153	257	92.5176	247	76.5658	15.9518	15.9518	360	111.807	360	80.4494	31.3574	31.3574	276	96.8577	252	78.9077	17.95	17.95	21.7531
619	cobC	SL1344_0631	704482	705090	497	178.915	556	172.351	6.56473	6.56473	602	186.966	752	168.05	18.916	18.916	498	174.765	542	169.714	5.05089	5.05089	10.1772
620		SL1344_0632	705187	706281	660	237.594	740	229.388	8.20631	8.20631	760	236.037	1096	244.924	-8.88714	0	606	212.666	790	247.369	-34.7034	0	2.73544
621	nadD	SL1344_0633	706256	706897	338	121.677	321	99.5046	22.1723	22.1723	417	129.51	469	104.808	24.7019	24.7019	327	114.755	338	105.837	8.91886	8.91886	18.5977
622	holA	SL1344_0634	706899	707930	638	229.674	627	194.359	35.3146	35.3146	807	250.634	915	204.476	46.1581	46.1581	704	247.057	644	201.653	45.4044	45.4044	42.2924
623	lptE/rplB	SL1344_0635	707930	708520	372	133.917	342	106.014	27.9023	27.9023	450	139.759	479	107.042	32.7161	32.7161	394	138.268	363	113.665	24.6033	24.6033	28.4072
624	leuS	SL1344_0636	708535	711117	1764	635.023	1764	546.81	88.2132	88.2132	2290	711.216	2674	597.561	113.655	113.655	1925	675.548	1849	578.97	96.5781	96.5781	99.4822
625		SL1344_0637	711354	711695	222	79.9179	256	79.3557	0.562241	0.562241	257	79.8177	360	80.4494	-0.631764	0	217	76.1526	249	77.9683	-1.81567	0	0.187414
626		SL1344_0638	711712	712884	478	172.076	807	250.156	-78.0809	0	579	179.823	1149	256.768	-76.9451	0	557	195.47	766	239.854	-44.3842	0	0
627		SL1344_0639	712934	713887	429	154.436	579	179.48	-25.0442	0	516	160.257	898	200.677	-40.4202	0	438	153.709	552	172.845	-19.1364	0	0
628		SL1344_0640	713955	715883	1163	418.669	1410	437.076	-18.4071	0	1393	432.63	1963	438.673	-6.04248	0	1120	393.046	1376	430.861	-37.8152	0	0
629	ybeL	SL1344_0641	715976	716449	366	131.757	349	108.184	23.5725	23.5725	375	116.465	517	115.534	0.931146	0.931146	325	114.053	383	119.927	-5.87367	0	8.16787
630		SL1344_0642	716488	717483	693	249.474	740	229.388	20.086	20.086	628	195.041	1026	229.281	-34.24	0	606	212.666	751	235.157	-22.4915	0	6.69533
631		SL1344_0643	717608	718315	300	107.997	531	164.601	-56.6039	0	326	101.247	732	163.581	-62.3332	0	353	123.88	506	158.442	-34.562	0	0
632		SL1344_0644	718312	719745	556	200.155	1057	327.652	-127.497	0	662	205.6	1509	337.217	-131.617	0	690	242.144	1088	340.681	-98.5365	0	0
633		SL1344_0647	720450	721922	644	231.834	1036	321.143	-89.3086	0	708	219.887	1483	331.407	-111.52	0	723	253.725	996	311.873	-58.1481	0	0
634		SL1344_0648	721944	723623	828	298.072	1175	364.23	-66.1579	0	916	284.486	1636	365.598	-81.1117	0	843	295.837	1142	357.59	-61.7524	0	0
635		SL1344_0649	723699	724937	765	275.393	878	272.165	3.22765	3.22765	874	271.442	1207	269.729	1.71312	1.71312	608	213.368	906	283.692	-70.3242	0	1.64692
636	rihA	SL1344_0650	724969	725904	682	245.514	636	197.149	48.3643	48.3643	747	231.999	930	207.828	24.1715	24.1715	501	175.818	658	206.037	-30.2189	0	24.1786
637	gltL	SL1344_0651	726021	726746	625	224.994	485	150.342	74.6523	74.6523	488	151.56	692	154.642	-3.08129	0	374	131.249	489	153.118	-21.8692	0	24.8841
638	gltK	SL1344_0652	726746	727420	527	189.715	382	118.414	71.3015	71.3015	392	121.745	546	122.015	-0.269735	0	274	96.1559	366	114.604	-18.4482	0	23.7672
639	gltJ	SL1344_0653	727420	728160	903	325.072	493	152.822	172.25	172.25	643	199.699	723	161.569	38.1302	38.1302	415	145.638	502	157.189	-11.5516	0	70.1267
640	gltI	SL1344_0654	728320	729228	1365	491.387	717	222.258	269.129	269.129	1084	336.663	1012	226.152	110.511	110.511	648	227.405	723	226.39	1.0152	1.0152	126.885
641	lnt	SL1344_0655	729583	731121	1372	493.907	1066	330.442	163.465	163.465	1517	471.142	1531	342.134	129.008	129.008	1127	395.502	1078	337.55	57.9529	57.9529	116.809
642	corC	SL1344_0656	731141	732019	918	330.471	675	209.239	121.233	121.233	980	304.363	930	207.828	96.5354	96.5354	789	276.887	669	209.481	67.4057	67.4057	95.058
643	ybeY	SL1344_0657	732177	732650	495	178.195	387	119.963	58.2319	58.2319	481	149.386	490	109.501	39.8858	39.8858	358	125.634	372	116.483	9.15153	9.15153	35.7564
644	phoL	SL1344_0658	732647	733693	974	350.631	713	221.018	129.613	129.613	942	292.561	1055	235.762	56.7997	56.7997	727	255.129	747	233.905	21.224	21.224	69.2122
645	miaB	SL1344_0659	733898	735322	1020	367.19	1084	336.022	31.1687	31.1687	1409	437.6	1632	364.704	72.8955	72.8955	1180	414.102	1098	343.812	70.2898	70.2898	58.118
646	ubiF	SL1344_0660	735466	736641	815	293.392	869	269.375	24.017	24.017	1045	324.55	1241	277.327	47.2234	47.2234	905	317.595	902	282.439	35.1557	35.1557	35.4654
647		SL1344_0661	736708	737283	760	273.593	445	137.942	135.65	135.65	902	280.138	637	142.351	137.787	137.787	828	290.573	477	149.361	141.212	141.212	138.217
tRNA4	tRNA	SL1344_tRNA_13	737422	738127	1427	513.707	603	186.92	326.787	326.787	1565	486.049	886	197.995	288.054	288.054	1484	520.786	607	190.067	330.718	330.718	315.187
648	asnB	SL1344_0662	738350	740014	1438	517.667	1277	395.848	121.818	121.818	1874	582.017	1883	420.795	161.222	161.222	1690	593.078	1256	393.286	199.792	199.792	160.944
649	nagD	SL1344_0663	740304	741056	528	190.075	578	179.17	10.9048	10.9048	649	201.563	785	175.424	26.1385	26.1385	547	191.961	577	180.674	11.2872	11.2872	16.1102
650	nagC	SL1344_0664	741103	742323	808	290.872	834	258.526	32.3465	32.3465	980	304.363	1148	256.544	47.8188	47.8188	790	277.238	818	256.137	21.1009	21.1009	33.7554
651	nagA	SL1344_0665	742328	743482	870	313.192	794	246.127	67.0653	67.0653	958	297.53	1085	242.466	55.0648	55.0648	768	269.517	766	239.854	29.6629	29.6629	50.5976
652	nagB	SL1344_0666	743542	744342	640	230.394	622	192.81	37.5845	37.5845	775	240.695	873	195.09	45.6054	45.6054	611	214.421	616	192.885	21.5351	21.5351	34.9083
653	nagE	SL1344_0667	744669	746621	1407	506.507	1503	465.905	40.6022	40.6022	1690	524.871	2058	459.903	64.9685	64.9685	1292	453.407	1420	444.639	8.76793	8.76793	38.1129
654	glnS	SL1344_0668	746832	748499	1445	520.186	1352	419.097	101.089	101.089	1724	535.431	1889	422.136	113.295	113.295	1433	502.888	1379	431.8	71.0878	71.0878	95.1572
655	chiP/ybfM	SL1344_0669	748945	750351	1423	512.267	1042	323.002	189.264	189.264	1366	424.245	1466	327.608	96.6369	96.6369	779	273.377	1027	321.58	-48.2027	0	95.3004
656		SL1344_0670	750401	750733	176	63.3584	200	61.9966	1.36173	1.36173	191	59.3198	256	57.2085	2.11126	2.11126	114	40.0065	210	65.7564	-25.75	0	1.15766
657	tcuC	SL1344_0671	750782	752086	596	214.554	821	254.496	-39.9417	0	681	211.501	1201	268.388	-56.887	0	625	219.334	874	273.672	-54.3383	0	0
658	tcuB	SL1344_0672	752137	753276	430	154.796	760	235.587	-80.7912	0	502	155.908	1069	238.89	-82.9817	0	454	159.324	708	221.693	-62.3691	0	0
659	tcuA	SL1344_0673	753263	754666	724	260.633	898	278.365	-17.7316	0	711	220.819	1319	294.758	-73.9393	0	650	228.107	929	290.894	-62.7868	0	0
660	tcuR	SL1344_0674	754764	755690	755	271.793	685	212.338	59.4545	59.4545	806	250.323	986	220.342	29.9811	29.9811	677	237.582	677	211.986	25.5961	25.5961	38.3439
661	fur	SL1344_0675	755805	756257	595	214.194	420	130.193	84.0015	84.0015	683	212.122	557	124.473	87.6493	87.6493	560	196.523	408	127.755	68.7676	68.7676	80.1395
662	fldA	SL1344_0676	756539	757069	613	220.674	485	150.342	70.3324	70.3324	766	237.9	641	143.245	94.6555	94.6555	682	239.337	457	143.098	96.2384	96.2384	87.0754
663	ybfE	SL1344_0677	757232	757513	400	143.996	312	96.7147	47.2815	47.2815	506	157.151	415	92.7403	64.4104	64.4104	431	151.252	297	92.9984	58.2541	58.2541	56.6487
664	ybfF	SL1344_0678	757647	758417	758	272.873	673	208.619	64.2543	64.2543	931	289.145	960	214.532	74.6131	74.6131	719	252.321	662	207.289	45.0322	45.0322	61.2999
665	seqA	SL1344_0679	758602	759144	512	184.315	448	138.872	45.4428	45.4428	615	191.003	609	136.094	54.9098	54.9098	483	169.501	427	133.705	35.7963	35.7963	45.383
666	pgm	SL1344_0680	759169	760809	1207	434.509	1201	372.29	62.219	62.219	1547	480.459	1761	393.532	86.9271	86.9271	1235	433.403	1198	375.125	58.2786	58.2786	69.1416
667		SL1344_0681	760924	761409	293	105.477	378	117.174	-11.6964	0	352	109.322	524	117.099	-7.77637	0	305	107.035	400	125.25	-18.2155	0	0
668	potE	SL1344_0682	761474	762793	540	194.395	927	287.354	-92.9594	0	600	186.345	1312	293.194	-106.849	0	614	215.473	945	295.904	-80.4305	0	0
669	speF	SL1344_0683	762790	764988	1017	366.11	1579	489.463	-123.353	0	1157	359.335	2291	511.971	-152.636	0	1089	382.167	1573	492.547	-110.38	0	0
670	SL1344_RS27365	-	765368	765472	176	63.3584	177	54.867	8.49134	8.49134	229	71.1216	241	53.8564	17.2652	17.2652	149	52.2891	194	60.7464	-8.45726	0	8.5855
671	kdpE	SL1344_0684	765750	766427	351	126.357	437	135.463	-9.10591	0	436	135.411	574	128.272	7.13837	7.13837	318	111.597	362	113.352	-1.75457	0	2.37946
672	kdpD	SL1344_0685	766424	769108	1137	409.309	1652	512.092	-102.783	0	1222	379.522	2358	526.944	-147.422	0	1203	422.173	1551	485.658	-63.4847	0	0
673	kdpC	SL1344_0686	769105	769689	184	66.2383	267	82.7655	-16.5272	0	205	63.6678	414	92.5169	-28.8491	0	213	74.7489	265	82.9783	-8.22942	0	0
674	kdpB	SL1344_0687	769698	771746	755	271.793	1316	407.938	-136.145	0	833	258.709	1929	431.075	-172.366	0	871	305.663	1234	386.397	-80.7338	0	0
675	kdpA	SL1344_0688	771767	773446	598	215.274	1091	338.192	-122.917	0	666	206.843	1537	343.474	-136.632	0	711	249.514	1087	340.368	-90.8537	0	0
676	kdpF	SL1344_0688A	773446	773535	37	13.3197	59	18.289	-4.96935	0	53	16.4605	88	19.6654	-3.20496	0	47	16.4939	69	21.6057	-5.11179	0	0
677		SL1344_0689	773872	774078	138	49.6787	176	54.557	-4.87832	0	151	46.8968	262	58.5493	-11.6525	0	156	54.7457	194	60.7464	-6.00072	0	0
678	phrB	SL1344_0690	774189	775610	606	218.154	930	288.284	-70.13	0	687	213.365	1402	313.306	-99.9411	0	666	233.722	896	280.561	-46.8387	0	0
679		SL1344_0691	775649	777130	610	219.594	1049	325.172	-105.578	0	737	228.894	1509	337.217	-108.324	0	761	267.061	1040	325.651	-58.5901	0	0
680	ybgI	SL1344_0692	777459	778202	393	141.476	550	170.491	-29.0144	0	416	129.199	764	170.732	-41.5326	0	392	137.566	545	170.654	-33.0875	0	0
681	pxpB	SL1344_0693	778218	778874	275	98.9974	397	123.063	-24.0659	0	311	96.5887	549	122.685	-26.0967	0	274	96.1559	370	115.857	-19.7007	0	0
682	ybgK	SL1344_0694	778868	779800	417	150.116	547	169.561	-19.4447	0	465	144.417	786	175.648	-31.2307	0	446	156.516	550	172.219	-15.7027	0	0
683	pxpA	SL1344_0695	779790	780524	468	168.476	525	162.741	5.73448	5.73448	493	153.113	751	167.826	-14.7132	0	434	152.305	521	163.139	-10.8332	0	1.91149
684		SL1344_0696	780848	780979	133	47.8788	132	40.9178	6.96098	6.96098	133	41.3064	189	42.236	-0.929532	0	130	45.6214	129	40.3932	5.22818	5.22818	4.06305
685	fimB	SL1344_0697	781039	781605	508	182.875	453	140.422	42.4529	42.4529	568	176.406	638	142.574	33.8321	33.8321	465	163.184	457	143.098	20.0858	20.0858	32.1236
686		SL1344_0698	782065	782400	168	60.4784	238	73.776	-13.2976	0	191	59.3198	339	75.7566	-16.4368	0	179	62.8172	252	78.9077	-16.0905	0	0
687		SL1344_0699	782402	783142	329	118.437	554	171.731	-53.2937	0	366	113.67	799	178.553	-64.8828	0	389	136.513	556	174.098	-37.5847	0	0
688		SL1344_0702	784576	785472	359	129.237	662	205.209	-75.9722	0	421	130.752	964	215.426	-84.6738	0	458	160.728	709	222.006	-61.2785	0	0
689		SL1344_0703	785485	786618	386	138.956	792	245.507	-106.55	0	489	151.871	1152	257.438	-105.567	0	510	178.976	814	254.884	-75.9081	0	0
690		SL1344_0704	786747	787517	239	86.0378	516	159.951	-73.9135	0	314	97.5204	725	162.016	-64.4958	0	321	112.65	536	167.835	-55.1856	0	0
691		SL1344_0705	787521	788231	242	87.1177	503	155.922	-68.8038	0	322	100.005	716	160.005	-60	0	306	107.386	522	163.452	-56.0659	0	0
692		SL1344_0706	788325	790103	586	210.955	1226	380.039	-169.085	0	785	243.801	1770	395.543	-151.742	0	787	276.185	1232	385.771	-109.586	0	0
693		SL1344_0707	790296	791129	300	107.997	597	185.06	-77.0627	0	399	123.919	847	189.28	-65.3604	0	410	143.883	642	201.027	-57.1439	0	0
694		SL1344_0708	791187	793082	657	236.514	1295	401.428	-164.914	0	832	258.398	1842	411.633	-153.235	0	832	291.977	1340	419.589	-127.612	0	0
695		SL1344_0709	793150	793287	68	24.4794	83	25.7286	-1.24924	0	76	23.6037	122	27.2634	-3.65975	0	63	22.1088	90	28.1813	-6.07249	0	0
696	nei	SL1344_0710	793336	794127	410	147.596	503	155.922	-8.32535	0	501	155.598	749	167.38	-11.7816	0	436	153.007	529	165.644	-12.6364	0	0
697		SL1344_0711	794182	795228	814	293.032	798	247.367	45.6658	45.6658	846	262.746	1120	250.287	12.459	12.459	689	241.793	802	251.127	-9.33345	0	19.3749
698	gltA	SL1344_0712	795365	796648	1747	628.904	1000	309.983	318.921	318.921	1665	517.107	1405	313.976	203.13	203.13	1090	382.518	1013	317.196	65.3215	65.3215	195.791
699		SL1344_0713	796749	796994	482	173.515	234	72.5361	100.979	100.979	490	152.182	330	73.7453	78.4362	78.4362	322	113.001	256	80.1602	32.8405	32.8405	70.7521
700	sdhC	SL1344_0714	797388	797792	638	229.674	299	92.685	136.989	136.989	657	204.048	454	101.456	102.592	102.592	434	152.305	301	94.2509	58.0544	58.0544	99.2118
701	sdhD	SL1344_0715	797786	798133	289	104.037	153	47.4274	56.6099	56.6099	286	88.8243	195	43.5768	45.2476	45.2476	209	73.3452	153	47.9082	25.4369	25.4369	42.4315
702	sdhA	SL1344_0716	798133	799899	2183	785.86	1131	350.591	435.269	435.269	2152	668.357	1663	371.632	296.725	296.725	1451	509.205	1176	368.236	140.969	140.969	290.988
703	sdhB	SL1344_0717	799916	800632	1019	366.83	497	154.062	212.769	212.769	957	297.22	749	167.38	129.84	129.84	637	223.545	548	171.593	51.9519	51.9519	131.52
704	sucA	SL1344_0718	801156	803957	3297	1186.89	1963	608.497	578.392	578.392	2782	864.019	2832	632.869	231.15	231.15	2033	713.448	1984	621.242	92.207	92.207	300.583
705	sucB/odhB	SL1344_0719	803972	805180	1273	458.268	867	268.755	189.513	189.513	1095	340.079	1268	283.361	56.7184	56.7184	836	293.381	903	282.753	10.6281	10.6281	85.6197
706	sucC	SL1344_0720	805322	806488	1077	387.71	794	246.127	141.583	141.583	962	298.773	1143	255.427	43.3458	43.3458	762	267.412	788	246.743	20.6685	20.6685	68.5325
707	sucD	SL1344_0721	806488	807357	738	265.673	601	186.3	79.3732	79.3732	668	207.464	889	198.665	8.79842	8.79842	526	184.591	625	195.704	-11.1124	0	29.3906
708	cydA	SL1344_0722	808940	810508	836	300.952	1169	362.37	-61.4181	0	1248	387.597	1631	364.481	23.1165	23.1165	1056	370.586	1107	346.63	23.9559	23.9559	15.6908
709	cydB	SL1344_0723	810524	811663	605	217.794	757	234.657	-16.8629	0	772	239.764	1075	240.231	-0.467364	0	676	237.231	748	234.218	3.0132	3.0132	1.0044
710	cydX	SL1344_0724	811678	811791	67	24.1194	73	22.6288	1.4906	1.4906	85	26.3988	114	25.4757	0.923186	0.923186	78	27.3728	82	25.6763	1.69653	1.69653	1.37011
711	ybgE	SL1344_0725	811928	812209	298	107.277	290	89.8951	17.3821	17.3821	359	111.496	429	95.8689	15.6274	15.6274	290	101.771	293	91.7458	10.025	10.025	14.3448
712	ybgC	SL1344_0726	812438	812842	386	138.956	323	100.125	38.8318	38.8318	447	138.827	450	100.562	38.2651	38.2651	372	130.547	295	92.3721	38.1753	38.1753	38.4241
713	tolQ	SL1344_0727	812839	813531	431	155.156	378	117.174	37.9823	37.9823	553	171.748	566	126.484	45.2634	45.2634	442	155.113	384	120.24	34.8725	34.8725	39.3727
714	tolR	SL1344_0728	813535	813963	276	99.3574	224	69.4362	29.9212	29.9212	303	94.1041	318	71.0637	23.0404	23.0404	261	91.5937	236	73.8977	17.6961	17.6961	23.5526
715	tolA	SL1344_0729	814028	815251	751	270.353	636	197.149	73.2037	73.2037	984	305.605	1038	231.963	73.6429	73.6429	679	238.284	575	180.047	58.2368	58.2368	68.3611
716	tolB	SL1344_0730	815375	816667	1162	418.309	892	276.505	141.804	141.804	1361	422.692	1311	292.97	129.722	129.722	1156	405.68	897	280.874	124.806	124.806	132.111
717	pal	SL1344_0731	816702	817226	429	154.436	316	97.9547	56.4813	56.4813	521	161.809	450	100.562	61.2476	61.2476	422	148.094	329	103.018	45.0757	45.0757	54.2682
718	cpoB/ybgF	SL1344_0732	817236	818024	892	321.112	551	170.801	150.311	150.311	1175	364.925	793	177.212	187.713	187.713	1063	373.043	543	170.027	203.015	203.015	180.346
tRNA5	tRNA	SL1344_tRNA_18	818189	818882	1180	424.789	600	185.99	238.799	238.799	1501	466.173	820	183.246	282.927	282.927	1438	504.643	605	189.441	315.202	315.202	278.976
719	nadA	SL1344_0733	819489	820532	538	193.675	709	219.778	-26.1031	0	806	250.323	1025	229.057	21.2657	21.2657	732	256.884	694	217.309	39.5743	39.5743	20.28
720		SL1344_0734	820557	821276	315	113.397	466	144.452	-31.0551	0	367	113.981	629	140.563	-26.5822	0	332	116.51	451	141.22	-24.7097	0	0
721	zitB	SL1344_0735	821273	822211	491	176.755	654	202.729	-25.9736	0	457	141.933	937	209.392	-67.4594	0	458	160.728	659	206.35	-45.6222	0	0
722		SL1344_0736	822322	822708	272	97.9175	337	104.464	-6.54686	0	299	92.8618	505	112.853	-19.9909	0	249	87.3825	353	110.533	-23.1509	0	0
723	aroG	SL1344_0737	823028	824080	727	261.713	777	240.857	20.8563	20.8563	741	230.136	1077	240.678	-10.5421	0	636	223.194	755	236.41	-13.216	0	6.9521
724		SL1344_0738	824174	824719	255	91.7976	352	109.114	-17.3164	0	309	95.9676	497	111.065	-15.0974	0	284	99.6652	356	111.473	-11.8076	0	0
725		SL1344_0739	824734	825579	376	135.356	611	189.4	-54.0432	0	437	135.721	854	190.844	-55.1228	0	420	147.392	623	195.077	-47.6851	0	0
726		SL1344_0740	825709	826599	400	143.996	653	202.419	-58.4227	0	495	153.734	855	191.067	-37.333	0	425	149.147	645	201.966	-52.8192	0	0
727		SL1344_0741	826600	827583	388	139.676	718	222.568	-82.8915	0	503	156.219	995	222.353	-66.1343	0	482	169.15	716	224.198	-55.0479	0	0
728		SL1344_0742	827806	829074	519	186.835	1003	310.913	-124.078	0	642	199.389	1371	306.378	-106.989	0	598	209.858	989	309.681	-99.8229	0	0
729		SL1344_0743	829124	829369	57	20.5195	93	28.8284	-8.30896	0	65	20.1874	123	27.4869	-7.29954	0	57	20.0032	84	26.3026	-6.29934	0	0
730	oadA	SL1344_0744	829385	831160	642	231.114	1202	372.6	-141.486	0	758	235.416	1809	404.258	-168.843	0	735	257.936	1122	351.327	-93.3907	0	0
731		SL1344_0745	831173	832474	478	172.076	874	270.925	-98.8497	0	563	174.854	1369	305.931	-131.078	0	596	209.157	783	245.177	-36.0209	0	0
732		SL1344_0746	832593	833291	325	116.997	537	166.461	-49.464	0	394	122.366	785	175.424	-53.0581	0	373	130.898	547	171.28	-40.3815	0	0
733		SL1344_0747	833671	834750	399	143.636	777	240.857	-97.2206	0	525	163.052	1099	245.594	-82.5426	0	515	180.731	786	246.117	-65.3859	0	0
734		SL1344_0748	834750	835526	460	165.596	510	158.091	7.5043	7.5043	527	163.673	715	159.782	3.8913	3.8913	444	155.815	510	159.694	-3.87952	0	3.79853
735	gpmA	SL1344_0749	835617	836369	674	242.634	561	173.901	68.7332	68.7332	703	218.334	776	173.413	44.9207	44.9207	601	210.911	571	178.795	32.1164	32.1164	48.5901
736	galM	SL1344_0750	836593	837633	835	300.592	715	221.638	78.9542	78.9542	791	245.665	1036	231.516	14.1489	14.1489	661	231.967	704	220.441	11.5267	11.5267	34.8766
737	galK	SL1344_0751	837627	838775	746	268.553	677	209.859	58.6944	58.6944	639	198.457	992	221.683	-23.2257	0	540	189.504	648	202.905	-13.4012	0	19.5648
738	galT	SL1344_0752	838778	839824	731	263.153	561	173.901	89.2526	89.2526	634	196.904	838	187.268	9.63589	9.63589	473	165.992	527	165.017	0.974427	0.974427	33.2876
739	galE	SL1344_0753	839835	840851	933	335.871	757	234.657	101.214	101.214	845	262.436	1086	242.689	19.7464	19.7464	618	216.877	732	229.208	-12.3309	0	40.3201
740		SL1344_0754	841074	841982	543	195.475	763	236.517	-41.0422	0	596	185.102	1081	241.572	-56.4693	0	523	183.538	732	229.208	-45.6697	0	0
741	modF	SL1344_0755	842153	843628	1177	423.709	1057	327.652	96.0568	96.0568	1225	380.454	1540	344.145	36.3091	36.3091	997	349.881	1086	340.055	9.82646	9.82646	47.3974
742	modE	SL1344_0756	843696	844484	593	213.474	540	167.391	46.0836	46.0836	707	219.576	811	181.235	38.3415	38.3415	559	196.172	530	165.957	30.2154	30.2154	38.2135
743	ybhT	SL1344_0757	844613	844762	274	98.6374	191	59.2068	39.4307	39.4307	337	104.664	266	59.4432	45.2205	45.2205	250	87.7335	211	66.0695	21.6639	21.6639	35.4383
744	modA	SL1344_0758	844929	845702	739	266.033	505	156.541	109.492	109.492	822	255.292	734	164.027	91.2649	91.2649	651	228.458	527	165.017	63.4406	63.4406	88.0657
745	modB	SL1344_0759	845702	846391	417	150.116	331	102.604	47.5117	47.5117	494	153.424	536	119.78	33.6436	33.6436	396	138.97	340	106.463	32.507	32.507	37.8874
746	modC	SL1344_0760	846394	847452	718	258.473	652	202.109	56.3643	56.3643	830	257.777	928	207.381	50.3962	50.3962	685	240.39	634	198.522	41.8679	41.8679	49.5428
747		SL1344_0761	847453	848271	615	221.394	605	187.54	33.8544	33.8544	660	204.979	880	196.654	8.32506	8.32506	543	190.557	634	198.522	-7.96466	0	14.0598
748	pgl	SL1344_0762	848435	849430	697	250.913	841	260.696	-9.78234	0	755	234.484	1188	265.483	-30.9993	0	676	237.231	833	260.834	-23.6025	0	0
749		SL1344_0763	849574	850857	962	346.311	994	308.123	38.1878	38.1878	1220	378.901	1425	318.446	60.4553	60.4553	910	319.35	1006	315.005	4.34527	4.34527	34.3295
750	hutI	SL1344_0764	851095	852318	1034	372.23	891	276.195	96.0354	96.0354	859	266.784	1267	283.137	-16.3537	0	680	238.635	889	278.369	-39.7338	0	32.0118
751	hutG	SL1344_0765	852315	853256	611	219.954	558	172.971	46.9837	46.9837	515	159.946	826	184.587	-24.6408	0	404	141.777	526	164.704	-22.9269	0	15.6612
752	hutC	SL1344_0766	853301	854026	613	220.674	570	176.69	43.9839	43.9839	539	167.4	808	180.564	-13.1646	0	436	153.007	571	178.795	-25.7877	0	14.6613
753	hutU	SL1344_0767	854223	855908	1081	389.15	1126	349.041	40.1089	40.1089	925	287.282	1699	379.677	-92.3951	0	764	268.113	1084	339.428	-71.3149	0	13.3696
754	hutH	SL1344_0768	855910	857430	847	304.912	1011	313.393	-8.48087	0	789	245.043	1497	334.536	-89.4922	0	677	237.582	996	311.873	-74.2911	0	0
755		SL1344_0769	857515	857991	299	107.637	314	97.3347	10.3025	10.3025	257	79.8177	467	104.361	-24.5431	0	232	81.4166	323	101.14	-19.723	0	3.43417
756	bioA	SL1344_0770	858049	859338	524	188.635	851	263.796	-75.1605	0	587	182.307	1213	271.07	-88.7626	0	600	210.56	862	269.914	-59.3541	0	0
757	bioB	SL1344_0771	859425	860465	385	138.596	680	210.789	-72.1921	0	427	132.615	983	219.672	-87.0563	0	472	165.641	694	217.309	-51.6685	0	0
758	bioF	SL1344_0772	860462	861619	346	124.557	602	186.61	-62.0531	0	345	107.148	884	197.548	-90.3998	0	381	133.706	556	174.098	-40.3921	0	0
759	bioC	SL1344_0773	861603	862358	232	83.5178	414	128.333	-44.8152	0	252	78.2648	598	133.635	-55.3707	0	282	98.9633	406	127.129	-28.1657	0	0
760	bioD	SL1344_0774	862351	863037	264	95.0375	435	134.843	-39.8051	0	320	99.3839	663	148.161	-48.7772	0	321	112.65	432	135.27	-22.6206	0	0
761	uvrB	SL1344_0775	863688	865709	1316	473.748	1571	486.983	-13.2358	0	1572	488.223	2204	492.529	-4.30605	0	1391	488.149	1474	461.547	26.6016	26.6016	8.8672
762		-	866018	866191	87	31.3192	118	36.578	-5.25882	0	118	36.6478	173	38.6604	-2.01262	0	93	32.6368	144	45.0901	-12.4533	0	0
763	slrP	SL1344_0776	866199	868496	1611	579.945	1554	481.714	98.2311	98.2311	1715	532.635	2214	494.764	37.8714	37.8714	1417	497.273	1648	516.031	-18.758	0	45.3675
764	yvcK/ybhK	SL1344_0777	868588	869496	654	235.434	741	229.697	5.73638	5.73638	728	226.098	1016	227.046	-0.947878	0	597	209.507	708	221.693	-12.1855	0	1.91213
765	moaA	SL1344_0778	869893	870882	672	241.914	723	224.118	17.7959	17.7959	749	232.62	1031	230.398	2.22213	2.22213	617	216.526	676	211.673	4.85316	4.85316	8.2904
766	moaB	SL1344_0779	870904	871416	210	75.598	278	86.1753	-10.5773	0	251	77.9542	381	85.1423	-7.1881	0	222	77.9073	264	82.6652	-4.75789	0	0
767	moaC	SL1344_0780	871419	871904	160	57.5985	235	72.846	-15.2475	0	197	61.1832	324	72.4045	-11.2213	0	169	59.3078	225	70.4533	-11.1455	0	0
768	moaD	SL1344_0781	871897	872142	42	15.1196	62	19.219	-4.09935	0	55	17.0816	91	20.3358	-3.25423	0	48	16.8448	55	17.2219	-0.377093	0	0
769	moaE	SL1344_0782	872144	872596	191	68.7582	224	69.4362	-0.678009	0	222	68.9476	357	79.779	-10.8315	0	191	67.0284	226	70.7664	-3.73806	0	0
770		SL1344_0783	872644	873348	441	158.756	575	178.24	-19.4844	0	513	159.325	758	169.391	-10.066	0	457	160.377	565	176.916	-16.5393	0	0
771		SL1344_0784	873495	874202	326	117.357	548	169.871	-52.5138	0	363	112.739	778	173.86	-61.1216	0	393	137.917	586	183.492	-45.5747	0	0
772		SL1344_0785	874226	874834	190	68.3982	332	102.914	-34.5162	0	227	70.5004	463	103.467	-32.9665	0	224	78.6092	341	106.776	-28.1667	0	0
773		SL1344_0786	874842	875402	150	53.9986	309	95.7848	-41.7862	0	205	63.6678	441	98.5506	-34.8828	0	196	68.783	320	100.2	-31.4172	0	0
774		SL1344_0787	875405	876367	423	152.276	597	185.06	-32.7839	0	419	130.131	829	185.257	-55.1264	0	397	139.321	579	181.3	-41.9791	0	0
775	clsB	SL1344_0788	876367	877608	403	145.076	726	225.048	-79.9715	0	465	144.417	1059	236.655	-92.2382	0	506	177.573	710	222.319	-44.7468	0	0
776		SL1344_0789	877605	878363	409	147.236	518	160.571	-13.3351	0	455	141.311	715	159.782	-18.4701	0	372	130.547	515	161.26	-30.7124	0	0
777	ybhQ	SL1344_0790	878496	878906	325	116.997	239	74.086	42.911	42.911	324	100.626	356	79.5556	21.0706	21.0706	212	74.398	251	78.5946	-4.19659	0	21.3272
778		SL1344_0791	878868	879974	602	216.714	729	225.978	-9.26334	0	695	215.849	1012	226.152	-10.303	0	593	208.104	707	221.38	-13.2761	0	0
779		SL1344_0792	880090	881220	481	173.155	788	244.267	-71.1112	0	611	189.761	1081	241.572	-51.8107	0	551	193.365	723	226.39	-33.0254	0	0
780		SL1344_0793	881213	882949	682	245.514	1014	314.323	-68.8093	0	760	236.037	1449	323.809	-87.7723	0	695	243.899	978	306.237	-62.338	0	0
781	hlyD	SL1344_0794	882942	883937	455	163.796	582	180.41	-16.6144	0	490	152.182	823	183.916	-31.7348	0	453	158.973	562	175.977	-17.0037	0	0
782	cecR	SL1344_0795	883937	884611	393	141.476	467	144.762	-3.2858	0	436	135.411	698	155.983	-20.572	0	378	132.653	472	147.795	-15.1424	0	0
783	rhlE	SL1344_0796	884841	886205	632	227.514	964	298.824	-71.3097	0	933	289.766	1405	313.976	-24.2102	0	869	304.962	920	288.076	16.8858	16.8858	5.6286
784	dinG	SL1344_0797	886413	888557	1148	413.269	1490	461.875	-48.6056	0	1357	421.45	2165	483.814	-62.3642	0	1257	441.124	1508	472.194	-31.0698	0	0
785	ybiB	SL1344_0798	888587	889561	553	199.075	673	208.619	-9.54382	0	675	209.638	955	213.414	-3.77662	0	577	202.489	712	222.946	-20.4567	0	0
786	ybiJ	SL1344_0799	889717	889977	233	83.8778	286	88.6552	-4.77736	0	295	91.6195	401	89.6117	2.00777	2.00777	240	84.2241	256	80.1602	4.06393	4.06393	2.0239
787	ybiI	SL1344_0800	890262	890528	267	96.1175	290	89.8951	6.22239	6.22239	336	104.353	403	90.0587	14.2944	14.2944	273	95.8049	297	92.9984	2.80659	2.80659	7.77446
788	rlmF	SL1344_0801	890733	891665	379	136.436	578	179.17	-42.7338	0	593	184.171	861	192.408	-8.2375	0	500	175.467	562	175.977	-0.509761	0	0
789	ybiO	SL1344_0802	891662	893884	1181	425.149	1518	470.554	-45.4054	0	1456	452.197	2091	467.277	-15.0805	0	1258	441.475	1464	458.416	-16.9414	0	0
790	glnQ	SL1344_0803	894003	894725	552	198.715	467	144.762	53.9527	53.9527	760	236.037	660	147.491	88.5461	88.5461	553	194.066	455	142.472	51.5942	51.5942	64.6977
791	glnP	SL1344_0804	894722	895381	618	222.474	457	141.662	80.8119	80.8119	784	243.491	650	145.256	98.2346	98.2346	550	193.014	467	146.23	46.7839	46.7839	75.2768
792	glnH	SL1344_0805	895525	896271	930	334.791	616	190.95	143.842	143.842	968	300.636	879	196.431	104.206	104.206	708	248.461	586	183.492	64.9695	64.9695	104.339
793	dps	SL1344_0806	896748	897251	455	163.796	466	144.452	19.3436	19.3436	415	128.888	627	140.116	-11.2276	0	372	130.547	467	146.23	-15.6823	0	6.44787
794	rhtA	SL1344_0807	897554	898441	516	185.755	674	208.929	-23.1735	0	654	203.116	968	216.32	-13.2038	0	587	205.998	668	209.168	-3.16985	0	0
795	ompX	SL1344_0808	898795	899310	479	172.436	399	123.683	48.7522	48.7522	629	195.351	573	128.049	67.3027	67.3027	521	182.837	415	129.947	52.8893	52.8893	56.3148
796		SL1344_0809	899373	900953	1046	376.55	1097	340.051	36.4987	36.4987	1484	460.893	1549	346.156	114.737	114.737	1180	414.102	1083	339.115	74.9867	74.9867	75.4074
797	mntS	-	901218	901346	280	100.797	207	64.1665	36.6309	36.6309	286	88.8243	282	63.0187	25.8056	25.8056	229	80.3638	216	67.6352	12.7287	12.7287	25.0551
798	mntR	SL1344_0810	901532	902005	373	134.277	343	106.324	27.9523	27.9523	433	134.479	488	109.054	25.4251	25.4251	339	118.967	342	107.089	11.8776	11.8776	21.7517
799		SL1344_0811	902002	903114	602	216.714	645	199.939	16.7752	16.7752	819	254.361	964	215.426	38.9349	38.9349	676	237.231	641	200.714	36.5177	36.5177	30.7426
800	ldtB	SL1344_0812	903158	904078	689	248.034	615	190.64	57.3939	57.3939	940	291.94	928	207.381	84.5594	84.5594	808	283.555	673	210.734	72.8209	72.8209	71.5914
801	ybiT	SL1344_0813	904297	905889	1116	401.75	1192	369.5	32.2497	32.2497	1547	480.459	1696	379.006	101.453	101.453	1251	439.018	1163	364.165	74.853	74.853	69.5184
802		SL1344_0814	906498	907241	406	146.156	648	200.869	-54.7129	0	512	159.014	921	205.816	-46.8023	0	492	172.659	675	211.36	-38.7004	0	0
803		SL1344_0817	908194	909459	804	289.432	940	291.384	-1.95167	0	936	290.698	1370	306.155	-15.457	0	804	282.151	990	309.995	-27.8437	0	0
804		SL1344_0818	909721	910530	560	201.595	618	191.57	10.0252	10.0252	667	207.153	870	194.419	12.7338	12.7338	588	206.349	582	182.239	24.1099	24.1099	15.623
805		SL1344_0819	910608	913040	1038	373.67	1659	514.262	-140.592	0	1237	384.181	2363	528.061	-143.88	0	1187	416.558	1662	520.415	-103.857	0	0
806		SL1344_0820	913046	913945	369	132.837	557	172.661	-39.8241	0	424	131.684	808	180.564	-48.8807	0	408	143.181	556	174.098	-30.9169	0	0
807	moeB	SL1344_0821	914223	914972	391	140.756	490	151.892	-11.1354	0	478	148.455	743	166.039	-17.584	0	415	145.638	471	147.482	-1.84469	0	0
808	moeA	SL1344_0822	914972	916207	662	238.314	872	270.305	-31.9915	0	772	239.764	1229	274.645	-34.8818	0	698	244.952	833	260.834	-15.8819	0	0
809	iaaA	SL1344_0823	916410	917351	629	226.434	577	178.86	47.5738	47.5738	618	191.935	887	198.218	-6.28337	0	500	175.467	613	191.946	-16.4792	0	15.8579
810	gsiA	SL1344_0824	917362	919233	940	338.391	1212	375.7	-37.3084	0	1067	331.383	1681	375.654	-44.2711	0	955	335.142	1162	363.852	-28.7103	0	0
811	gsiB	SL1344_0825	919266	920804	696	250.553	895	277.435	-26.8814	0	801	248.77	1369	305.931	-57.1611	0	744	261.095	914	286.197	-25.1022	0	0
812	gsiC	SL1344_0826	920865	921785	394	141.836	555	172.041	-30.2043	0	472	146.591	829	185.257	-38.666	0	432	151.603	574	179.734	-28.1308	0	0
813	gsiD	SL1344_0827	921788	922699	468	168.476	565	175.14	-6.66485	0	639	198.457	848	189.503	8.95405	8.95405	532	186.697	572	179.108	7.58886	7.58886	5.51431
814	rimO	SL1344_0828	922790	924115	700	251.993	1000	309.983	-57.9897	0	1064	330.451	1389	310.401	20.0506	20.0506	928	325.667	956	299.348	26.3184	26.3184	15.4563
815	bssR	SL1344_0829	924346	924729	317	114.117	366	113.454	0.663207	0.663207	385	119.571	497	111.065	8.50631	8.50631	310	108.789	364	113.978	-5.18829	0	3.0565
816		SL1344_0830	925442	925957	180	64.7983	299	92.685	-27.8866	0	211	65.5312	394	88.0474	-22.5162	0	203	71.2396	294	92.059	-20.8194	0	0
817		SL1344_0831	925875	926729	263	94.6775	462	143.212	-48.5347	0	310	96.2781	650	145.256	-48.9778	0	316	110.895	494	154.684	-43.789	0	0
818		SL1344_0832	926740	927687	350	125.997	624	193.429	-67.4327	0	407	126.404	859	191.961	-65.5574	0	416	145.988	604	189.128	-43.1395	0	0
819		-	927720	927917	63	22.6794	99	30.6883	-8.00892	0	72	22.3614	142	31.7328	-9.37146	0	60	21.056	97	30.3732	-9.31717	0	0
820		SL1344_0833	927981	929144	590	212.394	888	275.265	-62.8705	0	704	218.645	1245	278.221	-59.5765	0	654	229.511	949	297.156	-67.6456	0	0
821		SL1344_0834	929593	931278	688	247.674	1190	368.88	-121.206	0	871	270.511	1722	384.817	-114.306	0	844	296.188	1222	382.64	-86.4515	0	0
822		SL1344_0835	931284	932174	463	166.676	630	195.289	-28.6137	0	574	178.27	892	199.336	-21.066	0	518	181.784	654	204.784	-23.0005	0	0
823		SL1344_0836	932439	932864	377	135.716	408	126.473	9.24335	9.24335	440	136.653	598	133.635	3.01737	3.01737	368	129.144	439	137.462	-8.31856	0	4.08691
824	yliJ	SL1344_0838	933888	934514	581	209.155	542	168.011	41.1437	41.1437	533	165.536	754	168.497	-2.96061	0	435	152.656	528	165.33	-12.6742	0	13.7146
825	dacC	SL1344_0839	934758	935960	772	277.913	808	250.466	27.4464	27.4464	877	272.374	1213	271.07	1.30402	1.30402	716	251.269	800	250.501	0.768016	0.768016	9.83948
826	deoR	SL1344_0840	936005	936763	573	206.275	503	155.922	50.3531	50.3531	670	208.085	695	155.312	52.7729	52.7729	557	195.47	486	152.179	43.291	43.291	48.8057
827	ybjG	SL1344_0841	936835	937443	524	188.635	490	151.892	36.7434	36.7434	617	191.625	673	150.396	41.2288	41.2288	508	178.274	467	146.23	32.0447	32.0447	36.6723
828		SL1344_0842	937756	938988	758	272.873	862	267.205	5.66745	5.66745	988	306.848	1258	281.126	25.7216	25.7216	804	282.151	882	276.177	5.97388	5.97388	12.4543
829		SL1344_0843	939042	939857	397	142.916	454	140.732	2.18394	2.18394	504	156.53	680	151.96	4.56955	4.56955	436	153.007	472	147.795	5.21179	5.21179	3.98843
830		SL1344_0844	939854	941065	569	204.835	771	238.997	-34.1623	0	674	209.327	1181	263.919	-54.5916	0	586	205.647	743	232.652	-27.0052	0	0
831		SL1344_0845	941233	941853	455	163.796	526	163.051	0.744615	0.744615	513	159.325	760	169.838	-10.5129	0	423	148.445	537	168.149	-19.7035	0	0.248205
832		SL1344_0846	941970	943655	1063	382.67	1257	389.649	-6.97874	0	1317	409.027	1689	377.442	31.5848	31.5848	1157	406.03	1210	378.882	27.1483	27.1483	19.5777
833	ybjM	SL1344_0847	943926	944303	358	128.877	280	86.7953	42.0814	42.0814	359	111.496	396	88.4944	23.0019	23.0019	300	105.28	279	87.3621	17.9181	17.9181	27.6671
834		SL1344_0848	944335	944598	244	87.8377	203	62.9266	24.9111	24.9111	253	78.5754	275	61.4544	17.1209	17.1209	188	65.9756	184	57.6151	8.36042	8.36042	16.7975
835		SL1344_0849	944768	945058	300	107.997	327	101.364	6.63271	6.63271	348	108.08	457	102.126	5.95387	5.95387	304	106.684	319	99.8871	6.79677	6.79677	6.46112
836	rimK	SL1344_0852	945821	946723	597	214.914	699	216.678	-1.7638	0	744	231.068	988	220.789	10.2785	10.2785	620	217.579	672	210.421	7.15847	7.15847	5.81232
837	ybjN	SL1344_0853	946820	947296	364	131.037	394	122.133	8.90324	8.90324	452	140.38	554	123.803	16.577	16.577	359	125.985	376	117.735	8.24996	8.24996	11.2434
838	potF	SL1344_0854	947645	948757	514	185.035	805	249.536	-64.5012	0	618	191.935	1149	256.768	-64.8327	0	607	213.017	785	245.804	-32.7869	0	0
839	potG	SL1344_0855	948845	949978	494	177.835	744	230.627	-52.7921	0	559	173.611	1070	239.114	-65.5024	0	510	178.976	749	234.531	-55.5549	0	0
840	potH	SL1344_0856	949988	950941	371	133.557	561	173.901	-40.344	0	462	143.485	795	177.659	-34.1737	0	404	141.777	572	179.108	-37.3307	0	0
841	potI	SL1344_0857	950938	951783	386	138.956	577	178.86	-39.9039	0	504	156.53	795	177.659	-21.1296	0	424	148.796	554	173.472	-24.6757	0	0
842		SL1344_0858	951857	952330	233	83.8778	271	84.0054	-0.127609	0	323	100.316	411	91.8464	8.46916	8.46916	271	95.1031	283	88.6146	6.48848	6.48848	4.98588
843	rlmC	SL1344_0859	952373	953503	530	190.795	725	224.738	-33.9427	0	830	257.777	1044	233.303	24.4736	24.4736	731	256.533	760	237.976	18.5571	18.5571	14.3435
844		SL1344_0860	953786	955129	527	189.715	995	308.433	-118.718	0	657	204.048	1361	304.144	-100.096	0	673	236.178	1008	315.631	-79.4523	0	0
845		SL1344_0861	955159	955479	70	25.1993	121	37.508	-12.3086	0	84	26.0883	170	37.99	-11.9017	0	87	30.5312	115	36.0095	-5.47822	0	0
846		SL1344_0862	955489	956976	734	264.233	1080	334.782	-70.5487	0	814	252.808	1549	346.156	-93.3483	0	795	278.992	1079	337.863	-58.8703	0	0
847	artJ	SL1344_0863	957195	957926	446	160.556	574	177.93	-17.3745	0	512	159.014	879	196.431	-37.4165	0	474	166.343	579	181.3	-14.9572	0	0
848	artM	SL1344_0864	958163	958831	454	163.436	490	151.892	11.544	11.544	564	175.164	664	148.385	26.7796	26.7796	485	170.203	526	164.704	5.49876	5.49876	14.6074
849	artQ	SL1344_0865	958831	959547	400	143.996	422	130.813	13.1834	13.1834	516	160.257	578	129.166	31.0905	31.0905	437	153.358	423	132.452	20.9059	20.9059	21.7266
850	artJ	SL1344_0866	959554	960285	380	136.796	398	123.373	13.4232	13.4232	514	159.635	594	132.742	26.8938	26.8938	440	154.411	431	134.957	19.4537	19.4537	19.9235
851	artP	SL1344_0867	960303	961031	524	188.635	513	159.021	29.6137	29.6137	675	209.638	721	161.122	48.5155	48.5155	565	198.278	509	159.381	38.8966	38.8966	39.0086
852	ybjP	SL1344_0868	961261	961776	431	155.156	439	136.083	19.0734	19.0734	526	163.362	652	145.703	17.6594	17.6594	455	159.675	463	144.977	14.6977	14.6977	17.1435
853	ybjR	SL1344_0869	961904	962227	214	77.038	196	60.7567	16.2813	16.2813	241	74.8485	277	61.9014	12.9471	12.9471	195	68.4321	197	61.6858	6.74632	6.74632	11.9916
854		SL1344_0870	962224	963054	437	157.316	433	134.223	23.0932	23.0932	596	185.102	689	153.971	31.1312	31.1312	468	164.237	411	128.695	35.5423	35.5423	29.9222
855		SL1344_0871	963051	964064	802	288.712	654	202.729	85.9835	85.9835	985	305.916	932	208.275	97.6413	97.6413	712	249.865	657	205.724	44.1413	44.1413	75.922
856		SL1344_0872	964160	965593	923	332.271	919	284.874	47.3969	47.3969	1017	315.854	1363	304.591	11.2639	11.2639	737	258.638	851	266.47	-7.83179	0	19.5536
857	ltaE	SL1344_0873	965604	966605	479	172.436	497	154.062	18.3739	18.3739	413	128.267	785	175.424	-47.1572	0	420	147.392	535	167.522	-20.1301	0	6.12463
858	poxB	SL1344_0874	966644	968362	678	244.074	1113	345.011	-100.938	0	762	236.658	1726	385.71	-149.053	0	749	262.849	1082	338.802	-75.9526	0	0
859	hcr	SL1344_0875	968520	969488	477	171.716	665	206.139	-34.4232	0	593	184.171	941	210.286	-26.1152	0	530	185.995	639	200.087	-14.0924	0	0
860	hcp	SL1344_0876	969500	971152	786	282.953	1069	331.372	-48.4193	0	885	274.859	1548	345.933	-71.0741	0	811	284.607	1077	337.236	-52.6291	0	0
861		SL1344_0877	971296	972195	624	224.634	647	200.559	24.0751	24.0751	566	175.785	925	206.71	-30.9251	0	530	185.995	666	208.542	-22.5468	0	8.02502
862	ybjD	SL1344_0878	972397	974055	980	352.791	1138	352.761	0.0300247	0.0300247	1353	420.207	1624	362.916	57.2911	57.2911	1119	392.695	1122	351.327	41.3679	41.3679	32.8963
863	ybjX	SL1344_0879	974052	975002	761	273.953	602	186.61	87.343	87.343	1125	349.396	872	194.866	154.53	154.53	1013	355.496	616	192.885	162.611	162.611	134.828
864	macA	SL1344_0880	975148	976266	759	273.233	771	238.997	34.2359	34.2359	937	291.008	1083	242.019	48.9897	48.9897	807	283.204	749	234.531	48.6724	48.6724	43.966
865	macB	SL1344_0881	976263	978209	1380	496.787	1285	398.328	98.4588	98.4588	1470	456.545	1885	421.242	35.3025	35.3025	1153	404.627	1227	384.205	20.4214	20.4214	51.3942
866	cspD	SL1344_0882	978339	978560	441	158.756	233	72.2261	86.5298	86.5298	384	119.261	352	78.6617	40.599	40.599	245	85.9788	237	74.2108	11.768	11.768	46.2989
867	clpS	SL1344_0883	978884	979204	415	149.396	248	76.8758	72.5203	72.5203	361	112.117	368	82.2372	29.8802	29.8802	266	93.3484	279	87.3621	5.98631	5.98631	36.1289
868	clpA	SL1344_0884	979235	981511	2071	745.541	1554	481.714	263.827	263.827	1922	596.924	2323	519.122	77.8021	77.8021	1469	515.522	1558	487.85	27.6719	27.6719	123.1
869	tnpA	SL1344_0885	981703	982161	521	187.555	594	184.13	3.42514	3.42514	570	177.028	772	172.519	4.50818	4.50818	496	174.063	621	194.451	-20.3879	0	2.64444
870		SL1344_0887	982624	983879	852	306.712	915	283.635	23.0775	23.0775	1413	438.842	1309	292.523	146.319	146.319	1202	421.822	960	300.601	121.222	121.222	96.8727
tRNA6	tRNA	SL1344_tRNA_19	983983	984067	200	71.9981	119	36.888	35.1101	35.1101	306	95.0358	185	41.3421	53.6938	53.6938	274	96.1559	120	37.5751	58.5808	58.5808	49.1282
871		SL1344_0888	984216	984893	585	210.595	515	159.641	50.9532	50.9532	921	286.039	738	164.921	121.118	121.118	804	282.151	527	165.017	117.134	117.134	96.4015
872		SL1344_0889	984913	985773	343	123.477	578	179.17	-55.6935	0	500	155.287	816	182.352	-27.0648	0	475	166.694	557	174.411	-7.71748	0	0
873		SL1344_0890	985882	986793	584	210.235	660	204.589	5.64567	5.64567	911	282.933	970	216.767	66.1669	66.1669	754	264.604	654	204.784	59.8199	59.8199	43.8775
874	infA	SL1344_0891	986884	987102	92	33.1191	67	20.7689	12.3503	12.3503	121	37.5795	93	20.7828	16.7968	16.7968	110	38.6027	69	21.6057	16.997	16.997	15.3814
875		SL1344_0892	987030	987413	168	60.4784	102	31.6183	28.8601	28.8601	213	66.1524	170	37.99	28.1624	28.1624	186	65.2737	121	37.8882	27.3855	27.3855	28.136
876	aat	SL1344_0893	987414	988118	424	152.636	381	118.104	34.5325	34.5325	575	178.58	565	126.261	52.3195	52.3195	482	169.15	385	120.553	48.5967	48.5967	45.1495
877	cydC	SL1344_0894	988163	989884	849	305.632	1079	334.472	-28.8397	0	1240	385.113	1560	348.614	36.4983	36.4983	995	349.179	1029	322.206	26.9728	26.9728	21.157
878	cydD	SL1344_0895	989885	991651	913	328.671	1113	345.011	-16.3398	0	1304	404.989	1596	356.659	48.3301	48.3301	1109	389.186	1077	337.236	51.9492	51.9492	33.4264
879	trxB	SL1344_0896	991765	992733	828	298.072	757	234.657	63.415	63.415	1024	318.028	1002	223.918	94.1108	94.1108	829	290.924	697	218.249	72.6755	72.6755	76.7338
880	lrp	SL1344_0897	993279	993773	674	242.634	428	132.673	109.961	109.961	666	206.843	623	139.222	67.6205	67.6205	522	183.187	431	134.957	48.2303	48.2303	75.2705
881	ftsK	SL1344_0898	993908	997993	3269	1176.81	2631	815.566	361.244	361.244	3990	1239.19	3959	884.72	354.472	354.472	3217	1128.95	2523	790.016	338.938	338.938	351.551
882	lolA	SL1344_0899	998136	998747	429	154.436	384	119.034	35.4025	35.4025	526	163.362	553	123.579	39.783	39.783	445	156.166	407	127.442	28.7234	28.7234	34.6363
883	rarA	SL1344_0900	998757	1000100	1106	398.15	910	282.085	116.065	116.065	1237	384.181	1301	290.735	93.4455	93.4455	1000	350.934	948	296.843	54.0906	54.0906	87.867
884	serS	SL1344_0901	1000359	1001651	1157	416.509	975	302.234	114.276	114.276	1259	391.013	1405	313.976	77.0372	77.0372	932	327.07	979	306.55	20.5202	20.5202	70.611
885	dmsA	SL1344_0902	1001888	1004332	959	345.231	1703	527.901	-182.67	0	1114	345.98	2466	551.079	-205.099	0	1184	415.506	1719	538.263	-122.758	0	0
886	dmsB	SL1344_0903	1004343	1004960	174	62.6384	353	109.424	-46.7857	0	202	62.7361	486	108.607	-45.8707	0	203	71.2396	324	101.453	-30.2132	0	0
887		SL1344_0904	1004962	1005825	316	113.757	578	179.17	-65.4132	0	399	123.919	842	188.162	-64.243	0	402	141.075	580	181.613	-40.5375	0	0
888		SL1344_0905	1006175	1007323	653	235.074	903	279.915	-44.8409	0	836	259.64	1305	291.629	-31.9888	0	777	272.676	944	295.591	-22.9151	0	0
889		SL1344_0906	1007541	1008962	779	280.433	1118	346.561	-66.1284	0	1075	333.868	1582	353.531	-19.6629	0	850	298.294	1115	349.135	-50.8415	0	0
890	pflA	SL1344_0907	1009255	1010031	559	201.235	659	204.279	-3.04412	0	715	222.061	908	202.911	19.1495	19.1495	614	215.473	652	204.158	11.3154	11.3154	10.155
891		SL1344_0908	1010171	1010497	255	91.7976	289	89.5851	2.21249	2.21249	299	92.8618	414	92.5169	0.344954	0.344954	267	93.6993	311	97.3821	-3.68278	0	0.852481
892	sopD2	SL1344_0909	1010628	1011587	456	164.156	663	205.519	-41.3631	0	575	178.58	955	213.414	-34.8341	0	514	180.38	690	216.057	-35.6768	0	0
893	pflB	SL1344_0910	1011663	1013945	1233	443.868	1634	506.512	-62.644	0	1653	513.38	2270	507.278	6.10143	6.10143	1453	509.907	1594	499.122	10.7844	10.7844	5.62861
894	focA	SL1344_0911	1014005	1014862	542	195.115	668	207.069	-11.9538	0	738	229.204	886	197.995	31.2091	31.2091	620	217.579	664	207.916	9.66347	9.66347	13.6242
895		SL1344_0912	1015267	1017027	825	296.992	1282	397.398	-100.406	0	1289	400.331	1836	410.292	-9.96147	0	1154	404.978	1258	393.912	11.0654	11.0654	3.68848
896		SL1344_0913	1017164	1017856	388	139.676	552	171.111	-31.4343	0	434	134.789	810	181.011	-46.2219	0	405	142.128	543	170.027	-27.8991	0	0
897	serC	SL1344_0914	1018042	1019130	763	274.673	739	229.078	45.5953	45.5953	746	231.689	1098	245.371	-13.6821	0	603	211.613	719	225.137	-13.5243	0	15.1984
898	aroA	SL1344_0915	1019201	1020484	750	269.993	932	288.904	-18.9113	0	870	270.2	1261	281.797	-11.5966	0	772	270.921	880	275.551	-4.62975	0	0
899		SL1344_0916	1020627	1021388	516	185.755	579	179.48	6.27494	6.27494	630	195.662	850	189.95	5.71194	5.71194	526	184.591	629	196.956	-12.3649	0	3.99563
900	cmk	SL1344_0917	1021561	1022244	790	284.393	569	176.38	108.012	108.012	1045	324.55	829	185.257	139.293	139.293	858	301.101	555	173.785	127.316	127.316	124.874
901	rpsA	SL1344_0918	1022358	1024031	1790	644.383	1225	379.729	264.654	264.654	2407	747.553	1733	387.275	360.278	360.278	2126	746.085	1167	365.418	380.668	380.668	335.2
902	ihfB/himD	SL1344_0919	1024187	1024471	396	142.556	290	89.8951	52.6612	52.6612	519	161.188	399	89.1648	72.0234	72.0234	437	153.358	293	91.7458	61.6122	61.6122	62.099
903		SL1344_0920	1024701	1026965	1182	425.509	1630	505.273	-79.7636	0	1419	440.705	2319	518.229	-77.5231	0	1332	467.444	1667	521.981	-54.5368	0	0
904	msbA	SL1344_0921	1027002	1028750	1008	362.871	1195	370.43	-7.55928	0	1523	473.005	1637	365.822	107.184	107.184	1283	450.248	1186	371.367	78.881	78.881	62.0215
905	lpxK	SL1344_0922	1028747	1029724	540	194.395	597	185.06	9.33502	9.33502	804	249.702	858	191.738	57.9642	57.9642	638	223.896	534	167.209	56.6866	56.6866	41.3286
906		SL1344_0923	1029768	1031000	570	205.195	838	259.766	-54.5712	0	785	243.801	1164	260.12	-16.3188	0	666	233.722	818	256.137	-22.4149	0	0
907	ycaR	SL1344_0924	1031052	1031234	52	18.7195	57	17.669	1.05047	1.05047	59	18.3239	90	20.1124	-1.78846	0	53	18.5995	66	20.6663	-2.06681	0	0.350158
908	kdsB	SL1344_0925	1031231	1031977	413	148.676	494	153.132	-4.45553	0	516	160.257	696	155.536	4.72092	4.72092	437	153.358	457	143.098	10.2596	10.2596	4.99351
909	ycbC	SL1344_0926	1032188	1033081	517	186.115	597	185.06	1.05523	1.05523	584	181.376	859	191.961	-10.5857	0	516	181.082	640	200.4	-19.3186	0	0.351744
910	elyC	SL1344_0927	1033061	1033837	430	154.796	484	150.032	4.76414	4.76414	484	150.318	676	151.066	-0.748057	0	406	142.479	480	150.3	-7.82123	0	1.58805
911	cmoM	SL1344_0928	1033973	1034776	609	219.234	507	157.161	62.0729	62.0729	718	222.993	749	167.38	55.613	55.613	562	197.225	532	166.583	30.6419	30.6419	49.4426
912	mukF	SL1344_0929	1034769	1036091	833	299.872	810	251.086	48.7859	48.7859	1058	328.588	1173	262.131	66.4569	66.4569	871	305.663	769	240.794	64.8697	64.8697	60.0375
913	mukE	SL1344_0930	1036072	1036776	349	125.637	348	107.874	17.7626	17.7626	484	150.318	518	115.758	34.5603	34.5603	376	131.951	359	112.412	19.539	19.539	23.954
914	mukB	SL1344_0931	1036776	1041242	2803	1009.05	3052	946.069	62.9852	62.9852	3673	1140.74	4337	969.192	171.548	171.548	2969	1041.92	2859	895.227	146.696	146.696	127.077
915	ldtD/ycbB	SL1344_0932	1041587	1043428	1521	547.546	1366	423.437	124.109	124.109	1643	510.274	1998	446.494	63.7797	63.7797	1376	482.885	1443	451.84	31.0445	31.0445	72.9777
916		SL1344_0933	1043688	1044236	558	200.875	359	111.284	89.5908	89.5908	598	185.724	528	117.993	67.7311	67.7311	417	146.339	369	115.543	30.796	30.796	62.706
917		SL1344_0934	1044264	1044911	510	183.595	391	121.203	62.3918	62.3918	594	184.481	549	122.685	61.7959	61.7959	398	139.672	373	116.796	22.8758	22.8758	49.0212
918	aspC	SL1344_0935	1044973	1046163	930	334.791	778	241.167	93.6244	93.6244	1028	319.271	1089	243.36	75.9112	75.9112	800	280.747	727	227.642	53.1046	53.1046	74.2134
919	ompF	SL1344_0936	1046348	1047439	1117	402.11	807	250.156	151.953	151.953	1233	382.939	1164	260.12	122.819	122.819	885	310.576	828	259.268	51.3083	51.3083	108.693
920	asnS	SL1344_0937	1048046	1049446	1297	466.908	1037	321.453	145.455	145.455	1531	475.49	1437	321.127	154.362	154.362	1200	421.121	986	308.742	112.379	112.379	137.399
921		SL1344_0938	1049647	1050108	481	173.155	406	125.853	47.3023	47.3023	496	154.045	571	127.602	26.4433	26.4433	372	130.547	391	122.432	8.11521	8.11521	27.2869
922	dpaL	SL1344_0939	1050425	1051639	537	193.315	947	293.554	-100.239	0	646	200.631	1362	304.367	-103.736	0	628	220.386	937	293.399	-73.0124	0	0
923		SL1344_0940	1051884	1053320	631	227.154	1063	329.512	-102.358	0	768	238.521	1556	347.72	-109.199	0	731	256.533	1081	338.489	-81.9563	0	0
924	pncB	SL1344_0941	1053398	1054600	745	268.193	889	275.575	-7.38198	0	1039	322.687	1284	286.936	35.7507	35.7507	906	317.946	897	280.874	37.0722	37.0722	24.2743
925		SL1344_0942	1054795	1056087	1037	373.31	927	287.354	85.9559	85.9559	1100	341.632	1320	294.981	46.6508	46.6508	953	334.44	1004	314.378	20.0617	20.0617	50.8895
926		SL1344_0943	1056132	1056380	104	37.439	128	39.6778	-2.23881	0	108	33.5421	179	40.0013	-6.45919	0	88	30.8822	130	40.7063	-9.82417	0	0
927		SL1344_0944	1056421	1056660	83	29.8792	124	38.4379	-8.55869	0	93	28.8834	180	40.2247	-11.3413	0	95	33.3387	131	41.0195	-7.68076	0	0
928		SL1344_0945	1056703	1057860	411	147.956	711	220.398	-72.4419	0	458	142.243	1012	226.152	-83.9091	0	509	178.625	745	233.279	-54.6534	0	0
929		SL1344_0946	1057823	1060708	1137	409.309	1922	595.788	-186.478	0	1293	401.573	2732	610.522	-208.949	0	1303	457.267	1832	573.646	-116.38	0	0
930		SL1344_0947	1060835	1061134	153	55.0786	204	63.2366	-8.15799	0	204	63.3572	266	59.4432	3.91402	3.91402	155	54.3947	191	59.807	-5.41228	0	1.30467
931		SL1344_0948	1061156	1061314	15	5.39986	17	5.26971	0.130146	0.130146	22	6.83264	28	6.25718	0.575463	0.575463	14	4.91307	18	5.63626	-0.72319	0	0.235203
932		SL1344_0949	1061307	1061567	114	41.0389	119	36.888	4.15094	4.15094	143	44.4122	151	33.7441	10.6681	10.6681	121	42.463	95	29.7469	12.716	12.716	9.17836
933		SL1344_0950	1061617	1062027	349	125.637	312	96.7147	28.922	28.922	466	144.728	417	93.1873	51.5405	51.5405	375	131.6	287	89.8671	41.7331	41.7331	40.7319
934		-	1062147	1062386	117	42.1189	143	44.3276	-2.20868	0	174	54.04	182	40.6717	13.3683	13.3683	138	48.4289	137	42.8982	5.53064	5.53064	6.29965
935		SL1344_0951	1062352	1062726	169	60.8384	206	63.8565	-3.01811	0	219	68.0158	276	61.6779	6.33794	6.33794	175	61.4134	205	64.1908	-2.77736	0	2.11265
936		SL1344_0952	1062811	1063794	483	173.875	656	203.349	-29.4735	0	566	175.785	937	209.392	-33.6068	0	520	182.486	680	212.926	-30.4399	0	0
937		SL1344_0953	1063797	1064546	231	83.1578	449	139.182	-56.0246	0	277	86.0292	609	136.094	-50.0645	0	273	95.8049	414	129.634	-33.8291	0	0
938		SL1344_0954	1064557	1064904	86	30.9592	133	41.2278	-10.2686	0	106	32.9209	210	46.9288	-14.0079	0	89	31.2331	116	36.3226	-5.08948	0	0
939		SL1344_0955	1064901	1065212	140	50.3987	161	49.9073	0.491406	0.491406	155	48.1391	219	48.9401	-0.801011	0	128	44.9195	157	49.1607	-4.24121	0	0.163802
940		SL1344_0956	1065290	1065580	197	70.9182	241	74.7059	-3.78778	0	261	81.06	324	72.4045	8.65548	8.65548	213	74.7489	240	75.1502	-0.401276	0	2.88516
941		SL1344_0957	1065872	1066105	239	86.0378	203	62.9266	23.1112	23.1112	265	82.3023	328	73.2984	9.00389	9.00389	218	76.5036	212	66.3827	10.1209	10.1209	14.0787
942		-	1066217	1066438	195	70.1982	147	45.5675	24.6307	24.6307	203	63.0467	251	56.0911	6.95551	6.95551	164	57.5531	173	54.1708	3.38239	3.38239	11.6562
943		SL1344_0958	1066521	1067123	422	151.916	472	146.312	5.60401	5.60401	501	155.598	647	144.586	11.0124	11.0124	400	140.374	459	143.725	-3.35119	0	5.53879
944		SL1344_0959	1067332	1067943	289	104.037	433	134.223	-30.1854	0	334	103.732	641	143.245	-39.5128	0	320	112.299	441	138.088	-25.7896	0	0
945		SL1344_0960	1067940	1068086	0	0	0	0	0	0	0	0	1	0.223471	-0.223471	0	1	0.350934	1	0.313126	0.0378081	0.0378081	0.0126027
946		SL1344_0961	1068076	1068873	505	181.795	492	152.512	29.2836	29.2836	639	198.457	701	156.653	41.8042	41.8042	528	185.293	496	155.31	29.9827	29.9827	33.6902
947		SL1344_0962	1068940	1069257	344	123.837	231	71.6061	52.2307	52.2307	441	136.963	339	75.7566	61.2069	61.2069	377	132.302	238	74.5239	57.7781	57.7781	57.0719
948		SL1344_0963	1069431	1069556	195	70.1982	178	55.177	15.0212	15.0212	269	83.5446	266	59.4432	24.1014	24.1014	242	84.926	172	53.8576	31.0684	31.0684	23.397
949		SL1344_0964	1069692	1070141	264	95.0375	380	117.794	-22.7561	0	401	124.54	557	124.473	0.0672593	0.0672593	396	138.97	390	122.119	16.8508	16.8508	5.63934
950	gtgA	SL1344_0965	1070502	1071188	406	146.156	603	186.92	-40.7636	0	445	138.206	827	184.81	-46.6045	0	454	159.324	652	204.158	-44.834	0	0
951		SL1344_0965A	1071464	1071793	138	49.6787	237	73.466	-23.7873	0	154	47.8285	336	75.0861	-27.2577	0	155	54.3947	223	69.827	-15.4323	0	0
952		SL1344_0966	1071777	1072229	125	44.9988	197	61.0667	-16.0678	0	134	41.617	298	66.5943	-24.9773	0	149	52.2891	201	62.9383	-10.6491	0	0
953		SL1344_0967	1072247	1072726	168	60.4784	297	92.065	-31.5866	0	209	64.9101	475	106.149	-41.2385	0	199	69.8358	299	93.6246	-23.7888	0	0
954		SL1344_0968	1072934	1073467	215	77.398	343	106.324	-28.9262	0	228	70.811	481	107.489	-36.6784	0	237	83.1713	339	106.15	-22.9783	0	0
955		SL1344_0969	1073424	1075562	846	304.552	1411	437.386	-132.834	0	928	288.213	1977	441.802	-153.588	0	945	331.632	1384	433.366	-101.734	0	0
956		-	1075559	1075765	18	6.47983	32	9.91946	-3.43963	0	20	6.21149	45	10.0562	-3.84469	0	21	7.36961	36	11.2725	-3.90292	0	0
957		SL1344_0971	1075762	1077309	475	170.996	864	267.825	-96.8299	0	577	179.202	1300	290.512	-111.31	0	576	202.138	894	279.934	-77.7965	0	0
958		SL1344_0972	1077233	1079314	811	291.952	1328	411.658	-119.705	0	907	281.691	1940	433.533	-151.842	0	941	330.229	1350	422.72	-92.491	0	0
959		SL1344_0973	1079405	1079728	107	38.519	186	57.6569	-19.1379	0	129	40.0641	264	58.9963	-18.9321	0	119	41.7611	173	54.1708	-12.4096	0	0
960		SL1344_0974	1079721	1080020	47	16.9196	95	29.4484	-12.5288	0	55	17.0816	116	25.9226	-8.84099	0	53	18.5995	77	24.1107	-5.51119	0	0
961		SL1344_0975	1080001	1080567	147	52.9186	263	81.5256	-28.6069	0	170	52.7977	412	92.0699	-39.2722	0	177	62.1153	286	89.554	-27.4387	0	0
962		SL1344_0976	1080564	1080965	88	31.6792	176	54.557	-22.8779	0	99	30.7469	242	54.0799	-23.333	0	110	38.6027	186	58.2414	-19.6387	0	0
963		SL1344_0977	1080977	1081726	232	83.5178	466	144.452	-60.9343	0	305	94.7253	673	150.396	-55.6705	0	322	113.001	505	158.129	-45.1278	0	0
964		SL1344_0978	1081772	1082170	103	37.079	191	59.2068	-22.1277	0	128	39.7536	299	66.8177	-27.0642	0	126	44.2177	198	61.9989	-17.7812	0	0
965		SL1344_0979	1082167	1082496	110	39.599	178	55.177	-15.578	0	113	35.0949	241	53.8564	-18.7615	0	112	39.3046	166	51.9789	-12.6743	0	0
966		SL1344_0980	1082576	1085563	1150	413.989	1935	599.817	-185.828	0	1318	409.337	2758	616.332	-206.995	0	1322	463.935	1875	587.111	-123.176	0	0
967		SL1344_0981	1085560	1085892	113	40.6789	157	48.6674	-7.98841	0	118	36.6478	246	54.9738	-18.326	0	115	40.3574	179	56.0495	-15.6921	0	0
968		SL1344_0982	1085991	1086488	302	108.717	381	118.104	-9.3864	0	341	105.906	562	125.591	-19.6846	0	311	109.14	411	128.695	-19.5543	0	0
969		SL1344_0983	1086605	1087138	288	103.677	451	139.802	-36.1251	0	345	107.148	636	142.127	-34.9791	0	330	115.808	445	139.341	-23.5328	0	0
970		SL1344_0984	1087228	1087923	269	96.8375	373	115.624	-18.7862	0	286	88.8243	525	117.322	-28.4978	0	235	82.4695	351	109.907	-27.4377	0	0
971		SL1344_0985	1087933	1088670	234	84.2378	351	108.804	-24.5663	0	274	85.0974	492	109.948	-24.8501	0	258	90.5409	362	113.352	-22.8106	0	0
972		SL1344_0986	1088568	1089272	242	87.1177	379	117.484	-30.3659	0	275	85.408	523	116.875	-31.4671	0	286	100.367	384	120.24	-19.8732	0	0
973		SL1344_0987	1089344	1092694	1412	508.307	2322	719.781	-211.474	0	1506	467.725	3348	748.18	-280.454	0	1556	546.053	2371	742.421	-196.368	0	0
974		-	1092733	1092975	66	23.7594	117	36.268	-12.5086	0	63	19.5662	167	37.3196	-17.7534	0	85	29.8294	134	41.9589	-12.1295	0	0
975		SL1344_0988	1093029	1095236	817	294.112	1402	434.596	-140.484	0	947	294.114	2024	452.305	-158.19	0	945	331.632	1347	421.78	-90.1479	0	0
976		SL1344_0989	1095236	1095817	232	83.5178	426	132.053	-48.535	0	254	78.886	564	126.037	-47.1515	0	254	89.1372	387	121.18	-32.0425	0	0
977	sseI	SL1344_0991	1096293	1097261	398	143.276	743	230.317	-87.0412	0	508	157.772	1077	240.678	-82.906	0	496	174.063	755	236.41	-62.3468	0	0
978		SL1344_0993	1097909	1098535	334	120.237	469	145.382	-25.1452	0	357	110.875	739	165.145	-54.2697	0	350	122.827	512	160.32	-37.4935	0	0
979		SL1344_0994	1098604	1098903	80	28.7993	122	37.8179	-9.01869	0	81	25.1565	181	40.4482	-15.2916	0	90	31.584	122	38.2013	-6.6173	0	0
980		SL1344_0995	1098888	1099574	232	83.5178	380	117.794	-34.2758	0	277	86.0292	549	122.685	-36.6562	0	290	101.771	411	128.695	-26.9239	0	0
981		SL1344_0996	1099845	1100036	125	44.9988	222	68.8163	-23.8174	0	149	46.2756	311	69.4994	-23.2238	0	139	48.7798	221	69.2008	-20.421	0	0
982	pepN	SL1344_0997	1100463	1103075	1492	537.106	1858	575.949	-38.8426	0	1646	511.206	2730	610.075	-98.8691	0	1474	517.276	1860	582.414	-65.1374	0	0
983	pyrD	SL1344_0998	1103283	1104293	626	225.354	743	230.317	-4.96333	0	876	272.063	1094	244.477	27.5865	27.5865	694	243.548	735	230.147	13.4006	13.4006	13.6624
984	zapC	SL1344_0999	1104459	1105001	406	146.156	345	106.944	39.212	39.212	513	159.325	503	112.406	46.919	46.919	374	131.249	333	104.271	26.9784	26.9784	37.7031
985		SL1344_1000	1104998	1106107	647	232.914	700	216.988	15.9258	15.9258	808	250.944	1002	223.918	27.0267	27.0267	610	214.07	671	210.107	3.96225	3.96225	15.6382
986	rlmKL	SL1344_1001	1106206	1108314	1158	416.869	1355	420.027	-3.15798	0	1726	536.052	1909	426.606	109.446	109.446	1416	496.922	1300	407.063	89.8588	89.8588	66.435
987		SL1344_1002	1108327	1110234	1007	362.511	1151	356.791	5.71999	5.71999	1466	455.302	1711	382.358	72.9441	72.9441	1175	412.347	1092	341.933	70.4139	70.4139	49.6927
988	pqiA	SL1344_1003	1110249	1111502	710	255.593	707	219.158	36.4353	36.4353	946	293.804	1090	243.583	50.2206	50.2206	790	277.238	710	222.319	54.9184	54.9184	47.1914
989	pqiB	SL1344_1004	1111507	1113147	918	330.471	956	296.344	34.1275	34.1275	1131	351.26	1397	312.189	39.0714	39.0714	891	312.682	925	289.641	23.0407	23.0407	32.0799
990	pqiC	SL1344_1005	1113144	1113707	387	139.316	418	129.573	9.74343	9.74343	458	142.243	586	130.954	11.2894	11.2894	408	143.181	415	129.947	13.2338	13.2338	11.4222
991	rmf	SL1344_1006	1113963	1114130	192	69.1182	209	64.7865	4.33173	4.33173	282	87.582	277	61.9014	25.6807	25.6807	242	84.926	197	61.6858	23.2402	23.2402	17.7509
992	fabA	SL1344_1007	1114230	1114748	355	127.797	360	111.594	16.2028	16.2028	574	178.27	499	111.512	66.758	66.758	487	170.905	363	113.665	57.2401	57.2401	46.7336
993		SL1344_1008	1114817	1116577	1179	424.429	1243	385.309	39.1199	39.1199	1725	535.741	1827	408.281	127.46	127.46	1396	489.904	1252	392.033	97.8702	97.8702	88.1501
994	matP	SL1344_1009	1116763	1117215	405	145.796	314	97.3347	48.4615	48.4615	512	159.014	477	106.596	52.4187	52.4187	433	151.954	320	100.2	51.7541	51.7541	50.8781
995	ompA	SL1344_1010	1117287	1118339	1076	387.35	809	250.776	136.574	136.574	1344	417.412	1125	251.405	166.008	166.008	1274	447.09	774	242.359	204.73	204.73	169.104
996	sulA	SL1344_1011	1118696	1119205	428	154.076	443	137.323	16.7535	16.7535	541	168.021	643	143.692	24.3292	24.3292	491	172.309	466	145.917	26.3919	26.3919	22.4915
997		SL1344_1012	1119422	1120027	314	113.037	395	122.443	-9.40628	0	330	102.49	561	125.367	-22.8774	0	308	108.088	396	123.998	-15.9102	0	0
998	yccS	SL1344_1013	1120014	1122167	1196	430.549	1397	433.046	-2.49763	0	1315	408.406	2003	447.612	-39.2061	0	1141	400.416	1419	444.325	-43.91	0	0
999		SL1344_1014	1122186	1122632	187	67.3182	259	80.2856	-12.9674	0	231	71.7427	392	87.6005	-15.8578	0	205	71.9414	270	84.544	-12.6025	0	0
1000	helD	SL1344_1015	1122756	1124810	1181	425.149	1308	405.458	19.691	19.691	1199	372.379	1872	418.337	-45.9581	0	1008	353.741	1290	403.932	-50.1909	0	6.56367
1001	mgsA	SL1344_1016	1124846	1125304	364	131.037	305	94.5449	36.4917	36.4917	333	103.421	424	94.7516	8.66978	8.66978	246	86.3297	299	93.6246	-7.29488	0	15.0538
1002		SL1344_1017	1125399	1126061	401	144.356	480	148.792	-4.43566	0	437	135.721	650	145.256	-9.53483	0	348	122.125	454	142.159	-20.0341	0	0
1003		SL1344_1018	1126235	1126648	440	158.396	301	93.3049	65.091	65.091	418	129.82	441	98.5506	31.2696	31.2696	304	106.684	298	93.3115	13.3724	13.3724	36.5777
1004	hspQ	SL1344_1019	1126693	1127010	290	104.397	202	62.6166	41.7807	41.7807	285	88.5138	263	58.7728	29.741	29.741	240	84.2241	185	57.9283	26.2959	26.2959	32.6058
1005	rlmI	SL1344_1020	1127068	1128279	707	254.513	843	261.316	-6.8024	0	906	281.381	1173	262.131	19.2495	19.2495	744	261.095	796	249.248	11.8467	11.8467	10.3654
1006		SL1344_1021	1128494	1129042	302	108.717	364	112.834	-4.11669	0	346	107.459	544	121.568	-14.1092	0	316	110.895	349	109.281	1.6142	1.6142	0.538067
1007		SL1344_1022	1129068	1129847	362	130.317	465	144.142	-13.8255	0	408	126.714	684	152.854	-26.1395	0	382	134.057	463	144.977	-10.9205	0	0
1008	yccX	SL1344_1023	1129896	1130177	105	37.799	127	39.3679	-1.56884	0	154	47.8285	169	37.7665	10.0619	10.0619	112	39.3046	108	33.8176	5.48701	5.48701	5.18299
1009	tusE	SL1344_1024	1130174	1130503	212	76.318	181	56.1069	20.2111	20.2111	236	73.2956	262	58.5493	14.7463	14.7463	206	72.2924	176	55.1101	17.1822	17.1822	17.3799
1010	yccA	SL1344_1025	1130590	1131249	726	261.353	485	150.342	111.011	111.011	904	280.759	694	155.089	125.671	125.671	785	275.483	500	156.563	118.92	118.92	118.534
tRNA7	tRNA	SL1344_tRNA_20	1131644	1131728	313	112.677	129	39.9878	72.6892	72.6892	370	114.913	186	41.5655	73.3471	73.3471	333	116.861	147	46.0295	70.8315	70.8315	72.2893
1011	pipA	SL1344_1026	1131870	1132550	960	345.591	559	173.281	172.31	172.31	1179	366.167	768	171.625	194.542	194.542	1032	362.164	562	175.977	186.187	186.187	184.346
1012	pipB	SL1344_1027	1132772	1133647	438	157.676	643	199.319	-41.6433	0	604	187.587	917	204.923	-17.3355	0	535	187.75	722	226.077	-38.3272	0	0
1013		SL1344_1028	1133865	1134185	123	44.2788	215	66.6464	-22.3675	0	150	46.5862	310	69.2759	-22.6897	0	143	50.1835	215	67.322	-17.1385	0	0
1014	sigE	SL1344_1029	1134195	1134536	90	32.3992	159	49.2873	-16.8882	0	113	35.0949	217	48.4931	-13.3982	0	111	38.9537	154	48.2214	-9.26771	0	0
1015	sopB/sigD	SL1344_1030	1134553	1136238	702	252.713	1199	371.67	-118.956	0	810	251.565	1689	377.442	-125.877	0	803	281.8	1180	369.488	-87.6885	0	0
1016		SL1344_1031	1136570	1136740	92	33.1191	104	32.2382	0.880893	0.880893	80	24.846	140	31.2859	-6.43992	0	75	26.32	106	33.1913	-6.87129	0	0.293631
1017	SL1344_RS05370	SL1344_1032	1136741	1136851	27	9.71975	44	13.6393	-3.91951	0	31	9.62781	59	13.1848	-3.55696	0	25	8.77335	34	10.6463	-1.87293	0	0
1018		SL1344_1033	1136960	1138429	883	317.872	1017	315.253	2.61889	2.61889	944	293.182	1502	335.653	-42.4705	0	833	292.328	1080	338.176	-45.8479	0	0.872964
1019		SL1344_1034	1138602	1139966	696	250.553	916	283.945	-33.3911	0	765	237.59	1307	292.076	-54.4866	0	659	231.265	913	285.884	-54.6184	0	0
1020	hprR	SL1344_1035	1139959	1140639	373	134.277	442	137.013	-2.73603	0	387	120.192	623	139.222	-19.0299	0	341	119.668	423	132.452	-12.7838	0	0
1021	hiuH	SL1344_1036	1140775	1141185	333	119.877	323	100.125	19.7523	19.7523	346	107.459	489	109.277	-1.81834	0	302	105.982	345	108.028	-2.04637	0	6.58411
1022		SL1344_1037	1141518	1142030	268	96.4775	349	108.184	-11.7066	0	248	77.0225	481	107.489	-30.4669	0	252	88.4353	348	108.968	-20.5324	0	0
1023	hpaB	SL1344_1038	1142048	1143610	661	237.954	974	301.924	-63.9698	0	648	201.252	1418	316.881	-115.629	0	682	239.337	988	309.368	-70.0314	0	0
1024	hpaR	SL1344_1039	1143828	1144268	317	114.117	441	136.703	-22.5855	0	305	94.7253	553	123.579	-28.854	0	293	102.824	397	124.311	-21.4873	0	0
1025		SL1344_1040	1144543	1145832	488	175.675	855	265.036	-89.3601	0	516	160.257	1236	276.21	-115.953	0	534	187.399	874	273.672	-86.2732	0	0
1026	hpaE	SL1344_1041	1145829	1147295	470	169.196	842	261.006	-91.8102	0	523	162.431	1212	270.846	-108.416	0	511	179.327	784	245.491	-66.1634	0	0
1027	hpaD	SL1344_1042	1147297	1148148	294	105.837	508	157.471	-51.6342	0	317	98.4522	707	157.994	-59.5416	0	330	115.808	499	156.25	-40.4416	0	0
1028		SL1344_1043	1148158	1148538	125	44.9988	265	82.1455	-37.1467	0	138	42.8593	348	77.7678	-34.9085	0	143	50.1835	243	76.0896	-25.906	0	0
1029	hpaH	SL1344_1044	1148681	1149484	290	104.397	536	166.151	-61.7537	0	287	89.1349	749	167.38	-78.2446	0	338	118.616	509	159.381	-40.7654	0	0
1030	hpaI	SL1344_1045	1149495	1150286	224	80.6379	448	138.872	-58.2345	0	270	83.8552	685	153.077	-69.2223	0	281	98.6124	441	138.088	-39.4761	0	0
1031	hpaX	SL1344_1046	1150358	1151734	529	190.435	855	265.036	-74.6005	0	555	172.369	1266	282.914	-110.545	0	604	211.964	866	271.167	-59.2029	0	0
1032	hpaA	SL1344_1047	1151744	1152640	310	111.597	509	157.781	-46.1843	0	338	104.974	751	167.826	-62.8523	0	330	115.808	466	145.917	-30.1084	0	0
1033		SL1344_1048	1152654	1153592	466	167.756	677	209.859	-42.1029	0	521	161.809	949	212.074	-50.2643	0	490	171.958	681	213.239	-41.2811	0	0
1034	iraM	SL1344_1049	1154000	1154362	213	76.678	309	95.7848	-19.1068	0	279	86.6503	439	98.1036	-11.4533	0	271	95.1031	356	111.473	-16.3697	0	0
1035	cbpM	SL1344_1050	1155016	1155321	173	62.2784	214	66.3364	-4.05801	0	195	60.5621	301	67.2647	-6.70262	0	173	60.7116	203	63.5645	-2.85298	0	0
1036	cbpA	SL1344_1051	1155321	1156241	513	184.675	543	168.321	16.3544	16.3544	581	180.444	865	193.302	-12.8583	0	478	167.746	574	179.734	-11.9878	0	5.45145
1037		SL1344_1052	1156476	1156838	311	111.957	259	80.2856	31.6715	31.6715	363	112.739	420	93.8577	18.8809	18.8809	292	102.473	284	88.9277	13.545	13.545	21.3658
1038		SL1344_1053	1156887	1158773	686	246.954	1029	318.973	-72.0191	0	878	272.685	1556	347.72	-75.0358	0	771	270.57	938	293.712	-23.142	0	0
1039		SL1344_1054	1158770	1159393	152	54.7186	308	95.4748	-40.7562	0	177	54.9717	416	92.9638	-37.9921	0	186	65.2737	283	88.6146	-23.3409	0	0
1040		SL1344_1055	1159383	1159889	179	64.4383	312	96.7147	-32.2764	0	217	67.3947	450	100.562	-33.1671	0	208	72.9942	305	95.5034	-22.5091	0	0
1041	agp	SL1344_1056	1160022	1161263	697	250.913	802	248.606	2.30701	2.30701	695	215.849	1218	272.187	-56.3379	0	601	210.911	850	266.157	-55.2457	0	0.769002
1042		SL1344_1057	1161297	1161524	71	25.5593	78	24.1787	1.38065	1.38065	72	22.3614	120	26.8165	-4.45511	0	47	16.4939	81	25.3632	-8.8693	0	0.460217
1043	wrbA	SL1344_1058	1161545	1162141	307	110.517	379	117.484	-6.96648	0	294	91.3089	545	121.792	-30.4826	0	267	93.6993	371	116.17	-22.4703	0	0
1044		SL1344_1059	1162526	1162693	184	66.2383	205	63.5465	2.69174	2.69174	189	58.6986	284	63.4657	-4.76707	0	141	49.4817	201	62.9383	-13.4566	0	0.897245
1045	rutR	SL1344_1060	1162830	1163468	490	176.395	374	115.934	60.4617	60.4617	436	135.411	532	118.886	16.5241	16.5241	349	122.476	350	109.594	12.8819	12.8819	29.9559
1046		SL1344_1061	1163465	1163860	265	95.3975	173	53.6271	41.7704	41.7704	209	64.9101	235	52.5156	12.3945	12.3945	180	63.1681	168	52.6051	10.563	10.563	21.576
1047	putA	SL1344_1062	1163919	1167881	3684	1326.21	2510	778.058	548.148	548.148	2828	878.305	3705	827.959	50.3462	50.3462	1803	632.734	2448	766.532	-133.798	0	199.498
1048	putP	SL1344_1063	1168303	1169811	1851	666.343	1047	324.552	341.79	341.79	1325	411.511	1573	351.519	59.992	59.992	909	318.999	1073	335.984	-16.9851	0	133.927
1049	phoH	SL1344_1064	1170704	1171492	756	272.153	611	189.4	82.7532	82.7532	678	210.57	900	201.124	9.44599	9.44599	532	186.697	616	192.885	-6.18867	0	30.7331
1050		SL1344_1065	1171598	1172479	680	244.794	657	203.659	41.1347	41.1347	781	242.559	957	213.861	28.6973	28.6973	688	241.442	713	223.259	18.1838	18.1838	29.3386
1051		SL1344_1066	1172764	1174260	746	268.553	1110	344.081	-75.5283	0	891	276.722	1603	358.223	-81.5015	0	828	290.573	1112	348.196	-57.6226	0	0
1052		SL1344_1067	1174597	1175277	348	125.277	565	175.14	-49.8637	0	394	122.366	828	185.034	-62.6673	0	399	140.023	595	186.31	-46.2872	0	0
1053		SL1344_1068	1175783	1176943	402	144.716	828	256.666	-111.95	0	491	152.492	1136	253.863	-101.371	0	503	176.52	825	258.329	-81.809	0	0
1054		SL1344_1069	1176989	1177681	216	77.758	466	144.452	-66.6942	0	282	87.582	646	144.362	-56.78	0	299	104.929	495	154.997	-50.068	0	0
1055		SL1344_1070	1177964	1179244	498	179.275	870	269.685	-90.41	0	612	190.072	1212	270.846	-80.7748	0	613	215.122	868	271.793	-56.6707	0	0
1056		SL1344_1071	1179255	1180361	678	244.074	772	239.307	4.76668	4.76668	973	302.189	1102	246.265	55.9244	55.9244	833	292.328	784	245.491	46.8373	46.8373	35.8428
tRNA8	tRNA	SL1344_tRNA_21	1180884	1180968	285	102.597	131	40.6078	61.9895	61.9895	382	118.64	194	43.3533	75.2862	75.2862	342	120.019	145	45.4032	74.6161	74.6161	70.6306
1057	ghrA	SL1344_1072	1181205	1182143	788	283.673	650	201.489	82.1836	82.1836	1136	352.813	964	215.426	137.387	137.387	918	322.157	651	203.845	118.312	118.312	112.628
1058		SL1344_1073	1182228	1182965	404	145.436	461	142.902	2.534	2.534	521	161.809	627	140.116	21.6933	21.6933	449	157.569	449	140.593	16.9758	16.9758	13.7344
1059		SL1344_1074	1182989	1183543	376	135.356	371	115.004	20.3527	20.3527	471	146.281	530	118.439	27.8412	27.8412	453	158.973	400	125.25	33.7227	33.7227	27.3056
1060		SL1344_1075	1183644	1184126	376	135.356	336	104.154	31.2021	31.2021	548	170.195	470	105.031	65.1637	65.1637	515	180.731	350	109.594	71.1369	71.1369	55.8342
1061	csgG	SL1344_1076	1184165	1184998	346	124.557	457	141.662	-17.1055	0	512	159.014	681	152.184	6.83068	6.83068	497	174.414	474	148.422	25.9925	25.9925	10.9411
1062	csgF	SL1344_1077	1185025	1185441	125	44.9988	228	70.6762	-25.6773	0	152	47.2073	321	71.7341	-24.5267	0	140	49.1307	212	66.3827	-17.2519	0	0
1063	csgE	SL1344_1078	1185468	1185863	108	38.879	208	64.4765	-25.5975	0	123	38.2007	285	63.6891	-25.4885	0	131	45.9723	196	61.3726	-15.4003	0	0
1064	csgD	SL1344_1079	1185868	1186518	242	87.1177	431	133.603	-46.485	0	276	85.7186	591	132.071	-46.3526	0	276	96.8577	425	133.078	-36.2207	0	0
1065	csgB	SL1344_1080	1187273	1187728	220	79.1979	307	95.1648	-15.9669	0	243	75.4696	466	104.137	-28.6677	0	222	77.9073	318	99.574	-21.6667	0	0
1066	csgA	SL1344_1081	1187770	1188225	259	93.2376	248	76.8758	16.3618	16.3618	304	94.4147	385	86.0362	8.37848	8.37848	240	84.2241	265	82.9783	1.24579	1.24579	8.66201
1067	csgC	SL1344_1082	1188287	1188613	282	101.517	252	78.1157	23.4016	23.4016	317	98.4522	340	75.98	22.4721	22.4721	271	95.1031	244	76.4027	18.7004	18.7004	21.5247
1068		SL1344_1083	1188744	1189064	260	93.5976	228	70.6762	22.9214	22.9214	308	95.657	332	74.1923	21.4647	21.4647	275	96.5068	260	81.4127	15.0941	15.0941	19.8267
1069	ymdB	SL1344_1084	1189154	1189693	299	107.637	277	85.8653	21.7719	21.7719	333	103.421	368	82.2372	21.1841	21.1841	256	89.8391	266	83.2915	6.54761	6.54761	16.5012
1070		SL1344_1085	1189629	1191116	793	285.473	839	260.076	25.3967	25.3967	890	276.411	1216	271.74	4.67108	4.67108	752	263.902	839	262.713	1.18973	1.18973	10.4192
1071	mdoC	SL1344_1086	1191133	1192287	791	284.753	784	243.027	41.7258	41.7258	910	282.623	1132	252.969	29.6541	29.6541	777	272.676	777	243.299	29.3769	29.3769	33.5856
1072	mdoG	SL1344_1087	1192559	1194094	1196	430.549	1013	314.013	116.536	116.536	1527	474.247	1447	323.362	150.885	150.885	1260	442.177	1017	318.449	123.728	123.728	130.383
1073	mdoH	SL1344_1088	1194087	1196630	1631	587.145	1536	476.134	111.011	111.011	2259	701.588	2258	504.597	196.991	196.991	1846	647.824	1573	492.547	155.277	155.277	154.426
1074		SL1344_1089	1196704	1196931	97	34.9191	103	31.9283	2.99083	2.99083	129	40.0641	150	33.5206	6.54353	6.54353	98	34.3915	111	34.757	-0.365444	0	3.17812
1075		SL1344_1090	1196932	1197306	163	58.6785	227	70.3662	-11.6877	0	225	69.8793	309	69.0524	0.826852	0.826852	198	69.4849	226	70.7664	-1.28152	0	0.275617
1076	mdtG	SL1344_1091	1197388	1198602	600	215.994	831	257.596	-41.6016	0	731	227.03	1195	267.047	-40.0174	0	647	227.054	825	258.329	-31.2746	0	0
1077		SL1344_1092	1198757	1199677	658	236.874	695	215.438	21.4356	21.4356	864	268.336	1010	225.705	42.6311	42.6311	736	258.287	730	228.582	29.7055	29.7055	31.2574
1078		SL1344_1093	1199897	1200949	599	215.634	725	224.738	-9.10338	0	943	292.872	1013	226.376	66.4961	66.4961	787	276.185	660	206.663	69.5219	69.5219	45.3393
1079		SL1344_1094	1201001	1201576	219	78.838	285	88.3452	-9.50724	0	335	104.043	418	93.4107	10.6318	10.6318	269	94.4012	295	92.3721	2.0291	2.0291	4.22029
1080		SL1344_1095	1201573	1202145	205	73.7981	366	113.454	-39.6557	0	300	93.1724	526	117.546	-24.3732	0	259	90.8919	353	110.533	-19.6415	0	0
1081		SL1344_1096	1202408	1202521	78	28.0793	100	30.9983	-2.91904	0	82	25.4671	137	30.6155	-5.14836	0	72	25.2672	103	32.252	-6.98472	0	0
1082	solA	SL1344_1097	1202562	1203680	782	281.513	714	221.328	60.1847	60.1847	784	243.491	1036	231.516	11.9749	11.9749	627	220.036	695	217.622	2.41311	2.41311	24.8576
1083	bssS	SL1344_1098	1203793	1204047	404	145.436	246	76.2559	69.1804	69.1804	367	113.981	347	77.5443	36.4366	36.4366	291	102.122	262	82.0389	20.0828	20.0828	41.8999
1084	dinI	SL1344_1099	1204337	1204582	290	104.397	218	67.5763	36.821	36.821	315	97.831	313	69.9463	27.8847	27.8847	258	90.5409	229	71.7058	18.8351	18.8351	27.8469
1085	pyrC	SL1344_1100	1204656	1205702	731	263.153	714	221.328	41.8252	41.8252	903	280.449	1076	240.454	39.9944	39.9944	756	265.306	753	235.784	29.5223	29.5223	37.114
1086		SL1344_1101	1205807	1206367	510	183.595	414	128.333	55.2622	55.2622	558	173.301	584	130.507	42.7938	42.7938	424	148.796	396	123.998	24.7981	24.7981	40.9514
1087	grxB	SL1344_1102	1206492	1207139	479	172.436	436	135.153	37.2829	37.2829	494	153.424	635	141.904	11.52	11.52	385	135.11	430	134.644	0.465449	0.465449	16.4228
1088	mdtH	SL1344_1103	1207203	1208411	737	265.313	821	254.496	10.817	10.817	776	241.006	1191	266.154	-25.1477	0	549	192.663	759	237.662	-44.9998	0	3.60565
1089	rimJ	SL1344_1104	1208648	1209232	562	202.315	410	127.093	75.2217	75.2217	519	161.188	599	133.859	27.3293	27.3293	353	123.88	417	130.573	-6.6938	0	34.1837
1090		SL1344_1105	1209268	1209915	419	150.836	333	103.224	47.6117	47.6117	421	130.752	519	115.981	14.7706	14.7706	271	95.1031	335	104.897	-9.79406	0	20.7941
1091	mviM	SL1344_1106	1209917	1210840	717	258.113	593	183.82	74.2933	74.2933	713	221.44	865	193.302	28.1376	28.1376	498	174.765	621	194.451	-19.686	0	34.1436
1092	murJ	SL1344_1107	1211144	1212679	1140	410.389	1023	317.113	93.2766	93.2766	1358	421.76	1486	332.077	89.6829	89.6829	1095	384.273	1026	321.267	63.0055	63.0055	81.9883
1093	flgN	SL1344_1108	1212761	1213183	394	141.836	217	67.2663	74.57	74.57	444	137.895	316	70.6167	67.2784	67.2784	372	130.547	204	63.8777	66.6697	66.6697	69.506
1094	flgM	SL1344_1109	1213188	1213481	249	89.6377	144	44.6376	45.0001	45.0001	301	93.483	212	47.3758	46.1072	46.1072	261	91.5937	137	42.8982	48.6955	48.6955	46.6009
1095	flgA	SL1344_1110	1213573	1214232	808	290.872	481	149.102	141.771	141.771	937	291.008	713	159.335	131.674	131.674	798	280.045	471	147.482	132.563	132.563	135.336
1096	flgB	SL1344_1111	1214389	1214805	446	160.556	298	92.375	68.1809	68.1809	524	162.741	438	97.8802	64.8609	64.8609	436	153.007	301	94.2509	58.7563	58.7563	63.9327
1097	flgC	SL1344_1112	1214809	1215213	253	91.0776	164	50.8372	40.2404	40.2404	314	97.5204	246	54.9738	42.5466	42.5466	245	85.9788	172	53.8576	32.1212	32.1212	38.3027
1098	flgD	SL1344_1113	1215225	1215923	509	183.235	372	115.314	67.9215	67.9215	613	190.382	578	129.166	61.2162	61.2162	543	190.557	409	128.068	62.4886	62.4886	63.8754
1099	flgE	SL1344_1114	1215950	1217161	930	334.791	735	227.838	106.954	106.954	1164	361.509	1086	242.689	118.82	118.82	959	336.546	737	230.774	105.772	105.772	110.515
1100	flgF	SL1344_1115	1217182	1217937	553	199.075	436	135.153	63.9222	63.9222	729	226.409	661	147.714	78.6948	78.6948	578	202.84	438	137.149	65.6907	65.6907	69.4359
1101	flgG	SL1344_1116	1217951	1218733	495	178.195	394	122.133	56.062	56.062	595	184.792	603	134.753	50.0391	50.0391	518	181.784	434	135.897	45.8871	45.8871	50.6627
1102	flgH	SL1344_1117	1218788	1219486	457	164.516	402	124.613	39.9025	39.9025	605	187.898	605	135.2	52.6979	52.6979	474	166.343	399	124.937	41.4055	41.4055	44.6686
1103	flgI	SL1344_1118	1219498	1220595	664	239.034	643	199.319	39.7146	39.7146	890	276.411	904	202.017	74.3939	74.3939	741	260.042	619	193.825	66.2171	66.2171	60.1086
1104	flgJ	SL1344_1119	1220595	1221545	643	231.474	547	169.561	61.9132	61.9132	810	251.565	775	173.19	78.3757	78.3757	674	236.529	503	157.502	79.0271	79.0271	73.1053
1105	flgK	SL1344_1120	1221610	1223271	1465	527.386	1024	317.423	209.964	209.964	1776	551.581	1468	328.055	223.526	223.526	1481	519.733	1021	319.701	200.032	200.032	211.174
1106	flgL	SL1344_1121	1223286	1224239	902	324.712	642	199.009	125.702	125.702	1115	346.291	913	204.029	142.262	142.262	910	319.35	625	195.704	123.646	123.646	130.537
1107	rne	SL1344_1122	1224496	1227699	2686	966.935	2015	624.616	342.319	342.319	3500	1087.01	2947	658.568	428.443	428.443	2774	973.49	1902	595.565	377.925	377.925	382.896
1108	rluC	SL1344_1123	1228273	1229232	864	311.032	754	233.727	77.3046	77.3046	1169	363.062	1064	237.773	125.289	125.289	905	317.595	677	211.986	105.609	105.609	102.734
1109		SL1344_1124	1229388	1230131	537	193.315	580	179.79	13.5248	13.5248	651	202.184	809	180.788	21.3963	21.3963	568	199.33	541	169.401	29.9294	29.9294	21.6168
1110		SL1344_1125	1230337	1230561	221	79.5579	196	60.7567	18.8012	18.8012	249	77.3331	256	57.2085	20.1246	20.1246	207	72.6433	190	59.4939	13.1494	13.1494	17.3584
1111	maf	SL1344_1126	1230633	1231217	521	187.555	371	115.004	72.5514	72.5514	725	225.167	593	132.518	92.6485	92.6485	592	207.753	397	124.311	83.4419	83.4419	82.8806
1112	yceD	SL1344_1127	1231415	1231936	675	242.994	379	117.484	125.51	125.51	903	280.449	528	117.993	162.456	162.456	846	296.89	382	119.614	177.276	177.276	155.081
1113	rpmF	SL1344_1128	1231988	1232161	253	91.0776	133	41.2278	49.8499	49.8499	338	104.974	189	42.236	62.7383	62.7383	323	113.352	138	43.2114	70.1403	70.1403	60.9095
1114	plsX	SL1344_1129	1232295	1233374	1218	438.469	730	226.288	212.181	212.181	1699	527.666	1066	238.22	289.447	289.447	1484	520.786	736	230.461	290.325	290.325	263.984
1115	fabH	SL1344_1130	1233454	1234407	780	280.793	553	171.421	109.372	109.372	1103	342.564	806	180.117	162.446	162.446	973	341.459	571	178.795	162.664	162.664	144.827
1116	fabD	SL1344_1131	1234423	1235352	644	231.834	482	149.412	82.4221	82.4221	941	292.251	711	158.888	133.363	133.363	795	278.992	438	137.149	141.843	141.843	119.209
1117	fabG	SL1344_1132	1235365	1236099	860	309.592	509	157.781	151.811	151.811	1026	318.65	701	156.653	161.997	161.997	852	298.996	499	156.25	142.746	142.746	152.184
1118	acpP	SL1344_1133	1236255	1236491	412	148.316	216	66.9564	81.3598	81.3598	478	148.455	292	65.2534	83.2012	83.2012	426	149.498	193	60.4333	89.0645	89.0645	84.5419
1119	fabF	SL1344_1134	1236577	1237818	1282	461.508	901	279.295	182.213	182.213	1613	500.957	1254	280.232	220.725	220.725	1374	482.183	898	281.187	200.996	200.996	201.311
1120	pabC	SL1344_1135	1237942	1238751	517	186.115	534	165.531	20.5842	20.5842	671	208.396	750	167.603	40.7926	40.7926	551	193.365	498	155.937	37.4279	37.4279	32.9349
1121	yceG	SL1344_1136	1238754	1239776	503	181.075	550	170.491	10.5846	10.5846	649	201.563	821	183.469	18.0935	18.0935	546	191.61	582	182.239	9.37068	9.37068	12.6829
1122		SL1344_1137	1239766	1240407	279	100.437	308	95.4748	4.96258	4.96258	376	116.776	445	99.4445	17.3316	17.3316	322	113.001	304	95.1902	17.8105	17.8105	13.3682
1123	holB	SL1344_1138	1240404	1241408	423	152.276	534	165.531	-13.255	0	629	195.351	785	175.424	19.927	19.927	535	187.75	532	166.583	21.1667	21.1667	13.6979
1124		SL1344_1139	1241419	1242216	445	160.196	502	155.612	4.5843	4.5843	641	199.078	738	164.921	34.157	34.157	501	175.818	500	156.563	19.255	19.255	19.3321
1125	ptsG	SL1344_1140	1242511	1243944	1096	394.55	1031	319.593	74.9571	74.9571	1438	446.606	1448	323.586	123.021	123.021	1044	366.375	993	310.934	55.441	55.441	84.473
1126	fhuE	SL1344_1141	1244029	1246203	886	318.952	1495	463.425	-144.473	0	1104	342.874	2110	471.523	-128.649	0	1063	373.043	1539	481.901	-108.858	0	0
1127	hinT	SL1344_1142	1246545	1246904	192	69.1182	248	76.8758	-7.75761	0	231	71.7427	350	78.2147	-6.472	0	206	72.2924	254	79.5339	-7.24157	0	0
1128		SL1344_1143	1246907	1247281	149	53.6386	171	53.0071	0.63149	0.63149	175	54.3506	242	54.0799	0.270656	0.270656	147	51.5873	176	55.1101	-3.52286	0	0.300715
1129	lpoB	SL1344_1144	1247295	1247933	281	101.157	319	98.8846	2.27275	2.27275	350	108.701	467	104.361	4.34031	4.34031	293	102.824	332	103.958	-1.13414	0	2.20436
1130	thiK	SL1344_1145	1247914	1248738	384	138.236	390	120.893	17.343	17.343	454	141.001	604	134.976	6.02459	6.02459	377	132.302	435	136.21	-3.90765	0	7.78919
1131	nagZ	SL1344_1146	1248749	1249774	489	176.035	609	188.78	-12.7443	0	582	180.754	882	197.101	-16.3467	0	509	178.625	591	185.057	-6.432	0	0
1132		SL1344_1147	1249799	1250341	354	127.437	391	121.203	6.23328	6.23328	419	130.131	540	120.674	9.4566	9.4566	385	135.11	375	117.422	17.6874	17.6874	11.1258
1133	ndh	SL1344_1148	1250596	1251900	567	204.115	951	294.794	-90.6793	0	860	267.094	1357	303.25	-36.1555	0	1014	355.847	925	289.641	66.2056	66.2056	22.0685
1134		SL1344_1149	1252079	1252618	369	132.837	383	118.724	14.113	14.113	472	146.591	565	126.261	20.3303	20.3303	420	147.392	400	125.25	22.1419	22.1419	18.8617
1135	comR	SL1344_1150	1252693	1253328	496	178.555	427	132.363	46.1926	46.1926	598	185.724	589	131.624	54.0994	54.0994	486	170.554	425	133.078	37.4754	37.4754	45.9225
1136		SL1344_1151	1253570	1253827	179	64.4383	206	63.8565	0.5818	0.5818	234	72.6745	303	67.7116	4.96285	4.96285	226	79.311	196	61.3726	17.9384	17.9384	7.82768
1137		SL1344_1152	1253924	1254889	456	164.156	690	213.888	-49.7326	0	543	168.642	999	223.247	-54.6052	0	520	182.486	672	210.421	-27.9349	0	0
1138	mfd	SL1344_1153	1255037	1258483	1799	647.623	2298	712.341	-64.7181	0	2417	750.659	3268	730.302	20.3567	20.3567	1945	682.566	2183	683.554	-0.98723	0	6.78557
1139	lolC	SL1344_1154	1258821	1260020	787	283.313	738	228.768	54.5451	54.5451	986	306.227	1110	248.052	58.1741	58.1741	821	288.117	743	232.652	55.4642	55.4642	56.0612
1140	lolD	SL1344_1155	1260013	1260714	308	110.877	334	103.534	7.34275	7.34275	430	133.547	476	106.372	27.175	27.175	338	118.616	323	101.14	17.476	17.476	17.3313
1141	lolE	SL1344_1156	1260714	1261958	682	245.514	722	223.808	21.7058	21.7058	938	291.319	1062	237.326	53.9931	53.9931	747	262.148	736	230.461	31.687	31.687	35.7953
1142	nagK	SL1344_1157	1261987	1262898	564	203.035	498	154.372	48.6631	48.6631	665	206.532	734	164.027	42.5047	42.5047	536	188.101	524	164.078	24.0226	24.0226	38.3968
1143	cobB	SL1344_1158	1262917	1263738	562	202.315	475	147.242	55.0728	55.0728	667	207.153	669	149.502	57.6514	57.6514	564	197.927	423	132.452	65.4745	65.4745	59.3995
1144	potD	SL1344_1159	1263820	1264866	600	215.994	647	200.559	15.4353	15.4353	847	263.057	945	211.18	51.8769	51.8769	684	240.039	627	196.33	43.7089	43.7089	37.007
1145	potC	SL1344_1160	1264891	1265670	419	150.836	503	155.922	-5.08544	0	641	199.078	722	161.346	37.7325	37.7325	508	178.274	465	145.603	32.6709	32.6709	23.4678
1146	sifA	SL1344_1161	1265986	1266996	565	203.395	710	220.088	-16.6933	0	702	218.023	1068	238.667	-20.6433	0	560	196.523	723	226.39	-29.867	0	0
1147	potB	SL1344_1162	1267325	1268188	386	138.956	572	177.31	-38.354	0	702	218.023	829	185.257	32.7662	32.7662	605	212.315	560	175.35	36.9645	36.9645	23.2436
1148	potA	SL1344_1163	1268172	1269308	595	214.194	754	233.727	-19.5328	0	953	295.978	1076	240.454	55.5232	55.5232	821	288.117	718	224.824	63.2924	63.2924	39.6052
1149	pepT	SL1344_1164	1269559	1270788	663	238.674	883	273.715	-35.0413	0	763	236.968	1312	293.194	-56.2251	0	705	247.408	911	285.258	-37.8492	0	0
1150	tnpA	SL1344_1166	1270999	1271457	471	169.556	519	160.881	8.67435	8.67435	539	167.4	696	155.536	11.8641	11.8641	461	161.78	531	166.27	-4.48928	0	6.84616
1151		SL1344_1165	1271548	1272837	774	278.633	877	271.855	6.77755	6.77755	902	280.138	1258	281.126	-0.987796	0	803	281.8	884	276.803	4.9967	4.9967	3.92475
1152		SL1344_1167	1272877	1273998	742	267.113	676	209.549	57.5645	57.5645	960	298.152	991	221.459	76.6922	76.6922	750	263.2	687	215.117	48.083	48.083	60.7799
1153	phoQ	SL1344_1168	1274079	1275542	1119	402.83	877	271.855	130.974	130.974	1455	451.886	1262	282.02	169.866	169.866	1201	421.472	879	275.238	146.234	146.234	149.025
1154	phoP	SL1344_1169	1275542	1276213	619	222.834	446	138.252	84.5817	84.5817	810	251.565	623	139.222	112.343	112.343	685	240.39	466	145.917	94.4731	94.4731	97.1327
1155	purB	SL1344_1170	1276340	1277710	844	303.832	810	251.086	52.7458	52.7458	1141	354.366	1217	271.964	82.4018	82.4018	991	347.775	815	255.197	92.5779	92.5779	75.9085
1156	hflD	SL1344_1171	1277714	1278355	420	151.196	377	116.864	34.3324	34.3324	625	194.109	553	123.579	70.5299	70.5299	509	178.625	351	109.907	68.7182	68.7182	57.8602
1157	mnmA	SL1344_1172	1278442	1279548	762	274.313	673	208.619	65.6942	65.6942	1091	338.837	980	219.001	119.836	119.836	920	322.859	648	202.905	119.954	119.954	101.828
1158		SL1344_1173	1279602	1280063	236	84.9578	231	71.6061	13.3517	13.3517	307	95.3464	356	79.5556	15.7909	15.7909	263	92.2956	228	71.3927	20.9029	20.9029	16.6818
1159		SL1344_1174	1280075	1280404	95	34.1991	122	37.8179	-3.61883	0	124	38.5113	182	40.6717	-2.16041	0	109	38.2518	125	39.1407	-0.888932	0	0
1160	rluE	SL1344_1175	1280401	1281066	459	165.236	381	118.104	47.1321	47.1321	516	160.257	590	131.848	28.4088	28.4088	400	140.374	413	129.321	11.0526	11.0526	28.8645
1161	icd	SL1344_1176	1281238	1282488	1292	465.108	903	279.915	185.193	185.193	1425	442.569	1300	290.512	152.057	152.057	984	345.319	875	273.985	71.3339	71.3339	136.195
1162	sopF	SL1344_1177	1282936	1284060	599	215.634	784	243.027	-27.3924	0	635	197.215	1168	261.014	-63.7989	0	606	212.666	827	258.955	-46.2891	0	0
1163		SL1344_1179	1285042	1285830	376	135.356	633	196.219	-60.8628	0	460	142.864	904	202.017	-59.1532	0	430	150.902	602	188.502	-37.6002	0	0
1164	msgA	SL1344_1180	1286319	1286558	258	92.8776	253	78.4257	14.4519	14.4519	303	94.1041	388	86.7066	7.39749	7.39749	258	90.5409	269	84.2308	6.3101	6.3101	9.38648
1165	envE	SL1344_1181	1286749	1287270	368	132.477	425	131.743	0.733725	0.733725	435	135.1	642	143.468	-8.36821	0	395	138.619	437	136.836	1.78291	1.78291	0.838877
1166	cspF/cspH	SL1344_1182	1287685	1287897	186	66.9583	237	73.466	-6.50774	0	278	86.3397	337	75.3096	11.0301	11.0301	223	78.2582	230	72.0189	6.23932	6.23932	5.75648
1167	pagD	SL1344_1183	1288029	1288292	140	50.3987	250	77.4958	-27.0971	0	226	70.1899	347	77.5443	-7.35446	0	205	71.9414	258	80.7864	-8.84501	0	0
1168	pagC	SL1344_1184	1289104	1289661	285	102.597	437	135.463	-32.8653	0	330	102.49	652	145.703	-43.2133	0	315	110.544	420	131.513	-20.9687	0	0
tRNA9	tRNA	SL1344_tRNA_22	1290067	1290140	149	53.6386	139	43.0877	10.551	10.551	154	47.8285	192	42.9064	4.92212	4.92212	126	44.2177	155	48.5345	-4.31683	0	5.15769
1169	pliC	SL1344_1185	1290898	1291242	352	126.717	324	100.435	26.2822	26.2822	347	107.769	467	104.361	3.40859	3.40859	276	96.8577	345	108.028	-11.1706	0	9.89692
1170		SL1344_1186	1291945	1292217	291	104.757	262	81.2156	23.5417	23.5417	266	82.6129	377	84.2484	-1.63559	0	202	70.8886	272	85.1702	-14.2816	0	7.84723
1171		SL1344_1187	1292369	1292836	576	207.355	433	134.223	73.1319	73.1319	480	149.076	581	129.836	19.2394	19.2394	356	124.932	421	131.826	-6.8935	0	30.7904
1172		SL1344_1188	1293175	1294218	665	239.394	704	218.228	21.1657	21.1657	676	209.948	1044	233.303	-23.3549	0	578	202.84	719	225.137	-22.2977	0	7.05522
1173		SL1344_1189	1294301	1294831	333	119.877	359	111.284	8.59294	8.59294	367	113.981	565	126.261	-12.28	0	294	103.175	402	125.877	-22.702	0	2.86431
1174		SL1344_1190	1294980	1295294	227	81.7179	288	89.2751	-7.55727	0	255	79.1965	431	96.3159	-17.1193	0	248	87.0316	313	98.0084	-10.9768	0	0
1175		SL1344_1191	1295976	1297610	768	276.473	1039	322.072	-45.5997	0	869	269.889	1505	336.323	-66.434	0	741	260.042	1049	328.469	-68.427	0	0
1176		SL1344_1192	1297610	1298584	341	122.757	489	151.582	-28.8249	0	380	118.018	759	169.614	-51.5959	0	349	122.476	506	158.442	-35.9657	0	0
1177		SL1344_1193	1298574	1299386	303	109.077	425	131.743	-22.6657	0	351	109.012	636	142.127	-33.1157	0	311	109.14	417	130.573	-21.433	0	0
1178		SL1344_1194	1299380	1300177	286	102.957	411	127.403	-24.4457	0	289	89.7561	620	138.552	-48.7958	0	327	114.755	404	126.503	-11.7474	0	0
1179		SL1344_1195	1300171	1300761	234	84.2378	327	101.364	-17.1267	0	263	81.6811	464	103.69	-22.0093	0	224	78.6092	329	103.018	-24.4092	0	0
1180		SL1344_1196	1300843	1301976	639	230.034	802	248.606	-18.5725	0	692	214.918	1161	259.449	-44.5318	0	619	217.228	825	258.329	-41.1007	0	0
1181		SL1344_1197	1302170	1302496	160	57.5985	223	69.1262	-11.5277	0	187	58.0775	315	70.3933	-12.3158	0	183	64.2209	216	67.6352	-3.41427	0	0
tRNA10	tRNA	SL1344_tRNA_23	1302505	1302578	28	10.0797	32	9.91946	0.160278	0.160278	25	7.76437	46	10.2797	-2.51529	0	23	8.07148	36	11.2725	-3.20105	0	0.0534259
1182	zinT	SL1344_1198	1302693	1303340	294	105.837	451	139.802	-33.9651	0	361	112.117	651	145.479	-33.362	0	331	116.159	464	145.29	-29.1313	0	0
1183	aadA	SL1344_1199	1303449	1304237	411	147.956	572	177.31	-29.3542	0	431	133.858	822	183.693	-49.8352	0	426	149.498	563	176.29	-26.792	0	0
1184		SL1344_1200	1304382	1304975	276	99.3574	392	121.513	-22.156	0	295	91.6195	580	129.613	-37.9935	0	275	96.5068	431	134.957	-38.4504	0	0
1185		SL1344_1201	1305044	1305892	539	194.035	608	188.47	5.56521	5.56521	623	193.488	876	195.76	-2.27232	0	550	193.014	633	198.209	-5.195	0	1.85507
1186		SL1344_1202	1306147	1306395	163	58.6785	222	68.8163	-10.1378	0	188	58.388	290	64.8065	-6.41847	0	161	56.5003	232	72.6452	-16.1448	0	0
1187	SL1344_RS06295	SL1344_1203	1306474	1306623	57	20.5195	91	28.2085	-7.689	0	75	23.2931	133	29.7216	-6.4285	0	67	23.5126	88	27.5551	-4.0425	0	0
1188		SL1344_1204	1306706	1307251	349	125.637	414	128.333	-2.69628	0	433	134.479	559	124.92	9.55871	9.55871	332	116.51	398	124.624	-8.11402	0	3.18624
1189	leuE	SL1344_1205	1307448	1308086	504	181.435	469	145.382	36.0532	36.0532	618	191.935	684	152.854	39.0812	39.0812	479	168.097	473	148.108	19.9888	19.9888	31.7077
1190		SL1344_1207	1308623	1308805	134	48.2387	200	61.9966	-13.7579	0	169	52.4871	312	69.7229	-17.2357	0	148	51.9382	208	65.1302	-13.192	0	0
1191		SL1344_1208	1309035	1309676	428	154.076	554	171.731	-17.6547	0	543	168.642	764	170.732	-2.08957	0	506	177.573	547	171.28	6.29273	6.29273	2.09758
1192		SL1344_1210	1309991	1310239	235	84.5978	259	80.2856	4.31217	4.31217	313	97.2099	360	80.4494	16.7604	16.7604	278	97.5596	255	79.8471	17.7125	17.7125	12.9284
1193		-	1310378	1310476	150	53.9986	142	44.0176	9.98099	9.98099	190	59.0092	219	48.9401	10.0691	10.0691	141	49.4817	162	50.7264	-1.2447	0	6.68336
1194	yaoF	SL1344_1211	1310672	1310923	243	87.4777	207	64.1665	23.3112	23.3112	295	91.6195	293	65.4769	26.1426	26.1426	224	78.6092	201	62.9383	15.6709	15.6709	21.7082
1195		SL1344_1212	1310992	1311303	189	68.0382	142	44.0176	24.0206	24.0206	223	69.2581	214	47.8227	21.4354	21.4354	164	57.5531	130	40.7063	16.8468	16.8468	20.7676
1196	yeaO	SL1344_1213	1311289	1311636	251	90.3577	182	56.4169	33.9407	33.9407	287	89.1349	289	64.583	24.5519	24.5519	225	78.9601	204	63.8777	15.0825	15.0825	24.525
1197		SL1344_1214	1311755	1312939	609	219.234	813	252.016	-32.782	0	757	235.105	1171	261.684	-26.5792	0	674	236.529	808	253.006	-16.4762	0	0
1198		SL1344_1215	1313040	1313834	337	121.317	441	136.703	-15.3857	0	417	129.51	667	149.055	-19.5453	0	365	128.091	425	133.078	-4.9876	0	0
1199		SL1344_1216	1313814	1314260	183	65.8783	270	83.6954	-17.8172	0	256	79.5071	383	85.5893	-6.08216	0	187	65.6246	237	74.2108	-8.58618	0	0
1200		-	1314466	1314573	43	15.4796	75	23.2487	-7.76914	0	54	16.771	99	22.1236	-5.35257	0	42	14.7392	60	18.7875	-4.04832	0	0
1201	yeaK	SL1344_1217	1314570	1315088	165	59.3985	264	81.8355	-22.4371	0	201	62.4255	391	87.377	-24.9515	0	206	72.2924	255	79.8471	-7.5547	0	0
1202		SL1344_1218	1315138	1316631	593	213.474	944	292.624	-79.1496	0	741	230.136	1367	305.484	-75.3486	0	676	237.231	974	304.984	-67.7532	0	0
1203		-	1316925	1317122	164	59.0385	184	57.0369	2.00157	2.00157	159	49.3814	275	61.4544	-12.0731	0	157	55.0966	204	63.8777	-8.78104	0	0.66719
1204	yeaH	SL1344_1219	1317272	1318558	810	291.592	832	257.906	33.6865	33.6865	786	244.112	1266	282.914	-38.8022	0	651	228.458	843	263.965	-35.5071	0	11.2288
1205	yeaG	SL1344_1220	1318681	1320615	966	347.751	1333	413.208	-65.4566	0	1085	336.973	1884	421.019	-84.0453	0	928	325.667	1294	405.185	-79.5181	0	0
1206	mipA	SL1344_1221	1321042	1321788	641	230.754	586	181.65	49.1039	49.1039	777	241.316	878	196.207	45.1092	45.1092	694	243.548	599	187.562	55.9857	55.9857	50.0663
1207		SL1344_1222	1322078	1323274	582	209.515	818	253.566	-44.0516	0	650	201.874	1191	266.154	-64.2801	0	600	210.56	817	255.824	-45.2634	0	0
1208		SL1344_1223	1323371	1324228	432	155.516	561	173.901	-18.3846	0	483	150.008	844	188.609	-38.6017	0	447	156.867	579	181.3	-24.4324	0	0
1209		SL1344_1224	1324327	1325211	596	214.554	643	199.319	15.2353	15.2353	647	200.942	914	204.252	-3.31041	0	514	180.38	648	202.905	-22.5255	0	5.07842
1210	gapA	SL1344_1225	1325546	1326541	1364	491.027	754	233.727	257.3	257.3	1393	432.63	1097	245.147	187.483	187.483	1100	386.027	732	229.208	156.819	156.819	200.534
1211	msrB	SL1344_1226	1326883	1327296	515	185.395	290	89.8951	95.5001	95.5001	531	164.915	436	97.4332	67.4819	67.4819	381	133.706	285	89.2408	44.4649	44.4649	69.149
1212		SL1344_1227	1327338	1327616	326	117.357	206	63.8565	53.5004	53.5004	332	103.111	304	67.9351	35.1757	35.1757	234	82.1185	193	60.4333	21.6852	21.6852	36.7871
1213	pncA	SL1344_1228	1327968	1328624	480	172.796	396	122.753	50.0422	50.0422	499	154.977	634	141.68	13.2963	13.2963	399	140.023	431	134.957	5.0654	5.0654	22.8013
1214	ansA	SL1344_1229	1328651	1329667	532	191.515	683	211.718	-20.2035	0	647	200.942	956	213.638	-12.6962	0	557	195.47	642	201.027	-5.55659	0	0
1215	sppA	SL1344_1230	1329763	1331619	1080	388.79	1197	371.05	17.7401	17.7401	1271	394.74	1789	399.789	-5.04869	0	1045	366.726	1178	368.862	-2.13629	0	5.91336
1216		SL1344_1231	1331793	1332344	401	144.356	409	126.783	17.5731	17.5731	471	146.281	616	137.658	8.62271	8.62271	374	131.249	424	132.765	-1.51607	0	8.73195
1217	selD	SL1344_1232	1332462	1333505	672	241.914	636	197.149	44.7644	44.7644	783	243.18	937	209.392	33.7879	33.7879	621	217.93	616	192.885	25.0444	25.0444	34.5323
1218	topB	SL1344_1233	1333510	1335459	997	358.911	1006	311.843	47.0676	47.0676	1248	387.597	1534	342.804	44.7931	44.7931	984	345.319	956	299.348	45.9707	45.9707	45.9438
1219	gdhA	SL1344_1234	1335489	1336832	834	300.232	833	258.216	42.0162	42.0162	917	284.797	1276	285.149	-0.351649	0	750	263.2	797	249.561	13.6391	13.6391	18.5518
1220		SL1344_1235	1337071	1337346	198	71.2781	138	42.7777	28.5005	28.5005	221	68.637	192	42.9064	25.7306	25.7306	166	58.255	130	40.7063	17.5487	17.5487	23.9266
1221		SL1344_1236	1337306	1337722	281	101.157	200	61.9966	39.1607	39.1607	306	95.0358	276	61.6779	33.3579	33.3579	237	83.1713	174	54.4839	28.6874	28.6874	33.7354
1222	xthA	SL1344_1237	1337795	1338601	557	200.515	587	181.96	18.5547	18.5547	619	192.246	829	185.257	6.9885	6.9885	506	177.573	546	170.967	6.60585	6.60585	10.7163
1223		SL1344_1238	1339047	1340273	588	211.674	758	234.967	-23.2927	0	481	149.386	1071	239.337	-89.9507	0	502	176.169	716	224.198	-48.0293	0	0
1224	astA	SL1344_1239	1340264	1341298	362	130.317	535	165.841	-35.5244	0	355	110.254	791	176.765	-66.5113	0	343	120.37	524	164.078	-43.7076	0	0
1225	astD	SL1344_1240	1341295	1342773	479	172.436	741	229.697	-57.262	0	474	147.212	1118	249.84	-102.628	0	486	170.554	731	228.895	-58.3411	0	0
1226	astB	SL1344_1241	1342770	1344113	398	143.276	713	221.018	-77.7417	0	430	133.547	1049	234.421	-100.874	0	462	162.131	699	218.875	-56.7435	0	0
1227	astE	SL1344_1242	1344106	1345074	376	135.356	628	194.669	-59.3129	0	432	134.168	896	200.23	-66.0615	0	400	140.374	612	191.633	-51.2594	0	0
1228	spy	SL1344_1243	1345410	1345895	254	91.4376	333	103.224	-11.7868	0	303	94.1041	500	111.735	-17.6312	0	279	97.9105	350	109.594	-11.6835	0	0
1229	cho	SL1344_1244	1345970	1346851	419	150.836	556	172.351	-21.5145	0	471	146.281	844	188.609	-42.3286	0	414	145.287	561	175.664	-30.3769	0	0
1230	nadE	SL1344_1245	1346972	1347799	494	177.835	608	188.47	-10.6344	0	537	166.779	859	191.961	-25.1827	0	427	149.849	573	179.421	-29.5723	0	0
1231	osmE	SL1344_1246	1348018	1348359	273	98.2774	300	92.9949	5.28251	5.28251	284	88.2032	448	100.115	-11.9117	0	237	83.1713	324	101.453	-18.2814	0	1.76084
1232	chbB/celA	SL1344_1247	1348660	1348980	257	92.5176	238	73.776	18.7416	18.7416	233	72.3639	351	78.4382	-6.07432	0	188	65.9756	244	76.4027	-10.4271	0	6.2472
1233	chbC	SL1344_1248	1349063	1350421	623	224.274	837	259.456	-35.1817	0	672	208.706	1225	273.752	-65.0454	0	557	195.47	851	266.47	-70.9999	0	0
1234	chbA	SL1344_1249	1350472	1350819	109	39.239	168	52.0772	-12.8382	0	122	37.8901	249	55.6442	-17.7541	0	107	37.5499	148	46.3426	-8.79269	0	0
1235	chbR	SL1344_1250	1350830	1351672	343	123.477	518	160.571	-37.0945	0	378	117.397	751	167.826	-50.4293	0	331	116.159	533	166.896	-50.7369	0	0
1236		SL1344_1251	1351797	1353152	588	211.674	862	267.205	-55.531	0	658	204.358	1210	270.4	-66.0414	0	551	193.365	847	265.218	-71.853	0	0
1237	chbG	SL1344_1252	1353165	1353923	260	93.5976	424	131.433	-37.8353	0	318	98.7627	577	128.943	-30.1798	0	294	103.175	412	129.008	-25.8333	0	0
1238	katE	SL1344_1253	1353967	1356219	788	283.673	1371	424.987	-141.314	0	976	303.121	2030	453.645	-150.525	0	898	315.139	1320	413.326	-98.1874	0	0
1239	cedA	SL1344_1254	1356584	1356826	155	55.7985	194	60.1367	-4.33818	0	202	62.7361	274	61.231	1.50511	1.50511	158	55.4475	206	64.5039	-9.05636	0	0.501703
1240	tcyP	SL1344_1255	1356928	1358319	684	246.234	970	300.684	-54.45	0	842	261.504	1386	309.73	-48.2265	0	767	269.166	973	304.671	-35.5051	0	0
1241		SL1344_1256	1358456	1359055	407	146.516	428	132.673	13.8434	13.8434	449	139.448	654	146.15	-6.70181	0	380	133.355	473	148.108	-14.7536	0	4.61447
1242	hxpB	SL1344_1257	1359193	1359861	484	174.235	514	159.331	14.9041	14.9041	492	152.803	759	169.614	-16.8115	0	462	162.131	527	165.017	-2.88584	0	4.96805
1243	yniB	SL1344_1258	1360010	1360546	362	130.317	387	119.963	10.3531	10.3531	403	125.162	519	115.981	9.18029	9.18029	284	99.6652	367	114.917	-15.2519	0	6.51114
1244		SL1344_1259	1360589	1361449	525	188.995	527	163.361	25.634	25.634	550	170.816	768	171.625	-0.809434	0	411	144.234	529	165.644	-21.4097	0	8.54466
1245	ghoS	SL1344_1260	1361556	1361846	203	73.0781	238	73.776	-0.697885	0	189	58.6986	327	73.0749	-14.3763	0	173	60.7116	247	77.3421	-16.6305	0	0
1246	pfkB	SL1344_1261	1361943	1362875	454	163.436	628	194.669	-31.2337	0	624	193.799	921	205.816	-12.0179	0	530	185.995	578	180.987	5.00824	5.00824	1.66941
1247	ydiY	SL1344_1262	1363164	1363922	540	194.395	511	158.401	35.9936	35.9936	818	254.05	731	163.357	90.693	90.693	695	243.899	547	171.28	72.6192	72.6192	66.4353
1248		SL1344_1263	1363971	1364930	478	172.076	675	209.239	-37.1631	0	679	210.88	1001	223.694	-12.814	0	609	213.719	710	222.319	-8.60059	0	0
1249		SL1344_1264	1365073	1365387	127	45.7188	206	63.8565	-18.1377	0	189	58.6986	292	65.2534	-6.55483	0	151	52.991	202	63.2514	-10.2604	0	0
1250		SL1344_1265	1365384	1366238	412	148.316	551	170.801	-22.4846	0	516	160.257	792	176.989	-16.7323	0	431	151.252	582	182.239	-30.9867	0	0
1251		SL1344_1330A	1366411	1366617	191	68.7582	236	73.156	-4.39781	0	220	68.3264	346	77.3209	-8.99444	0	215	75.4508	264	82.6652	-7.21443	0	0
1252		SL1344_1266	1366940	1368163	615	221.394	771	238.997	-17.6028	0	770	239.142	1204	269.059	-29.9162	0	676	237.231	874	273.672	-36.4406	0	0
1253	thrS	SL1344_1267	1369055	1370983	1608	578.865	1228	380.659	198.206	198.206	1851	574.874	1751	391.297	183.576	183.576	1587	556.932	1228	384.518	172.414	172.414	184.732
1254	infC	SL1344_1268	1370987	1371529	609	219.234	289	89.5851	129.649	129.649	733	227.651	400	89.3883	138.263	138.263	650	228.107	264	82.6652	145.442	145.442	137.785
1255	rpmI	SL1344_1269	1371625	1371822	259	93.2376	113	35.0281	58.2095	58.2095	303	94.1041	169	37.7665	56.3376	56.3376	257	90.19	123	38.5145	51.6755	51.6755	55.4075
1256	rplT	SL1344_1270	1371873	1372229	462	166.316	257	79.6657	86.65	86.65	567	176.096	335	74.8627	101.233	101.233	512	179.678	256	80.1602	99.5179	99.5179	95.8004
1257	pheM	-	1372350	1372394	161	57.9585	94	29.1384	28.8201	28.8201	196	60.8726	126	28.1573	32.7153	32.7153	169	59.3078	90	28.1813	31.1265	31.1265	30.8873
1258	pheS	SL1344_1271	1372531	1373514	795	286.193	656	203.349	82.8436	82.8436	1112	345.359	939	209.839	135.52	135.52	955	335.142	632	197.895	137.246	137.246	118.537
1259	pheT	SL1344_1272	1373530	1375917	1378	496.067	1439	446.066	50.0014	50.0014	2040	633.572	2080	464.819	168.753	168.753	1658	581.848	1403	439.315	142.533	142.533	120.429
1260	ihfA/himA	SL1344_1273	1375922	1376221	259	93.2376	203	62.9266	30.311	30.311	317	98.4522	270	60.3371	38.1151	38.1151	254	89.1372	191	59.807	29.3302	29.3302	32.5854
1261	btuC	SL1344_1274	1376424	1377404	676	243.354	653	202.419	40.9347	40.9347	838	260.262	982	219.448	40.8133	40.8133	672	235.828	647	202.592	33.2352	33.2352	38.3277
1262		SL1344_1275	1377496	1378047	235	84.5978	303	93.9249	-9.32709	0	273	84.7869	450	100.562	-15.7749	0	226	79.311	286	89.554	-10.2429	0	0
1263	btuD	SL1344_1276	1378047	1378796	368	132.477	415	128.643	3.83356	3.83356	402	124.851	612	136.764	-11.9131	0	343	120.37	409	128.068	-7.69813	0	1.27785
1264		SL1344_1277	1378873	1379337	361	129.957	350	108.494	21.4625	21.4625	372	115.534	489	109.277	6.2566	6.2566	297	104.227	357	111.786	-7.55855	0	9.23971
1265	ydiV	SL1344_1278	1379651	1380364	446	160.556	461	142.902	17.6536	17.6536	484	150.318	697	155.759	-5.44094	0	385	135.11	475	148.735	-13.6252	0	5.88453
1266		SL1344_1279	1380426	1381868	877	315.712	938	290.764	24.9476	24.9476	1067	331.383	1344	300.345	31.0385	31.0385	970	340.406	921	288.389	52.017	52.017	36.001
1267	hemP	SL1344_1280	1381903	1382094	120	43.1989	126	39.0579	4.141	4.141	173	53.7294	187	41.789	11.9404	11.9404	164	57.5531	124	38.8276	18.7256	18.7256	11.6023
1268	aroH	SL1344_1281	1382251	1383297	625	224.994	729	225.978	-0.983552	0	853	264.92	1070	239.114	25.8065	25.8065	706	247.759	737	230.774	16.9856	16.9856	14.264
1269	ppsR	SL1344_1282	1383453	1384286	558	200.875	595	184.44	16.4348	16.4348	609	189.14	883	197.325	-8.18466	0	518	181.784	567	177.542	4.24142	4.24142	6.89208
1270	ppsA	SL1344_1283	1384623	1387001	1766	635.743	1497	464.045	171.699	171.699	2305	715.875	2189	489.177	226.697	226.697	1825	640.454	1451	454.345	186.109	186.109	194.835
1271	fadK	SL1344_1284	1387043	1388683	829	298.432	1024	317.423	-18.9905	0	994	308.711	1492	333.418	-24.7071	0	841	295.135	1028	321.893	-26.7579	0	0
1272		SL1344_1285	1388773	1389066	77	27.7193	132	40.9178	-13.1985	0	81	25.1565	211	47.1523	-21.9958	0	89	31.2331	133	41.6457	-10.4126	0	0
1273		SL1344_1286	1389063	1390349	411	147.956	690	213.888	-65.9322	0	516	160.257	1047	233.974	-73.7173	0	488	171.256	704	220.441	-49.1848	0	0
1274		SL1344_1287	1390406	1391341	391	140.756	541	167.701	-26.9445	0	446	138.516	741	165.592	-27.0755	0	386	135.46	535	167.522	-32.0618	0	0
1275		SL1344_1288	1391363	1392127	333	119.877	487	150.962	-31.0849	0	377	117.087	699	156.206	-39.1194	0	308	108.088	468	146.543	-38.4552	0	0
1276		SL1344_1289	1392590	1393480	349	125.637	569	176.38	-50.7437	0	395	122.677	843	188.386	-65.7088	0	420	147.392	623	195.077	-47.6851	0	0
1277		SL1344_1290	1393556	1394707	484	174.235	721	223.498	-49.2624	0	555	172.369	1001	223.694	-51.3252	0	473	165.992	708	221.693	-55.7013	0	0
1278		SL1344_1291	1394721	1396316	556	200.155	1035	320.833	-120.678	0	681	211.501	1450	324.032	-112.531	0	689	241.793	1051	329.095	-87.3018	0	0
1279	aroD	SL1344_1292	1396470	1397228	327	117.717	509	157.781	-40.0645	0	368	114.291	738	164.921	-50.6299	0	356	124.932	505	158.129	-33.1961	0	0
1280	ydiB	SL1344_1293	1397273	1398139	323	116.277	554	171.731	-55.4537	0	406	126.093	851	190.174	-64.0802	0	372	130.547	579	181.3	-50.7524	0	0
1281		SL1344_1296	1399804	1401015	472	169.916	838	259.766	-89.8503	0	523	162.431	1250	279.338	-116.908	0	573	201.085	877	274.611	-73.5262	0	0
1282		SL1344_1297	1401156	1401515	177	63.7183	299	92.685	-28.9666	0	190	59.0092	436	97.4332	-38.424	0	216	75.8017	315	98.6346	-22.8329	0	0
1283	ydiK	SL1344_1298	1401973	1403091	595	214.194	739	229.078	-14.8831	0	693	215.228	1142	255.204	-39.9753	0	603	211.613	741	232.026	-20.4131	0	0
1284		SL1344_1299	1403356	1406412	1300	467.988	1919	594.858	-126.87	0	1604	498.162	2833	633.092	-134.931	0	1421	498.677	1858	581.788	-83.1107	0	0
1285	menI	SL1344_1300	1406409	1406819	190	68.3982	233	72.2261	-3.82785	0	233	72.3639	345	77.0974	-4.73349	0	216	75.8017	235	73.5846	2.21715	2.21715	0.739051
1286		SL1344_1301	1406918	1407106	147	52.9186	176	54.557	-1.63841	0	171	53.1083	260	58.1024	-4.99411	0	157	55.0966	176	55.1101	-0.0135221	0	0
1287		SL1344_1302	1407394	1408740	600	215.994	909	281.775	-65.7803	0	661	205.29	1339	299.227	-93.9374	0	639	224.247	929	290.894	-66.6471	0	0
1288	sufA	SL1344_1303	1409167	1409535	111	39.959	219	67.8863	-27.9273	0	135	41.9276	314	70.1698	-28.2422	0	183	64.2209	226	70.7664	-6.54553	0	0
1289	sufB	SL1344_1304	1409544	1411031	544	195.835	848	262.866	-67.0308	0	644	200.01	1247	278.668	-78.6579	0	615	215.824	812	254.258	-38.4338	0	0
1290	sufC	SL1344_1305	1411048	1411794	216	77.758	375	116.244	-38.4857	0	255	79.1965	528	117.993	-38.796	0	240	84.2241	359	112.412	-28.188	0	0
1291	sufD	SL1344_1306	1411769	1413040	549	197.635	701	217.298	-19.6633	0	554	172.058	1052	235.091	-63.0328	0	534	187.399	727	227.642	-40.2438	0	0
1292	sufS	SL1344_1307	1413037	1414257	453	163.076	693	214.818	-51.7425	0	498	154.666	1015	226.823	-72.1566	0	502	176.169	659	206.35	-30.1811	0	0
1293	sufE	SL1344_1308	1414270	1414686	206	74.1581	267	82.7655	-8.60742	0	243	75.4696	420	93.8577	-18.388	0	223	78.2582	278	87.049	-8.79072	0	0
1294		SL1344_1309	1414841	1415842	597	214.914	668	207.069	7.84568	7.84568	750	232.931	992	221.683	11.2481	11.2481	651	228.458	651	203.845	24.6131	24.6131	14.5689
1295		SL1344_1310	1415909	1416148	227	81.7179	165	51.1472	30.5707	30.5707	276	85.7186	188	42.0125	43.7061	43.7061	238	83.5223	155	48.5345	34.9878	34.9878	36.4215
1296	lpp	SL1344_1311	1416231	1416467	393	141.476	193	59.8267	81.6496	81.6496	442	137.274	283	63.2422	74.0318	74.0318	372	130.547	198	61.9989	68.5485	68.5485	74.7433
1297	pykF	SL1344_1312	1416778	1418190	1143	411.469	934	289.524	121.945	121.945	1363	423.313	1320	294.981	128.332	128.332	1082	379.71	866	271.167	108.543	108.543	119.607
1298		SL1344_1313	1418592	1419935	708	254.873	816	252.946	1.92714	1.92714	823	255.603	1208	269.953	-14.3497	0	672	235.828	798	249.874	-14.0468	0	0.64238
1299		SL1344_1314	1419957	1420850	349	125.637	492	152.512	-26.875	0	399	123.919	749	167.38	-43.4603	0	364	127.74	518	162.199	-34.4592	0	0
1300		SL1344_1315	1420909	1421646	242	87.1177	458	141.972	-54.8545	0	252	78.2648	648	144.809	-66.5442	0	297	104.227	449	140.593	-36.3661	0	0
1301		SL1344_1316	1421658	1422884	457	164.516	804	249.226	-84.7107	0	504	156.53	1166	260.567	-104.037	0	523	183.538	837	262.086	-78.5479	0	0
1302	ttrA	SL1344_1317	1423207	1426269	985	354.591	1738	538.751	-184.16	0	1093	339.458	2583	577.225	-237.767	0	1118	392.344	1685	527.617	-135.273	0	0
1303	ttrC	SL1344_1318	1426262	1427284	306	110.157	559	173.281	-63.1234	0	338	104.974	825	184.363	-79.3891	0	349	122.476	545	170.654	-48.1776	0	0
1304	ttrB	SL1344_1319	1427285	1428037	397	142.916	476	147.552	-4.63569	0	344	106.838	671	149.949	-43.1112	0	331	116.159	473	148.108	-31.9494	0	0
1305	ttrS	SL1344_1320	1428201	1429979	1167	420.109	1074	332.922	87.1872	87.1872	1040	322.998	1570	350.849	-27.8513	0	829	290.924	1056	330.661	-39.7367	0	29.0624
1306	ttrR	SL1344_1321	1429954	1430574	371	133.557	280	86.7953	46.7613	46.7613	321	99.6945	464	103.69	-3.99594	0	258	90.5409	305	95.5034	-4.96243	0	15.5871
1307	fumD	SL1344_1322	1430672	1430884	204	73.4381	145	44.9476	28.4905	28.4905	198	61.4938	223	49.834	11.6598	11.6598	163	57.2022	171	53.5445	3.65771	3.65771	14.6027
1308		SL1344_1323	1430980	1431939	786	282.953	638	197.769	85.1834	85.1834	820	254.671	953	212.968	41.7036	41.7036	638	223.896	650	203.532	20.364	20.364	49.0837
1309		SL1344_1324	1432112	1432840	505	181.795	562	174.211	7.58475	7.58475	583	181.065	814	181.905	-0.840122	0	507	177.923	568	177.855	0.0680213	0.0680213	2.55093
1310	ssrB	SL1344_1325	1433019	1433657	268	96.4775	442	137.013	-40.5351	0	314	97.5204	646	144.362	-46.8416	0	307	107.737	457	143.098	-35.3618	0	0
1311	ssrA	SL1344_1326	1433688	1436450	1035	372.59	1813	561.999	-189.409	0	1298	403.126	2610	583.258	-180.133	0	1241	435.509	1817	568.95	-133.441	0	0
1312	ssaB (spiC)	SL1344_1327	1436851	1437252	168	60.4784	286	88.6552	-28.1767	0	200	62.1149	384	85.8127	-23.6978	0	197	69.134	269	84.2308	-15.0969	0	0
1313	ssaC (spiA)	SL1344_1328	1437254	1438747	459	165.236	865	268.135	-102.9	0	520	161.499	1239	276.88	-115.381	0	571	200.383	845	264.591	-64.208	0	0
1314	ssaD	SL1344_1329	1438728	1439939	394	141.836	720	223.188	-81.3515	0	452	140.38	1021	228.164	-87.7838	0	445	156.166	719	225.137	-68.9719	0	0
1315	ssaE	SL1344_1330	1439947	1440189	93	33.4791	161	49.9073	-16.4282	0	99	30.7469	212	47.3758	-16.6289	0	94	32.9878	166	51.9789	-18.9911	0	0
1316	sseA	SL1344_1331	1440453	1440779	116	41.7589	201	62.3066	-20.5477	0	152	47.2073	289	64.583	-17.3757	0	135	47.3761	199	62.312	-14.936	0	0
1317	sseB	SL1344_1332	1440786	1441376	184	66.2383	298	92.375	-26.1367	0	235	72.985	424	94.7516	-21.7665	0	215	75.4508	296	92.6852	-17.2345	0	0
1318	sscA	SL1344_1333	1441373	1441846	158	56.8785	203	62.9266	-6.04805	0	180	55.9034	317	70.8402	-14.9368	0	165	57.9041	220	68.8877	-10.9836	0	0
1319	sseC	SL1344_1334	1441849	1443303	454	163.436	830	257.286	-93.8502	0	564	175.164	1206	269.506	-94.3415	0	503	176.52	807	252.692	-76.1728	0	0
1320	sseD	SL1344_1335	1443319	1443906	151	54.3586	283	87.7252	-33.3666	0	201	62.4255	445	99.4445	-37.019	0	223	78.2582	315	98.6346	-20.3764	0	0
1321	sseE	SL1344_1336	1443909	1444325	108	38.879	201	62.3066	-23.4276	0	139	43.1699	281	62.7953	-19.6254	0	141	49.4817	198	61.9989	-12.5172	0	0
1322	sscB	SL1344_1337	1444377	1444811	158	56.8785	236	73.156	-16.2775	0	178	55.2823	349	77.9913	-22.709	0	155	54.3947	227	71.0795	-16.6848	0	0
1323	sseF	SL1344_1338	1444827	1445609	240	86.3978	405	125.543	-39.1454	0	281	87.2715	584	130.507	-43.2354	0	279	97.9105	423	132.452	-34.5417	0	0
1324	sseG	SL1344_1339	1445606	1446295	279	100.437	399	123.683	-23.2459	0	301	93.483	565	126.261	-32.778	0	287	100.718	419	131.2	-30.4817	0	0
1325	ssaG	SL1344_1340	1446389	1446604	34	12.2397	80	24.7987	-12.559	0	44	13.6653	122	27.2634	-13.5981	0	48	16.8448	82	25.6763	-8.83149	0	0
1326	ssaH	SL1344_1341	1446582	1446872	38	13.6796	83	25.7286	-12.049	0	48	14.9076	122	27.2634	-12.3558	0	52	18.2486	83	25.9894	-7.74088	0	0
1327	ssaI	SL1344_1342	1446884	1447132	42	15.1196	81	25.1086	-9.98903	0	51	15.8393	107	23.9114	-8.07206	0	50	17.5467	87	27.2419	-9.69525	0	0
1328	ssaJ	SL1344_1343	1447129	1447878	201	72.3581	419	129.883	-57.5248	0	238	73.9168	602	134.529	-60.6126	0	279	97.9105	434	135.897	-37.986	0	0
1329	SL1344_1344	SL1344_1344	1447896	1448444	151	54.3586	274	84.9354	-30.5768	0	200	62.1149	402	89.8352	-27.7203	0	194	68.0812	291	91.1196	-23.0384	0	0
1330	ssaK	SL1344_1345	1448441	1449115	168	60.4784	322	99.8146	-39.3361	0	191	59.3198	464	103.69	-44.3706	0	210	73.6961	307	96.1296	-22.4335	0	0
1331	ssaL	SL1344_1346	1449081	1450097	311	111.957	551	170.801	-58.8436	0	382	118.64	831	185.704	-67.0646	0	401	140.724	557	174.411	-33.6866	0	0
1332	ssaM	SL1344_1347	1450155	1450523	88	31.6792	172	53.3171	-21.6379	0	102	31.6786	230	51.3983	-19.7196	0	106	37.199	163	51.0395	-13.8405	0	0
1333	ssaV	SL1344_1348	1450508	1452553	637	229.314	1163	360.51	-131.196	0	742	230.446	1685	376.548	-146.102	0	780	273.728	1144	358.216	-84.4875	0	0
1334	ssaN	SL1344_1349	1452543	1453844	474	170.636	739	229.078	-58.442	0	579	179.823	1101	246.041	-66.2185	0	503	176.52	710	222.319	-45.7996	0	0
1335	ssaO	SL1344_1350	1453847	1454224	86	30.9592	133	41.2278	-10.2686	0	107	33.2315	188	42.0125	-8.781	0	90	31.584	126	39.4538	-7.8698	0	0
1336	ssaP	SL1344_1351	1454205	1454579	84	30.2392	139	43.0877	-12.8484	0	114	35.4055	174	38.8839	-3.47839	0	91	31.935	129	40.3932	-8.45824	0	0
1337	ssaQ	SL1344_1352	1454560	1455528	447	160.916	531	164.601	-3.68523	0	501	155.598	845	188.833	-33.2348	0	462	162.131	599	187.562	-25.4309	0	0
1338	ssaR	SL1344_1353	1455596	1456243	215	77.398	358	110.974	-33.576	0	282	87.582	520	116.205	-28.6227	0	249	87.3825	331	103.645	-16.2621	0	0
1339	ssaS	SL1344_1354	1456240	1456506	48	17.2796	66	20.4589	-3.17934	0	54	16.771	103	23.0175	-6.24645	0	55	19.3014	67	20.9794	-1.67807	0	0
1340	ssaT	SL1344_1355	1456507	1457286	272	97.9175	394	122.133	-24.2159	0	352	109.322	599	133.859	-24.5367	0	318	111.597	438	137.149	-25.5521	0	0
1341	ssaU	SL1344_1356	1457283	1458341	959	345.231	626	194.049	151.182	151.182	1226	380.764	916	204.699	176.065	176.065	1089	382.167	652	204.158	178.009	178.009	168.419
tRNA11	tRNA	SL1344_tRNA_25	1458502	1458662	492	177.115	193	59.8267	117.289	117.289	554	172.058	300	67.0412	105.017	105.017	518	181.784	218	68.2614	113.522	113.522	111.943
1342	mdtK	SL1344_1357	1458814	1460187	1305	469.788	977	302.854	166.934	166.934	1662	516.175	1396	311.965	204.21	204.21	1477	518.329	929	290.894	227.435	227.435	199.527
1343		SL1344_1358	1460404	1461045	434	156.236	427	132.363	23.8731	23.8731	511	158.704	618	138.105	20.5988	20.5988	429	150.551	432	135.27	15.2803	15.2803	19.9174
1344	cfa	SL1344_1359	1461087	1462235	817	294.112	747	231.557	62.555	62.555	960	298.152	1127	251.851	46.3002	46.3002	785	275.483	762	238.602	36.8812	36.8812	48.5788
1345		SL1344_1360	1462525	1463730	685	246.594	835	258.836	-12.2423	0	843	261.814	1203	268.835	-7.02081	0	747	262.148	796	249.248	12.8995	12.8995	4.29982
1346		SL1344_1361	1463843	1464775	346	124.557	536	166.151	-41.5942	0	538	167.089	816	182.352	-15.2629	0	436	153.007	511	160.007	-7.00011	0	0
1347	purR	SL1344_1362	1464772	1465797	701	252.353	627	194.359	57.994	57.994	1034	321.134	953	212.968	108.167	108.167	840	294.784	677	211.986	82.7983	82.7983	82.9863
1348		SL1344_1362A	1466093	1466182	139	50.0387	99	30.6883	19.3504	19.3504	194	60.2515	143	31.9563	28.2952	28.2952	137	48.0779	104	32.5651	15.5129	15.5129	21.0528
1349	sodB	SL1344_1363	1466265	1466846	491	176.755	386	119.653	57.1019	57.1019	616	191.314	579	129.39	61.9245	61.9245	481	168.799	380	118.988	49.8114	49.8114	56.2793
1350		SL1344_1364	1466973	1467794	709	255.233	605	187.54	67.6936	67.6936	851	264.299	883	197.325	66.9744	66.9744	661	231.967	583	182.552	49.4149	49.4149	61.361
1351	grxD	SL1344_1365	1468129	1468476	321	115.557	262	81.2156	34.3414	34.3414	444	137.895	398	88.9413	48.9538	48.9538	324	113.703	282	88.3015	25.4011	25.4011	36.2321
1352	rnt	SL1344_1366	1468554	1469201	506	182.155	442	137.013	45.1427	45.1427	677	210.259	619	138.328	71.9307	71.9307	549	192.663	426	133.392	59.2711	59.2711	58.7815
1353	gloA	SL1344_1367	1469302	1469709	309	111.237	295	91.445	19.7921	19.7921	384	119.261	411	91.8464	27.4142	27.4142	309	108.439	298	93.3115	15.1271	15.1271	20.7778
1354		SL1344_1368	1469778	1470875	467	168.116	668	207.069	-38.9531	0	607	188.519	995	222.353	-33.8345	0	566	198.629	670	209.794	-11.1657	0	0
1355		SL1344_1369	1470934	1471533	316	113.757	377	116.864	-3.1066	0	377	117.087	563	125.814	-8.72736	0	314	110.193	369	115.543	-5.35018	0	0
1356		SL1344_1370	1471636	1471875	143	51.4787	174	53.9371	-2.4584	0	161	50.0025	234	52.2921	-2.28962	0	135	47.3761	152	47.5951	-0.219048	0	0
1357		SL1344_1371	1471926	1472822	500	179.995	523	162.121	17.8741	17.8741	607	188.519	755	168.72	19.7984	19.7984	451	158.271	492	154.058	4.21328	4.21328	13.962
1358	sodC	SL1344_1372	1472902	1473423	235	84.5978	262	81.2156	3.38222	3.38222	280	86.9609	367	82.0137	4.94716	4.94716	210	73.6961	241	75.4633	-1.7672	0	2.77646
1359		SL1344_1373	1473399	1475438	876	315.352	1211	375.39	-60.0378	0	1109	344.427	1680	375.431	-31.0035	0	912	320.052	1149	359.782	-39.7298	0	0
1360		SL1344_1374	1475438	1476298	399	143.636	441	136.703	6.9337	6.9337	488	151.56	656	146.597	4.96366	4.96366	420	147.392	457	143.098	4.29374	4.29374	5.39703
1361		SL1344_1375	1476301	1476537	208	74.8781	170	52.6971	22.1809	22.1809	243	75.4696	225	50.2809	25.1887	25.1887	198	69.4849	175	54.797	14.6879	14.6879	20.6858
1362	slyA	SL1344_1376	1476732	1477172	457	164.516	305	94.5449	69.9709	69.9709	549	170.505	423	94.5281	75.9774	75.9774	479	168.097	306	95.8165	72.2808	72.2808	72.743
1363	slyB	SL1344_1377	1477220	1477687	501	180.355	259	80.2856	100.07	100.07	616	191.314	456	101.903	89.4113	89.4113	541	189.855	272	85.1702	104.685	104.685	98.0553
1364	anmK	SL1344_1378	1477959	1479080	661	237.954	721	223.498	14.456	14.456	815	253.118	1111	248.276	4.8424	4.8424	692	242.846	716	224.198	18.6482	18.6482	12.6488
1365	mliC	SL1344_1379	1479168	1479497	170	61.1984	202	62.6166	-1.41818	0	213	66.1524	304	67.9351	-1.78269	0	181	63.519	206	64.5039	-0.984883	0	0
1366	pdxH	SL1344_1380	1479556	1480212	463	166.676	473	146.622	20.0536	20.0536	591	183.55	638	142.574	40.9753	40.9753	491	172.309	444	139.028	33.2807	33.2807	31.4365
1367	tyrS	SL1344_1381	1480339	1481613	897	322.912	813	252.016	70.8953	70.8953	1203	373.621	1172	261.908	111.714	111.714	961	337.247	808	253.006	84.2418	84.2418	88.9503
1368	pdxY	SL1344_1382	1481673	1482533	554	199.435	538	166.771	32.6639	32.6639	652	202.495	776	173.413	29.0814	29.0814	509	178.625	505	158.129	20.4968	20.4968	27.414
1369	gstA	SL1344_1383	1482592	1483197	479	172.436	341	105.704	66.7313	66.7313	563	174.854	508	113.523	61.3304	61.3304	424	148.796	346	108.342	40.4544	40.4544	56.172
1370	dtpA/tppB	SL1344_1384	1483302	1484807	1364	491.027	959	297.274	193.753	193.753	1609	499.715	1430	319.563	180.152	180.152	1297	455.161	994	311.247	143.914	143.914	172.606
1371	nth	SL1344_1385	1485409	1486044	416	149.756	365	113.144	36.6123	36.6123	584	181.376	525	117.322	64.0535	64.0535	445	156.166	337	105.523	50.6422	50.6422	50.436
1372		SL1344_1386	1486044	1486736	340	122.397	314	97.3347	25.0621	25.0621	521	161.809	451	100.785	61.0241	61.0241	387	135.811	310	97.069	38.7424	38.7424	41.6095
1373	rsxG	SL1344_1387	1486739	1487359	332	119.517	307	95.1648	24.3521	24.3521	465	144.417	445	99.4445	44.9728	44.9728	420	147.392	309	96.7559	50.6364	50.6364	39.9871
1374	rsxD	SL1344_1388	1487363	1488421	508	182.875	513	159.021	23.8539	23.8539	852	264.61	771	172.296	92.3137	92.3137	719	252.321	509	159.381	92.9404	92.9404	69.7027
1375	rsxC	SL1344_1389	1488422	1490629	989	356.031	1149	356.171	-0.139874	0	1937	601.583	1800	402.247	199.336	199.336	1614	566.407	1100	344.438	221.969	221.969	140.435
1376	rsxB	SL1344_1390	1490622	1491200	288	103.677	273	84.6254	19.0519	19.0519	479	148.765	406	90.7291	58.0362	58.0362	415	145.638	257	80.4733	65.1642	65.1642	47.4174
1377	rsxA	SL1344_1391	1491200	1491781	434	156.236	329	101.984	54.2515	54.2515	617	191.625	470	105.031	86.5933	86.5933	541	189.855	332	103.958	85.8975	85.8975	75.5808
1378	ydgK	SL1344_1392	1491858	1492298	498	179.275	305	94.5449	84.7305	84.7305	600	186.345	440	98.3271	88.0177	88.0177	548	192.312	309	96.7559	95.5559	95.5559	89.4347
1379	ydgT	SL1344_1393	1492387	1492602	265	95.3975	151	46.8075	48.5901	48.5901	313	97.2099	250	55.8677	41.3422	41.3422	274	96.1559	163	51.0395	45.1164	45.1164	45.0162
1380	blr	SL1344_1393A	1492900	1493025	239	86.0378	165	51.1472	34.8905	34.8905	281	87.2715	258	57.6554	29.616	29.616	252	88.4353	195	61.0595	27.3758	27.3758	30.6275
1381		SL1344_1394	1493233	1494273	708	254.873	680	210.789	44.0848	44.0848	890	276.411	1036	231.516	44.8958	44.8958	685	240.39	688	215.431	24.9592	24.9592	37.9799
1382	add	SL1344_1395	1494348	1495349	698	251.273	621	192.5	58.7739	58.7739	833	258.709	941	210.286	48.4228	48.4228	678	237.933	640	200.4	37.5327	37.5327	48.2431
1383		SL1344_1396	1496053	1497561	827	297.712	965	299.134	-1.42146	0	1155	358.714	1418	316.881	41.8323	41.8323	883	309.875	921	288.389	21.4857	21.4857	21.106
1384	manA	SL1344_1397	1497664	1498839	723	260.273	752	233.107	27.1659	27.1659	769	238.832	1126	251.628	-12.7961	0	642	225.3	722	226.077	-0.777278	0	9.05531
1385	fumB/fumA	SL1344_1398	1499039	1500685	1560	561.585	1125	348.731	212.854	212.854	1294	401.884	1650	368.727	33.157	33.157	858	301.101	1127	352.893	-51.7915	0	82.0038
1386	fumC	SL1344_1400	1500853	1502256	1103	397.07	910	282.085	114.985	114.985	863	268.026	1294	289.171	-21.1452	0	641	224.949	871	272.733	-47.784	0	38.3283
1387	tus	SL1344_1401	1502253	1503182	591	212.754	516	159.951	52.8032	52.8032	508	157.772	765	170.955	-13.1832	0	427	149.849	534	167.209	-17.3604	0	17.6011
1388	rstB	SL1344_1402	1503258	1504559	564	203.035	811	251.396	-48.3616	0	679	210.88	1191	266.154	-55.2734	0	621	217.93	814	254.884	-36.9545	0	0
1389		SL1344_1403	1504670	1506376	554	199.435	1088	337.262	-137.827	0	718	222.993	1575	351.966	-128.974	0	713	250.216	1046	327.53	-77.3137	0	0
1390	ompC	SL1344_1404	1506529	1507662	513	184.675	810	251.086	-66.4111	0	596	185.102	1163	259.896	-74.7939	0	608	213.368	834	261.147	-47.7791	0	0
1391	rstA	SL1344_1405	1508142	1508873	758	272.873	511	158.401	114.472	114.472	978	303.742	767	171.402	132.34	132.34	786	275.834	513	160.634	115.2	115.2	120.671
1392		SL1344_1406	1509000	1509335	276	99.3574	238	73.776	25.5814	25.5814	378	117.397	351	78.4382	38.959	38.959	325	114.053	250	78.2814	35.7721	35.7721	33.4375
1393		SL1344_1407	1509397	1510779	702	252.713	904	280.225	-27.5113	0	1265	392.877	1297	289.841	103.035	103.035	1033	362.515	871	272.733	89.7821	89.7821	64.2725
1394		SL1344_1408	1511078	1512022	751	270.353	651	201.799	68.554	68.554	873	271.132	915	204.476	66.656	66.656	669	234.775	631	197.582	37.1924	37.1924	57.4674
1395	pntA	SL1344_1409	1512549	1514078	826	297.352	878	272.165	25.1871	25.1871	970	301.257	1312	293.194	8.06386	8.06386	806	282.853	824	258.016	24.837	24.837	19.3627
1396	pntB	SL1344_1410	1514089	1515477	696	250.553	887	274.955	-24.4016	0	891	276.722	1277	285.372	-8.65006	0	754	264.604	813	254.571	10.0329	10.0329	3.34429
1397		SL1344_1411	1515652	1516686	714	257.033	742	230.007	27.0258	27.0258	788	244.733	1100	245.818	-1.08494	0	638	223.896	786	246.117	-22.2211	0	9.00861
1398	mdtJ	SL1344_1412	1517104	1517466	280	100.797	208	64.4765	36.3209	36.3209	323	100.316	304	67.9351	32.3805	32.3805	221	77.5564	224	70.1402	7.41621	7.41621	25.3725
1399	mdtI	SL1344_1413	1517453	1517782	136	48.9587	133	41.2278	7.73097	7.73097	172	53.4188	192	42.9064	10.5125	10.5125	105	36.8481	129	40.3932	-3.54517	0	6.08115
1400		SL1344_1414	1517822	1518643	486	174.955	547	169.561	5.39468	5.39468	560	173.922	797	178.106	-4.18434	0	460	161.43	543	170.027	-8.59772	0	1.79823
1401		SL1344_1415	1518912	1519160	195	70.1982	246	76.2559	-6.05768	0	196	60.8726	360	80.4494	-19.5768	0	190	66.6774	256	80.1602	-13.4828	0	0
1402		SL1344_1416	1519555	1520808	588	211.674	862	267.205	-55.531	0	752	233.552	1240	277.104	-43.5515	0	637	223.545	869	272.106	-48.5614	0	0
1403		SL1344_1417	1520928	1521827	526	189.355	612	189.71	-0.354599	0	537	166.779	837	187.045	-20.2664	0	418	146.69	572	179.108	-32.4176	0	0
1404		SL1344_1418	1521955	1523175	1153	415.069	751	232.797	182.272	182.272	1022	317.407	1105	246.935	70.4722	70.4722	690	242.144	776	242.986	-0.841245	0	84.248
1405	bioD	SL1344_1419	1523301	1523996	432	155.516	415	128.643	26.873	26.873	449	139.448	606	135.423	4.02478	4.02478	369	129.495	424	132.765	-3.27074	0	10.2992
1406	clcB	SL1344_1420	1523952	1525241	505	181.795	708	219.468	-37.6728	0	587	182.307	1019	227.717	-45.4093	0	494	173.361	674	211.047	-37.6854	0	0
1407	osmV	SL1344_1421	1525377	1526525	522	187.915	697	216.058	-28.1431	0	578	179.512	1075	240.231	-60.7188	0	499	175.116	726	227.329	-52.2133	0	0
1408	osmW	SL1344_1422	1526525	1527172	219	78.838	337	104.464	-25.6264	0	257	79.8177	480	107.266	-27.4482	0	231	81.0657	347	108.655	-27.5889	0	0
1409	osmX	SL1344_1423	1527182	1528084	273	98.2774	498	154.372	-56.0942	0	318	98.7627	698	155.983	-57.2198	0	342	120.019	495	154.997	-34.9779	0	0
1410	osmY	SL1344_1424	1528113	1528823	272	97.9175	460	142.592	-44.6748	0	319	99.0733	664	148.385	-49.3112	0	312	109.491	430	134.644	-25.1527	0	0
1411	dmsD	SL1344_1425	1529128	1529742	287	103.317	375	116.244	-12.9264	0	345	107.148	569	127.155	-20.0066	0	301	105.631	351	109.907	-4.27606	0	0
1412		SL1344_1426	1529785	1530642	369	132.837	479	148.482	-15.6454	0	400	124.23	674	150.619	-26.3894	0	379	133.004	463	144.977	-11.9733	0	0
1413	dmsB	SL1344_1427	1530644	1531261	171	61.5584	321	99.5046	-37.9462	0	177	54.9717	466	104.137	-49.1656	0	195	68.4321	277	86.7358	-18.3037	0	0
1414		SL1344_1428	1531272	1533707	832	299.512	1440	446.376	-146.863	0	942	292.561	2130	475.993	-183.431	0	948	332.685	1425	446.204	-113.519	0	0
1415		SL1344_1429	1533806	1536247	899	323.632	1419	439.866	-116.234	0	1027	318.96	2196	490.742	-171.781	0	1040	364.971	1401	438.689	-73.718	0	0
1416		SL1344_1430	1536401	1536709	193	69.4782	253	78.4257	-8.94754	0	245	76.0908	365	81.5668	-5.47601	0	204	71.5905	252	78.9077	-7.31719	0	0
1417	ynfC	SL1344_1431	1536813	1537523	471	169.556	439	136.083	33.473	33.473	572	177.649	638	142.574	35.0744	35.0744	466	163.535	463	144.977	18.5579	18.5579	29.0351
1418	speG	SL1344_1432	1537564	1538124	363	130.677	299	92.685	37.9916	37.9916	426	132.305	422	94.3046	38.0002	38.0002	340	119.318	302	94.564	24.7535	24.7535	33.5818
1419		SL1344_1433	1538160	1538501	251	90.3577	234	72.5361	17.8216	17.8216	301	93.483	355	79.3321	14.1509	14.1509	255	89.4881	254	79.5339	9.95418	9.95418	13.9756
1420	ynfA	SL1344_1434	1538654	1538980	242	87.1177	255	79.0457	8.07204	8.07204	305	94.7253	416	92.9638	1.76146	1.76146	232	81.4166	295	92.3721	-10.9555	0	3.27783
1421	rspA	SL1344_1435	1539102	1540316	465	167.396	774	239.927	-72.5313	0	615	191.003	1125	251.405	-60.4011	0	528	185.293	824	258.016	-72.7226	0	0
1422		SL1344_1436	1540327	1541346	375	134.996	667	206.759	-71.7623	0	435	135.1	951	212.521	-77.4207	0	436	153.007	660	206.663	-53.6559	0	0
1423		SL1344_1438	1542923	1544389	681	245.154	916	283.945	-38.7909	0	784	243.491	1370	306.155	-62.6643	0	640	224.598	904	283.066	-58.468	0	0
1424	ydfZ	SL1344_1439	1544456	1544659	147	52.9186	182	56.4169	-3.49831	0	190	59.0092	254	56.7616	2.24763	2.24763	155	54.3947	177	55.4233	-1.02852	0	0.749209
1425		SL1344_1440	1544840	1545526	471	169.556	493	152.822	16.7339	16.7339	508	157.772	688	153.748	4.02409	4.02409	410	143.883	477	149.361	-5.47812	0	6.91933
1426	ydfG	SL1344_1441	1545656	1546402	491	176.755	543	168.321	8.43456	8.43456	490	152.182	792	176.989	-24.8072	0	433	151.954	555	173.785	-21.8304	0	2.81152
1427	dcp	SL1344_1442	1546541	1548583	881	317.152	1324	410.418	-93.2659	0	985	305.916	1939	433.31	-127.394	0	926	324.965	1314	411.447	-86.4825	0	0
1428		SL1344_1443	1548928	1549110	107	38.519	169	52.3871	-13.8682	0	132	40.9959	260	58.1024	-17.1065	0	113	39.6555	180	56.3626	-16.7071	0	0
1429		SL1344_1444	1549230	1549757	232	83.5178	420	130.193	-46.6751	0	297	92.2407	569	127.155	-34.9142	0	289	101.42	419	131.2	-29.7798	0	0
1430		SL1344_1445	1550184	1550576	351	126.357	303	93.9249	32.4318	32.4318	472	146.591	462	103.243	43.3478	43.3478	380	133.355	322	100.826	32.5284	32.5284	36.1027
1431	mgtS	-	1550924	1551019	179	64.4383	112	34.7181	29.7202	29.7202	225	69.8793	169	37.7665	32.1127	32.1127	188	65.9756	124	38.8276	27.148	27.148	29.6603
1432	ydeE	SL1344_1446	1551267	1552454	716	257.753	837	259.456	-1.70258	0	836	259.64	1178	263.248	-3.60807	0	684	240.039	798	249.874	-9.83562	0	0
1433	eamA	SL1344_1447	1552682	1553584	481	173.155	612	189.71	-16.5542	0	560	173.922	933	208.498	-34.5763	0	461	161.78	659	206.35	-44.5694	0	0
1434	marB	SL1344_1448	1553703	1553918	106	38.159	143	44.3276	-6.16858	0	140	43.4804	192	42.9064	0.574078	0.574078	112	39.3046	140	43.8376	-4.53302	0	0.191359
1435	marA	SL1344_1449	1553947	1554330	150	53.9986	190	58.8968	-4.8982	0	189	58.6986	254	56.7616	1.93705	1.93705	169	59.3078	176	55.1101	4.19768	4.19768	2.04491
1436	marR	SL1344_1450	1554350	1554784	250	89.9977	287	88.9652	1.0325	1.0325	301	93.483	418	93.4107	0.0722205	0.0722205	278	97.5596	298	93.3115	4.24813	4.24813	1.78428
1437		SL1344_1451	1555043	1555708	380	136.796	431	133.603	3.19371	3.19371	480	149.076	635	141.904	7.17194	7.17194	423	148.445	420	131.513	16.9322	16.9322	9.09928
1438		SL1344_1452	1555755	1556945	453	163.076	709	219.778	-56.7023	0	610	189.451	1076	240.454	-51.0039	0	596	209.157	713	223.259	-14.1021	0	0
1439		SL1344_1453	1557061	1557933	380	136.796	612	189.71	-52.9132	0	417	129.51	860	192.185	-62.6752	0	451	158.271	574	179.734	-21.463	0	0
1440	sad	SL1344_1454	1558036	1559424	445	160.196	766	237.447	-77.2512	0	543	168.642	1138	254.31	-85.6676	0	516	181.082	723	226.39	-45.3081	0	0
1441	glsB	SL1344_1455	1559497	1560423	320	115.197	478	148.172	-32.9749	0	479	148.765	745	166.486	-17.7204	0	393	137.917	481	150.613	-12.6965	0	0
1442		SL1344_1456	1560423	1560782	223	80.2779	230	71.2961	8.98179	8.98179	256	79.5071	350	78.2147	1.29237	1.29237	226	79.311	226	70.7664	8.54462	8.54462	6.27293
1443		SL1344_1457	1561006	1561953	510	183.595	647	200.559	-16.9639	0	648	201.252	908	202.911	-1.65901	0	624	218.983	655	205.097	13.8853	13.8853	4.62845
1444		SL1344_1458	1562009	1562551	203	73.0781	352	109.114	-36.036	0	258	80.1283	505	112.853	-32.7244	0	282	98.9633	349	109.281	-10.3175	0	0
1445	ompC	SL1344_1459	1563268	1564386	492	177.115	795	246.437	-69.3212	0	578	179.512	1124	251.181	-71.6689	0	547	191.961	811	253.945	-61.9842	0	0
1446	hypA	SL1344_1460	1564527	1564868	117	42.1189	204	63.2366	-21.1177	0	153	47.5179	283	63.2422	-15.7243	0	148	51.9382	207	64.817	-12.8788	0	0
1447		SL1344_1461	1564881	1565768	303	109.077	442	137.013	-27.9354	0	294	91.3089	650	145.256	-53.947	0	321	112.65	446	139.654	-27.0043	0	0
1448		SL1344_1462	1565756	1566817	361	129.957	558	172.971	-43.014	0	385	119.571	825	184.363	-64.7921	0	385	135.11	540	169.088	-33.9784	0	0
1449		SL1344_1463	1566835	1567245	124	44.6388	175	54.247	-9.60821	0	140	43.4804	258	57.6554	-14.175	0	95	33.3387	162	50.7264	-17.3877	0	0
1450	hypC	SL1344_1464	1567242	1567541	65	23.3994	78	24.1787	-0.779293	0	68	21.1191	146	32.6267	-11.5076	0	59	20.7051	78	24.4238	-3.71871	0	0
1451	hybD	SL1344_1465	1567541	1568149	218	78.478	268	83.0755	-4.59752	0	222	68.9476	422	94.3046	-25.3571	0	197	69.134	292	91.4327	-22.2988	0	0
1452	cybH	SL1344_1466	1568155	1568898	254	91.4376	362	112.214	-20.7763	0	237	73.6062	529	118.216	-44.6098	0	253	88.7863	346	108.342	-19.5553	0	0
1453		SL1344_1467	1568849	1570651	514	185.035	962	298.204	-113.169	0	587	182.307	1419	317.105	-134.798	0	585	205.296	922	288.702	-83.4057	0	0
1454		SL1344_1468	1570654	1571757	389	140.036	672	208.309	-68.2723	0	433	134.479	995	222.353	-87.8745	0	440	154.411	698	218.562	-64.1509	0	0
1455		SL1344_1469	1572186	1573277	493	177.475	746	231.247	-53.772	0	565	175.475	1039	232.186	-56.7114	0	538	188.802	757	237.036	-48.2338	0	0
1456		SL1344_1470	1573323	1574114	378	136.076	478	148.172	-12.0955	0	427	132.615	689	153.971	-21.3559	0	377	132.302	491	153.745	-21.4427	0	0
1457		SL1344_1471	1574173	1575198	373	134.277	489	151.582	-17.3052	0	418	129.82	732	163.581	-33.7603	0	385	135.11	494	154.684	-19.5746	0	0
1458		SL1344_1472	1575173	1576459	488	175.675	751	232.797	-57.1219	0	494	153.424	1119	250.064	-96.6398	0	499	175.116	755	236.41	-61.294	0	0
1459		SL1344_1473	1576636	1578192	586	210.955	1056	327.342	-116.388	0	680	211.191	1514	338.335	-127.144	0	699	245.303	1109	347.256	-101.954	0	0
1460		SL1344_1474	1578262	1579503	481	173.155	721	223.498	-50.3423	0	545	169.263	1020	227.94	-58.6769	0	483	169.501	727	227.642	-58.1414	0	0
1461		SL1344_1475	1579493	1581001	607	218.514	842	261.006	-42.4915	0	686	213.054	1263	282.243	-69.1893	0	570	200.032	885	277.116	-77.084	0	0
1462		SL1344_1476	1581046	1581534	261	93.9576	357	110.664	-16.7064	0	293	90.9984	527	117.769	-26.7707	0	245	85.9788	345	108.028	-22.0496	0	0
1463		SL1344_1477	1581727	1582806	442	159.116	695	215.438	-56.3224	0	555	172.369	992	221.683	-49.314	0	509	178.625	702	219.814	-41.189	0	0
1464		SL1344_1478	1582858	1583247	279	100.437	278	86.1753	14.2621	14.2621	321	99.6945	420	93.8577	5.83677	5.83677	265	92.9975	294	92.059	0.938492	0.938492	7.01245
1465		SL1344_1479	1583418	1583702	172	61.9184	173	53.6271	8.29131	8.29131	207	64.2889	261	58.3258	5.9631	5.9631	138	48.4289	168	52.6051	-4.17626	0	4.75147
1466		SL1344_1480	1583692	1583940	143	51.4787	152	47.1174	4.36123	4.36123	153	47.5179	210	46.9288	0.589076	0.589076	115	40.3574	150	46.9689	-6.61147	0	1.6501
1467		-	1584092	1584307	111	39.959	141	43.7076	-3.74866	0	118	36.6478	195	43.5768	-6.92898	0	115	40.3574	146	45.7164	-5.35897	0	0
1468		SL1344_1481	1584297	1584629	134	48.2387	204	63.2366	-14.9978	0	135	41.9276	283	63.2422	-21.3146	0	137	48.0779	199	62.312	-14.2341	0	0
1469		SL1344_1482	1584772	1585680	419	150.836	594	184.13	-33.2939	0	441	136.963	875	195.537	-58.5734	0	443	155.464	633	198.209	-42.7449	0	0
1470		SL1344_1484	1587258	1588724	550	197.995	887	274.955	-76.9602	0	638	198.147	1360	303.92	-105.774	0	608	213.368	934	292.459	-79.0917	0	0
1471		SL1344_1485	1588983	1589990	488	175.675	747	231.557	-55.882	0	578	179.512	1079	241.125	-61.6127	0	559	196.172	708	221.693	-25.521	0	0
1472	nhaC	SL1344_1486	1590134	1591585	578	208.075	901	279.295	-71.2202	0	675	209.638	1349	301.462	-91.8241	0	649	227.756	937	293.399	-65.6428	0	0
1473		SL1344_1487	1591598	1592800	459	165.236	706	218.848	-53.6124	0	503	156.219	1013	226.376	-70.1568	0	490	171.958	661	206.976	-35.0185	0	0
1474	glgX	SL1344_1488	1592913	1594988	924	332.631	1323	410.108	-77.4763	0	970	301.257	1953	436.438	-135.181	0	891	312.682	1305	408.629	-95.9471	0	0
1475	treY	SL1344_1489	1595045	1597573	842	303.112	1488	461.255	-158.143	0	927	287.903	2166	484.037	-196.135	0	974	341.81	1457	456.224	-114.415	0	0
1476	treZ	SL1344_1490	1597570	1599354	579	208.435	1052	326.102	-117.668	0	623	193.488	1546	345.486	-151.998	0	663	232.669	1024	320.641	-87.9716	0	0
1477		SL1344_1491	1599483	1600268	302	108.717	560	173.591	-64.8734	0	348	108.08	817	182.576	-74.4956	0	363	127.389	573	179.421	-52.0321	0	0
1478	hdeB	SL1344_1492	1600411	1600740	160	57.5985	277	85.8653	-28.2668	0	206	63.9784	440	98.3271	-34.3487	0	220	77.2054	286	89.554	-12.3485	0	0
1479		SL1344_1493	1601090	1601521	279	100.437	419	129.883	-29.4455	0	319	99.0733	559	124.92	-25.8468	0	306	107.386	387	121.18	-13.7939	0	0
1480	bdm	SL1344_1494	1602034	1602249	134	48.2387	180	55.797	-7.55822	0	150	46.5862	273	61.0075	-14.4213	0	154	54.0438	215	67.322	-13.2782	0	0
1481	sra	SL1344_1495	1602344	1602487	110	39.599	144	44.6376	-5.0386	0	134	41.617	204	45.588	-3.97102	0	120	42.1121	147	46.0295	-3.91743	0	0
1482		SL1344_1496	1602664	1604361	909	327.231	1155	358.031	-30.799	0	1117	346.912	1698	379.453	-32.5413	0	944	331.282	1150	360.095	-28.8131	0	0
1483	adhP	SL1344_1497	1604647	1605657	435	156.596	695	215.438	-58.8423	0	554	172.058	991	221.459	-49.4011	0	499	175.116	655	205.097	-29.9814	0	0
1484	fdnI	SL1344_1498	1605748	1606404	247	88.9177	352	109.114	-20.1964	0	303	94.1041	515	115.087	-20.9833	0	245	85.9788	332	103.958	-17.979	0	0
1485	fdxH	SL1344_1499	1606397	1607281	299	107.637	447	138.562	-30.9253	0	325	100.937	648	144.809	-43.8722	0	340	119.318	511	160.007	-40.6898	0	0
1486	fdnG	SL1344_1500	1607295	1610342	1287	463.308	1842	570.989	-107.681	0	1543	479.217	2725	608.958	-129.741	0	1397	490.255	1825	571.455	-81.1999	0	0
1487	yddG	SL1344_1502	1610620	1611501	560	201.595	609	188.78	12.815	12.815	669	207.774	933	208.498	-0.723715	0	581	203.893	645	201.966	1.92644	1.92644	4.91382
1488	ompD	SL1344_1503	1612026	1613114	1355	487.787	722	223.808	263.979	263.979	1790	555.929	1050	234.644	321.284	321.284	1535	538.683	731	228.895	309.789	309.789	298.351
1489		SL1344_1504	1613258	1613638	342	123.117	244	75.6359	47.4809	47.4809	507	157.461	329	73.5219	83.9395	83.9395	420	147.392	247	77.3421	70.0501	70.0501	67.1568
1490	smvA	SL1344_1505	1613663	1615150	653	235.074	794	246.127	-11.0527	0	956	296.909	1223	273.305	23.6047	23.6047	803	281.8	788	246.743	35.0568	35.0568	19.5538
1491		SL1344_1506	1615267	1615845	429	154.436	400	123.993	30.4427	30.4427	556	172.679	580	129.613	43.0665	43.0665	439	154.06	383	119.927	34.1328	34.1328	35.8807
1492		SL1344_1507	1616060	1617448	465	167.396	810	251.086	-83.6907	0	617	191.625	1192	266.377	-74.7525	0	573	201.085	782	244.864	-43.7793	0	0
1493		SL1344_1508	1617540	1621280	1228	442.069	2223	689.092	-247.024	0	1349	418.965	3221	719.799	-300.834	0	1397	490.255	2157	675.412	-185.158	0	0
1494	narH	SL1344_1509	1621277	1622821	443	159.476	833	258.216	-98.7401	0	500	155.287	1241	277.327	-122.04	0	508	178.274	816	255.511	-77.2362	0	0
1495	narW	SL1344_1510	1622821	1623516	184	66.2383	358	110.974	-44.7357	0	232	72.0533	491	109.724	-37.6708	0	202	70.8886	336	105.21	-34.3216	0	0
1496	narI	SL1344_1511	1623513	1624193	253	91.0776	376	116.554	-25.476	0	267	82.9234	594	132.742	-49.8182	0	275	96.5068	379	118.675	-22.1679	0	0
1497		SL1344_1512	1624299	1625192	383	137.876	525	162.741	-24.8647	0	456	141.622	767	171.402	-29.78	0	391	137.215	513	160.634	-23.4184	0	0
1498	nhoA	SL1344_1513	1625228	1626073	409	147.236	527	163.361	-16.1249	0	537	166.779	806	180.117	-13.3388	0	415	145.638	512	160.32	-14.6828	0	0
1499	steA	SL1344_1514	1626357	1626989	421	151.556	452	140.112	11.4437	11.4437	516	160.257	680	151.96	8.29645	8.29645	436	153.007	490	153.432	-0.424471	0	6.58004
1500	ansP	SL1344_1515	1627502	1628995	629	226.434	947	293.554	-67.1199	0	960	298.152	1408	314.647	-16.4951	0	882	309.524	958	299.974	9.54916	9.54916	3.18305
1501		SL1344_1516	1629072	1629293	131	47.1588	176	54.557	-7.39826	0	198	61.4938	267	59.6667	1.82711	1.82711	177	62.1153	184	57.6151	4.50015	4.50015	2.10908
1502		SL1344_1517	1629438	1630499	582	209.515	712	220.708	-11.1934	0	745	231.378	1048	234.197	-2.81917	0	687	241.092	673	210.734	30.3579	30.3579	10.1193
1503		SL1344_1518	1630763	1632883	918	330.471	1314	407.318	-76.8464	0	1007	312.749	1927	430.628	-117.879	0	968	339.704	1321	413.639	-73.9352	0	0
1504	mcbR	SL1344_1519	1632950	1633615	269	96.8375	438	135.773	-38.9351	0	361	112.117	617	137.881	-25.764	0	288	101.069	435	136.21	-35.1408	0	0
1505		SL1344_1520	1633949	1634986	553	199.075	698	216.368	-17.2934	0	614	190.693	1066	238.22	-47.5269	0	540	189.504	720	225.451	-35.9463	0	0
1506	mddA	SL1344_1521	1635198	1635713	267	96.1175	284	88.0352	8.08229	8.08229	237	73.6062	427	95.422	-21.8158	0	217	76.1526	303	94.8771	-18.7245	0	2.6941
1507		SL1344_1522	1635713	1636162	200	71.9981	190	58.8968	13.1013	13.1013	214	66.463	277	61.9014	4.56159	4.56159	170	59.6588	191	59.807	-0.148269	0	5.88764
1508	ydcY	SL1344_1523	1636167	1636400	158	56.8785	145	44.9476	11.931	11.931	182	56.5246	215	48.0462	8.47839	8.47839	135	47.3761	151	47.282	0.0940776	0.0940776	6.83448
1509		SL1344_1524	1636624	1637943	769	276.833	718	222.568	54.2649	54.2649	942	292.561	1073	239.784	52.7773	52.7773	746	261.797	655	205.097	56.6993	56.6993	54.5805
1510		SL1344_1525	1637948	1640929	1665	599.384	1656	513.332	86.0524	86.0524	2079	645.685	2507	560.241	85.4437	85.4437	1675	587.814	1583	495.678	92.1361	92.1361	87.8774
1511		SL1344_1526	1640926	1643070	1275	458.988	1258	389.959	69.0293	69.0293	1577	489.776	1830	408.951	80.8249	80.8249	1277	448.143	1199	375.438	72.7047	72.7047	74.1863
1512		SL1344_1527	1643115	1643288	172	61.9184	132	40.9178	21.0006	21.0006	229	71.1216	188	42.0125	29.1091	29.1091	175	61.4134	135	42.272	19.1414	19.1414	23.0837
1513	yncL	-	1643487	1643582	173	62.2784	117	36.268	26.0104	26.0104	209	64.9101	170	37.99	26.9201	26.9201	187	65.6246	119	37.262	28.3627	28.3627	27.0977
1514	patD	SL1344_1528	1643687	1645132	764	275.033	903	279.915	-4.88192	0	898	278.896	1332	297.663	-18.7669	0	772	270.921	885	277.116	-6.19538	0	0
1515		SL1344_1529	1645247	1646671	635	228.594	901	279.295	-50.7007	0	720	223.614	1327	296.546	-72.9319	0	633	222.141	845	264.591	-42.4502	0	0
1516	pdgL	SL1344_1530	1646807	1647577	418	150.476	560	173.591	-23.1145	0	488	151.56	822	183.693	-32.1325	0	415	145.638	584	182.865	-37.2279	0	0
1517	SL1344_1530A	SL1344_1530A	1647836	1648066	132	47.5188	178	55.177	-7.65823	0	167	51.866	238	53.186	-1.32006	0	137	48.0779	173	54.1708	-6.09282	0	0
1518	ugtL	SL1344_1531	1648099	1648497	152	54.7186	289	89.5851	-34.8665	0	209	64.9101	403	90.0587	-25.1486	0	179	62.8172	287	89.8671	-27.0499	0	0
1519	sifB	SL1344_1532	1649034	1649984	372	133.917	672	208.309	-74.3921	0	484	150.318	1000	223.471	-73.1526	0	479	168.097	718	224.824	-56.727	0	0
1520		SL1344_1533	1650258	1650488	97	34.9191	125	38.7479	-3.8288	0	138	42.8593	176	39.3308	3.52846	3.52846	110	38.6027	116	36.3226	2.28013	2.28013	1.9362
1521		SL1344_1534	1650489	1652453	965	347.391	1112	344.701	2.68973	2.68973	1427	443.19	1677	374.76	68.4297	68.4297	1205	422.875	1116	349.448	73.4269	73.4269	48.1821
1522		SL1344_1535	1652532	1653068	392	141.116	360	111.594	29.5224	29.5224	480	149.076	545	121.792	27.2843	27.2843	393	137.917	383	119.927	17.9898	17.9898	24.9322
1523		SL1344_1536	1653159	1654337	697	250.913	684	212.028	38.885	38.885	874	271.442	1017	227.27	44.1725	44.1725	652	228.809	701	219.501	9.3077	9.3077	30.7884
1524		SL1344_1537	1654391	1655059	503	181.075	411	127.403	53.6722	53.6722	540	167.71	598	133.635	34.0748	34.0748	406	142.479	404	126.503	15.9763	15.9763	34.5745
1525	tehB	SL1344_1538	1655215	1655811	348	125.277	335	103.844	21.4324	21.4324	397	123.298	495	110.618	12.6801	12.6801	311	109.14	347	108.655	0.485783	0.485783	11.5328
1526	tehA	SL1344_1539	1655798	1656811	461	165.956	549	170.181	-4.22505	0	542	168.331	851	190.174	-21.8421	0	422	148.094	541	169.401	-21.307	0	0
1527		SL1344_1540	1656918	1657898	413	148.676	579	179.48	-30.8041	0	492	152.803	867	193.749	-40.9464	0	417	146.339	598	187.249	-40.9098	0	0
1528	rimL	SL1344_1541	1657895	1658434	250	89.9977	347	107.564	-17.5665	0	267	82.9234	484	108.16	-25.2364	0	253	88.7863	349	109.281	-20.4946	0	0
1529		SL1344_1542	1658651	1659769	435	156.596	667	206.759	-50.1628	0	529	164.294	967	216.096	-51.8022	0	477	167.395	693	216.996	-49.6007	0	0
1530		SL1344_1543	1659766	1660047	51	18.3595	84	26.0386	-7.67906	0	60	18.6345	136	30.392	-11.7575	0	69	24.2144	96	30.0601	-5.84564	0	0
1531		SL1344_1544	1660058	1661371	396	142.556	743	230.317	-87.7612	0	426	132.305	1048	234.197	-101.892	0	466	163.535	717	224.511	-60.976	0	0
1532	sgcQ	SL1344_1545	1661385	1662191	362	130.317	447	138.562	-8.24585	0	368	114.291	643	143.692	-29.4002	0	293	102.824	447	139.967	-37.1436	0	0
1533		SL1344_1546	1662323	1662760	211	75.958	248	76.8758	-0.917791	0	215	66.7735	358	80.0025	-13.229	0	193	67.7302	240	75.1502	-7.41995	0	0
1534		SL1344_1547	1662772	1663404	185	66.5983	328	101.674	-35.0762	0	208	64.5995	465	103.914	-39.3143	0	198	69.4849	321	100.513	-31.0285	0	0
1535		SL1344_1548	1663420	1664211	272	97.9175	401	124.303	-26.3858	0	287	89.1349	593	132.518	-43.3832	0	272	95.454	420	131.513	-36.0588	0	0
1536	aac(6')	SL1344_1549	1664211	1664648	143	51.4787	221	68.5063	-17.0276	0	156	48.4496	308	68.829	-20.3793	0	148	51.9382	204	63.8777	-11.9394	0	0
1537		SL1344_1550	1664695	1665897	363	130.677	640	198.389	-67.7126	0	469	145.66	969	216.543	-70.8836	0	417	146.339	600	187.875	-41.536	0	0
1538		SL1344_1551	1665909	1666484	265	95.3975	366	113.454	-18.0563	0	336	104.353	533	119.11	-14.7568	0	286	100.367	355	111.16	-10.7926	0	0
1539		SL1344_1552	1666680	1668335	1107	398.51	1051	325.792	72.7174	72.7174	1338	415.549	1571	351.072	64.4764	64.4764	1055	370.235	1037	324.711	45.5238	45.5238	60.9059
1540		SL1344_1553	1668555	1670063	756	272.153	904	280.225	-8.07183	0	793	246.286	1332	297.663	-51.3773	0	641	224.949	865	270.854	-45.9052	0	0
1541		SL1344_1554	1670112	1671455	991	356.751	802	248.606	108.144	108.144	831	258.088	1162	259.673	-1.58541	0	552	193.715	796	249.248	-55.5326	0	36.0481
1542	ydcI	SL1344_1555	1671748	1672671	1198	431.269	540	167.391	263.878	263.878	913	283.555	820	183.246	100.309	100.309	478	167.746	574	179.734	-11.9878	0	121.396
1543	trg	SL1344_1556	1672732	1674357	1406	506.147	953	295.414	210.733	210.733	1411	438.221	1493	333.642	104.579	104.579	814	285.66	973	304.671	-19.0112	0	105.104
1544		SL1344_1557	1674526	1675644	567	204.115	670	207.689	-3.574	0	723	224.545	937	209.392	15.1534	15.1534	508	178.274	636	199.148	-20.8736	0	5.05114
1545		SL1344_1558	1675676	1675951	111	39.959	166	51.4572	-11.4982	0	166	51.5554	263	58.7728	-7.2174	0	149	52.2891	172	53.8576	-1.56849	0	0
1546	steB	SL1344_1559	1676474	1676875	236	84.9578	326	101.055	-16.0967	0	280	86.9609	455	101.679	-14.7183	0	251	88.0844	332	103.958	-15.8734	0	0
1547	SL1344_RS08120	SL1344_1560	1677004	1677720	225	80.9979	456	141.352	-60.3544	0	282	87.582	641	143.245	-55.6627	0	297	104.227	455	142.472	-38.2449	0	0
1548	sseJ	SL1344_1561	1678146	1679372	467	168.116	817	253.256	-85.1406	0	575	178.58	1217	271.964	-93.3834	0	591	207.402	864	270.541	-63.1388	0	0
1549		SL1344_1562	1679493	1679837	207	74.5181	308	95.4748	-20.9567	0	223	69.2581	418	93.4107	-24.1526	0	241	84.5751	300	93.9377	-9.36267	0	0
1550		SL1344_1563	1680744	1681505	233	83.8778	470	145.692	-61.8143	0	294	91.3089	702	156.876	-65.5675	0	285	100.016	485	151.866	-51.8499	0	0
1551		SL1344_1564	1681512	1682159	183	65.8783	327	101.364	-35.4862	0	190	59.0092	456	101.903	-42.8934	0	201	70.5377	317	99.2609	-28.7232	0	0
1552		SL1344_1565	1682184	1682915	173	62.2784	370	114.694	-52.4154	0	243	75.4696	523	116.875	-41.4055	0	231	81.0657	351	109.907	-28.8414	0	0
1553		SL1344_1566	1682912	1683592	212	76.318	384	119.034	-42.7155	0	275	85.408	573	128.049	-42.6407	0	266	93.3484	425	133.078	-39.73	0	0
1554		SL1344_1567	1683729	1685279	638	229.674	1064	329.822	-100.148	0	831	258.088	1545	345.262	-87.1747	0	740	259.691	1137	356.024	-96.333	0	0
1555		SL1344_1568	1685743	1686405	490	176.395	463	143.522	32.8732	32.8732	628	195.041	687	153.524	41.5165	41.5165	507	177.923	486	152.179	25.7443	25.7443	33.378
1556	cybB	SL1344_1569	1686676	1687206	445	160.196	393	121.823	38.3725	38.3725	562	174.543	586	130.954	43.5891	43.5891	465	163.184	424	132.765	30.4189	30.4189	37.4602
1557		SL1344_1570	1687323	1688123	410	147.596	475	147.242	0.354175	0.354175	553	171.748	716	160.005	11.7428	11.7428	412	144.585	467	146.23	-1.64499	0	4.03231
1558	hrpA	SL1344_1571	1688187	1692089	1750	629.984	2338	724.741	-94.7569	0	2358	732.335	3486	779.019	-46.6838	0	1924	675.197	2256	706.412	-31.215	0	0
1559	azoR	SL1344_1572	1692290	1692895	416	149.756	356	110.354	39.4021	39.4021	410	127.336	528	117.993	9.34308	9.34308	337	118.265	377	118.048	0.21629	0.21629	16.3205
1560		SL1344_1573	1692892	1693341	229	82.4379	237	73.466	8.97185	8.97185	262	81.3706	356	79.5556	1.81499	1.81499	212	74.398	256	80.1602	-5.76222	0	3.59562
1561		SL1344_1574	1693484	1693807	131	47.1588	197	61.0667	-13.9079	0	219	68.0158	296	66.1473	1.86852	1.86852	165	57.9041	188	58.8676	-0.963561	0	0.622841
1562		SL1344_1575	1693815	1694006	22	7.91979	27	8.36954	-0.44975	0	31	9.62781	52	11.6205	-1.99266	0	24	8.42241	33	10.3332	-1.91074	0	0
1563		SL1344_1576	1694006	1696642	1551	558.345	1602	496.593	61.7525	61.7525	1626	504.994	2301	514.206	-9.21168	0	1377	483.236	1613	505.072	-21.836	0	20.5842
1564	ldhA	SL1344_1577	1696882	1697871	695	250.193	642	199.009	51.1843	51.1843	757	235.105	853	190.62	44.4845	44.4845	626	219.685	618	193.512	26.1729	26.1729	40.6139
1565	hslJ	SL1344_1578	1697982	1698392	307	110.517	234	72.5361	37.9811	37.9811	339	105.285	340	75.98	29.3048	29.3048	254	89.1372	209	65.4433	23.6939	23.6939	30.3266
1566		SL1344_1579	1698436	1698702	59	21.2394	37	11.4694	9.77007	9.77007	61	18.9451	60	13.4082	5.53681	5.53681	43	15.0902	34	10.6463	4.44388	4.44388	6.58359
1567		SL1344_1580	1698618	1698917	88	31.6792	83	25.7286	5.95058	5.95058	100	31.0575	92	20.5593	10.4982	10.4982	72	25.2672	75	23.4844	1.7828	1.7828	6.07718
1568	nifJ	SL1344_1581	1698978	1702502	1453	523.066	2145	664.914	-141.847	0	1758	545.99	3096	691.865	-145.875	0	1526	535.525	2087	653.493	-117.968	0	0
1569	uspF	SL1344_1582	1702984	1703418	435	156.596	312	96.7147	59.8812	59.8812	434	134.789	435	97.2097	37.5796	37.5796	317	111.246	312	97.6952	13.5508	13.5508	37.0039
1570		SL1344_1583	1703468	1703806	374	134.636	275	85.2454	49.3911	49.3911	404	125.472	360	80.4494	45.0227	45.0227	296	103.876	270	84.544	19.3325	19.3325	37.9154
1571	ttcA	SL1344_1585	1704162	1705097	519	186.835	581	180.1	6.73494	6.73494	772	239.764	821	183.469	56.2942	56.2942	569	199.681	527	165.017	34.6641	34.6641	32.5644
1572	dbpA	SL1344_1586	1705141	1706514	565	203.395	855	265.036	-61.6409	0	815	253.118	1276	285.149	-32.0303	0	709	248.812	802	251.127	-2.31477	0	0
1573	zntB	SL1344_1587	1707001	1707984	509	183.235	722	223.808	-40.5726	0	635	197.215	1035	231.292	-34.0773	0	545	191.259	710	222.319	-31.0604	0	0
1574		SL1344_1588	1708130	1709284	725	260.993	798	247.367	13.6267	13.6267	855	265.541	1185	264.813	0.728556	0.728556	699	245.303	797	249.561	-4.25848	0	4.78508
1575	smrA	SL1344_1589	1709695	1710258	458	164.876	435	134.843	30.0331	30.0331	514	159.635	672	150.172	9.46306	9.46306	393	137.917	417	130.573	7.34355	7.34355	15.6132
1576	ogt	SL1344_1590	1710516	1711031	474	170.636	419	129.883	40.7526	40.7526	631	195.973	630	140.787	55.1861	55.1861	482	169.15	400	125.25	43.8998	43.8998	46.6128
1577	fnr	SL1344_1591	1711227	1711979	885	318.592	505	156.541	162.05	162.05	1104	342.874	770	172.072	170.802	170.802	893	313.384	533	166.896	146.488	146.488	159.78
1578	uspE	SL1344_1592	1712130	1713077	907	326.512	614	190.33	136.182	136.182	1084	336.663	921	205.816	130.846	130.846	848	297.592	604	189.128	108.464	108.464	125.164
1579		SL1344_1593	1713132	1713386	228	82.0779	182	56.4169	25.6609	25.6609	246	76.4014	256	57.2085	19.1929	19.1929	198	69.4849	188	58.8676	10.6173	10.6173	18.4904
1580		SL1344_1594	1713625	1714656	541	194.755	661	204.899	-10.1439	0	653	202.805	954	213.191	-10.3858	0	566	198.629	686	214.804	-16.1757	0	0
1581		SL1344_1595	1714742	1715344	283	101.877	332	102.914	-1.03705	0	292	90.6878	509	113.747	-23.0588	0	265	92.9975	335	104.897	-11.8997	0	0
1582		SL1344_1596	1715388	1716074	287	103.317	461	142.902	-39.5849	0	373	115.844	623	139.222	-23.3779	0	333	116.861	420	131.513	-14.6519	0	0
1583		SL1344_1597	1716546	1717103	234	84.2378	409	126.783	-42.5453	0	319	99.0733	586	130.954	-31.8805	0	285	100.016	428	134.018	-34.0017	0	0
1584		SL1344_1598	1717202	1718032	220	79.1979	469	145.382	-66.1841	0	295	91.6195	699	156.206	-64.5865	0	309	108.439	512	160.32	-51.8818	0	0
1585		SL1344_1599	1718053	1720035	655	235.794	1254	388.719	-152.925	0	698	216.781	1787	399.342	-182.561	0	756	265.306	1217	381.074	-115.768	0	0
1586		SL1344_1600	1720110	1720955	242	87.1177	540	167.391	-80.2732	0	306	95.0358	809	180.788	-85.7519	0	348	122.125	564	176.603	-54.478	0	0
1587		SL1344_1602	1722498	1723607	707	254.513	794	246.127	8.38678	8.38678	897	278.585	1125	251.405	27.1809	27.1809	790	277.238	811	253.945	23.2927	23.2927	19.6201
1588		SL1344_1603	1723821	1724057	211	75.958	240	74.396	1.56207	1.56207	258	80.1283	346	77.3209	2.8074	2.8074	200	70.1868	246	77.0289	-6.84217	0	1.45649
1589		SL1344_1604	1724186	1724776	319	114.837	399	123.683	-8.84625	0	370	114.913	569	127.155	-12.2422	0	321	112.65	397	124.311	-11.6612	0	0
1590	bdcA	SL1344_1605	1724854	1725567	332	119.517	464	143.832	-24.3153	0	367	113.981	642	143.468	-29.4873	0	334	117.212	462	144.664	-27.4522	0	0
1591		SL1344_1606	1725658	1726527	369	132.837	608	188.47	-55.6332	0	437	135.721	815	182.129	-46.4075	0	434	152.305	592	185.37	-33.0652	0	0
1592		SL1344_1607	1726801	1727706	364	131.037	622	192.81	-61.7729	0	449	139.448	919	205.37	-65.9215	0	442	155.113	646	202.279	-47.1665	0	0
1593		SL1344_1608	1727825	1728754	531	191.155	585	181.34	9.8149	9.8149	607	188.519	896	200.23	-11.7109	0	513	180.029	601	188.189	-8.15953	0	3.27163
1594		SL1344_1609	1728851	1730464	1008	362.871	1088	337.262	25.6089	25.6089	1186	368.342	1543	344.815	23.5263	23.5263	964	338.3	1054	330.035	8.26566	8.26566	19.1336
1595	mpaA/ycjI	SL1344_1610	1730654	1731382	438	157.676	437	135.463	22.2133	22.2133	514	159.635	628	140.34	19.2958	19.2958	415	145.638	415	129.947	15.6904	15.6904	19.0665
1596	ycjG	SL1344_1611	1731357	1732322	551	198.355	525	162.741	35.6137	35.6137	594	184.481	809	180.788	3.69355	3.69355	482	169.15	501	156.876	12.2741	12.2741	17.1938
1597	tpx	SL1344_1612	1732438	1732944	452	162.716	341	105.704	57.0115	57.0115	519	161.188	476	106.372	54.8162	54.8162	393	137.917	309	96.7559	41.1611	41.1611	50.9963
1598	tyrR	SL1344_1613	1733034	1734575	933	335.871	989	306.573	29.298	29.298	1062	329.83	1417	316.658	13.1723	13.1723	889	311.98	939	294.025	17.9551	17.9551	20.1418
1599		SL1344_1614	1734723	1735784	567	204.115	646	200.249	3.86559	3.86559	630	195.662	957	213.861	-18.1994	0	496	174.063	629	196.956	-22.8929	0	1.28853
1600		SL1344_1615	1735781	1737178	828	298.072	875	271.235	26.837	26.837	817	253.739	1242	277.551	-23.8111	0	654	229.511	859	268.975	-39.4643	0	8.94567
1601	pspE	SL1344_1616	1737327	1737641	271	97.5575	238	73.776	23.7815	23.7815	247	76.7119	344	76.8739	-0.161979	0	194	68.0812	248	77.6552	-9.57403	0	7.92716
1602	pspD	SL1344_1617	1737717	1737935	112	40.319	111	34.4081	5.91082	5.91082	105	32.6103	152	33.9675	-1.35721	0	75	26.32	99	30.9995	-4.67941	0	1.97027
1603	pspC	SL1344_1618	1737958	1738317	111	39.959	142	44.0176	-4.05864	0	116	36.0267	212	47.3758	-11.3491	0	117	41.0593	146	45.7164	-4.6571	0	0
1604	pspB	SL1344_1619	1738317	1738541	64	23.0394	91	28.2085	-5.16906	0	70	21.7402	129	28.8277	-7.08749	0	63	22.1088	92	28.8076	-6.69874	0	0
1605	pspA	SL1344_1620	1738601	1739269	289	104.037	408	126.473	-22.4358	0	334	103.732	630	140.787	-37.0546	0	315	110.544	388	121.493	-10.9486	0	0
1606	pspF	SL1344_1621	1739440	1740420	532	191.515	639	198.079	-6.5642	0	681	211.501	922	206.04	5.46136	5.46136	526	184.591	605	189.441	-4.84989	0	1.82045
1607	sapA	SL1344_1622	1740532	1742181	871	313.552	882	273.405	40.1467	40.1467	1153	358.093	1426	318.669	39.4234	39.4234	894	313.735	923	289.015	24.7198	24.7198	34.7633
1608	sapB	SL1344_1623	1742178	1743143	366	131.757	459	142.282	-10.5257	0	484	150.318	666	148.831	1.48665	1.48665	434	152.305	458	143.412	8.89369	8.89369	3.46011
1609	sapC	SL1344_1624	1743130	1744020	354	127.437	415	128.643	-1.20631	0	469	145.66	659	147.267	-1.60767	0	393	137.917	432	135.27	2.64667	2.64667	0.882223
1610	sapD	SL1344_1625	1744020	1745012	414	149.036	518	160.571	-11.5351	0	546	169.574	760	169.838	-0.263967	0	469	164.588	498	155.937	8.65134	8.65134	2.88378
1611	sapF	SL1344_1626	1745014	1745820	385	138.596	441	136.703	1.89384	1.89384	529	164.294	631	141.01	23.284	23.284	429	150.551	425	133.078	17.4722	17.4722	14.2167
1612		SL1344_1627	1745836	1746543	408	146.876	420	130.193	16.6833	16.6833	542	168.331	640	143.021	25.3102	25.3102	470	164.939	440	137.775	27.1636	27.1636	23.0523
1613	steC	SL1344_1628	1747010	1748383	468	168.476	817	253.256	-84.7806	0	610	189.451	1220	272.634	-83.1837	0	588	206.349	831	260.208	-53.8584	0	0
1614		SL1344_1629	1748418	1748597	12	4.31989	18	5.5797	-1.25981	0	20	6.21149	24	5.3633	0.848196	0.848196	12	4.21121	14	4.38376	-0.172555	0	0.282732
1615		SL1344_1630	1748572	1748871	160	57.5985	133	41.2278	16.3707	16.3707	167	51.866	200	44.6941	7.17183	7.17183	162	56.8513	166	51.9789	4.8724	4.8724	9.47166
1616	fabI	SL1344_1631	1748989	1749777	639	230.034	595	184.44	45.5941	45.5941	829	257.466	847	189.28	68.1867	68.1867	691	242.495	577	180.674	61.8217	61.8217	58.5342
1617		SL1344_1632	1749977	1751110	702	252.713	772	239.307	13.4065	13.4065	917	284.797	1122	250.734	34.0628	34.0628	732	256.884	761	238.289	18.5949	18.5949	22.0214
1618		SL1344_1633	1751199	1753133	1297	466.908	1226	380.039	86.8685	86.8685	1731	537.605	1835	410.069	127.536	127.536	1356	475.866	1216	380.761	95.1054	95.1054	103.17
1619	pdeR	SL1344_1634	1753395	1755377	917	330.111	1311	406.388	-76.2765	0	983	305.295	1857	414.985	-109.69	0	911	319.701	1228	384.518	-64.8177	0	0
1620		SL1344_1635	1755499	1755678	157	56.5185	153	47.4274	9.09111	9.09111	154	47.8285	202	45.1411	2.68742	2.68742	125	43.8667	158	49.4739	-5.60714	0	3.92618
1621		SL1344_1636	1755765	1756517	507	182.515	498	154.372	28.1437	28.1437	542	168.331	730	163.134	5.19785	5.19785	450	157.92	476	149.048	8.87236	8.87236	14.0713
1622	osmB	SL1344_1637	1756776	1756994	149	53.6386	175	54.247	-0.608442	0	210	65.2207	260	58.1024	7.1183	7.1183	176	61.7644	174	54.4839	7.28047	7.28047	4.79959
1623	yciH	SL1344_1638	1757114	1757440	135	48.5987	182	56.4169	-7.81819	0	198	61.4938	252	56.3146	5.17917	5.17917	189	66.3265	169	52.9183	13.4082	13.4082	6.1958
1624	pyrF	SL1344_1639	1757440	1758177	378	136.076	451	139.802	-3.72593	0	565	175.475	677	151.29	24.185	24.185	451	158.271	395	123.685	34.5865	34.5865	19.5905
1625	lapB	SL1344_1640	1758368	1759537	888	319.672	730	226.288	93.384	93.384	1016	315.544	1044	233.303	82.2404	82.2404	808	283.555	721	225.764	57.7909	57.7909	77.8051
1626		SL1344_1641	1759544	1759852	271	97.5575	189	58.5868	38.9707	38.9707	290	90.0666	290	64.8065	25.2601	25.2601	204	71.5905	164	51.3526	20.2379	20.2379	28.1562
1627	pgpB	SL1344_1642	1760002	1760766	549	197.635	546	169.251	28.3841	28.3841	609	189.14	818	182.799	6.34094	6.34094	480	168.448	533	166.896	1.55221	1.55221	12.0924
1628	ribA	SL1344_1643	1760962	1761552	412	148.316	402	124.613	23.7029	23.7029	479	148.765	582	130.06	18.7053	18.7053	373	130.898	388	121.493	9.40552	9.40552	17.2713
1629	acnA	SL1344_1644	1761608	1764283	1407	506.507	1659	514.262	-7.75518	0	1647	511.516	2404	537.224	-25.7071	0	1353	474.813	1623	508.203	-33.3896	0	0
1630		-	1764668	1764838	164	59.0385	106	32.8582	26.1803	26.1803	207	64.2889	155	34.638	29.651	29.651	160	56.1494	118	36.9488	19.2006	19.2006	25.0106
1631	ymiA	SL1344_1644A	1764839	1765000	149	53.6386	98	30.3783	23.2603	23.2603	180	55.9034	149	33.2971	22.6063	22.6063	143	50.1835	92	28.8076	21.376	21.376	22.4142
1632	cysB	SL1344_1645	1765260	1766234	777	279.713	666	206.449	73.264	73.264	879	272.995	1046	233.75	39.2448	39.2448	731	256.533	724	226.703	29.8296	29.8296	47.4461
1633	topA	SL1344_1646	1766645	1769242	1800	647.983	1667	516.742	131.241	131.241	2441	758.113	2421	541.023	217.09	217.09	2003	702.92	1590	497.87	205.051	205.051	184.461
1634	yciN	SL1344_1647	1769645	1769896	259	93.2376	174	53.9371	39.3005	39.3005	293	90.9984	259	57.8789	33.1195	33.1195	224	78.6092	194	60.7464	17.8628	17.8628	30.0943
1635	sohB	SL1344_1648	1769938	1770984	737	265.313	680	210.789	54.5246	54.5246	765	237.59	946	211.403	26.1863	26.1863	594	208.455	664	207.916	0.539192	0.539192	27.0834
1636		SL1344_1649	1771222	1771983	558	200.875	505	156.541	44.3333	44.3333	622	193.177	720	160.899	32.2785	32.2785	399	140.023	496	155.31	-15.2878	0	25.5373
1637	cobO/btuR	SL1344_1650	1771980	1772570	411	147.956	356	110.354	37.6022	37.6022	488	151.56	480	107.266	44.2945	44.2945	389	136.513	326	102.079	34.4343	34.4343	38.777
1638	rluB	SL1344_1651	1772657	1773532	658	236.874	526	163.051	73.8227	73.8227	944	293.182	787	175.871	117.311	117.311	774	271.623	552	172.845	98.7774	98.7774	96.637
1639		SL1344_1652	1773633	1774253	373	134.277	356	110.354	23.9225	23.9225	499	154.977	534	119.333	35.6434	35.6434	415	145.638	330	103.332	42.306	42.306	33.9573
1640	yciV	SL1344_1653	1774261	1775142	497	178.915	558	172.971	5.94476	5.94476	579	179.823	791	176.765	3.0574	3.0574	480	168.448	580	181.613	-13.1647	0	3.00072
1641	trpL	-	1775264	1775308	49	17.6395	65	20.1489	-2.50936	0	50	15.5287	98	21.9001	-6.37139	0	59	20.7051	73	22.8582	-2.15308	0	0
1642		SL1344_1654	1775403	1776965	518	186.475	936	290.144	-103.669	0	608	188.829	1324	295.875	-107.046	0	614	215.473	896	280.561	-65.0873	0	0
1643	trpD	SL1344_1655	1776965	1778560	520	187.195	891	276.195	-88.9998	0	535	166.157	1246	278.444	-112.287	0	548	192.312	837	262.086	-69.7745	0	0
1644	trpCF	SL1344_1656	1778564	1779922	392	141.116	677	209.859	-68.7422	0	490	152.182	1030	230.175	-77.9932	0	490	171.958	672	210.421	-38.4629	0	0
1645	trpB	SL1344_1657	1779932	1781125	383	137.876	631	195.599	-57.7229	0	487	151.25	934	208.722	-57.4718	0	423	148.445	572	179.108	-30.6629	0	0
1646	trpA	SL1344_1658	1781125	1781931	310	111.597	459	142.282	-30.6852	0	370	114.913	691	154.418	-39.5056	0	335	117.563	462	144.664	-27.1013	0	0
1647		SL1344_1659	1782411	1782593	94	33.8391	154	47.7374	-13.8983	0	114	35.4055	216	48.2697	-12.8642	0	96	33.6896	153	47.9082	-14.2186	0	0
1648		SL1344_1660	1782683	1783186	169	60.8384	302	93.6149	-32.7765	0	191	59.3198	435	97.2097	-37.89	0	187	65.6246	288	90.1802	-24.5556	0	0
1649		SL1344_1661	1783260	1783766	147	52.9186	272	84.3154	-31.3968	0	173	53.7294	381	85.1423	-31.4129	0	150	52.6401	245	76.7158	-24.0757	0	0
1650	katN	SL1344_1662	1783786	1784664	412	148.316	521	161.501	-13.1851	0	458	142.243	747	166.933	-24.6894	0	361	126.687	508	159.068	-32.3808	0	0
1651	ompW	SL1344_1663	1784746	1785384	374	134.636	420	130.193	4.44358	4.44358	384	119.261	637	142.351	-23.0902	0	324	113.703	451	141.22	-27.5172	0	1.48119
1652		SL1344_1664	1785722	1786126	269	96.8375	267	82.7655	14.072	14.072	280	86.9609	379	84.6954	2.26551	2.26551	223	78.2582	264	82.6652	-4.40696	0	5.44583
1653		SL1344_1665	1786152	1786895	465	167.396	418	129.573	37.8227	37.8227	562	174.543	624	139.446	35.0972	35.0972	451	158.271	442	138.402	19.8696	19.8696	30.9298
1654		SL1344_1666	1786952	1787491	393	141.476	344	106.634	34.8421	34.8421	518	160.878	506	113.076	47.8015	47.8015	432	151.603	349	109.281	42.3225	42.3225	41.6554
1655	yciA	SL1344_1667	1787652	1788053	334	120.237	257	79.6657	40.5712	40.5712	438	136.032	389	86.9301	49.1016	49.1016	376	131.951	267	83.6046	48.3465	48.3465	46.0064
1656	tonB	SL1344_1668	1788113	1788841	548	197.275	480	148.792	48.483	48.483	788	244.733	718	160.452	84.2809	84.2809	669	234.775	482	150.927	83.8481	83.8481	72.204
1657		SL1344_1669	1789065	1789361	277	99.7174	214	66.3364	33.381	33.381	333	103.421	305	68.1586	35.2628	35.2628	283	99.3143	231	72.3321	26.9822	26.9822	31.8753
1658		SL1344_ncRNA_44	1789405	1789578	182	65.5183	137	42.4677	23.0506	23.0506	202	62.7361	194	43.3533	19.3828	19.3828	158	55.4475	123	38.5145	16.9331	16.9331	19.7888
1659	cls	SL1344_1670	1789721	1791181	793	285.473	864	267.825	17.6472	17.6472	933	289.766	1327	296.546	-6.77946	0	763	267.763	908	284.318	-16.5557	0	5.88238
1660		SL1344_1671	1791215	1791544	162	58.3185	155	48.0474	10.2711	10.2711	207	64.2889	226	50.5044	13.7846	13.7846	151	52.991	141	44.1507	8.84028	8.84028	10.9653
1661		SL1344_1672	1791592	1792428	576	207.355	504	156.231	51.1231	51.1231	638	198.147	731	163.357	34.7895	34.7895	491	172.309	508	159.068	13.2406	13.2406	33.0511
1662	oppF	SL1344_1673	1792476	1793480	598	215.274	557	172.661	42.6138	42.6138	630	195.662	817	182.576	13.0865	13.0865	485	170.203	569	178.169	-7.96565	0	18.5668
1663		SL1344_1674	1793477	1794484	508	182.875	538	166.771	16.1043	16.1043	467	145.038	761	170.061	-25.0228	0	422	148.094	542	169.714	-21.6201	0	5.36811
1664	oppC	SL1344_1675	1794496	1795404	515	185.395	468	145.072	40.3231	40.3231	447	138.827	738	164.921	-26.0945	0	379	133.004	490	153.432	-20.4277	0	13.441
1665	oppB	SL1344_1676	1795419	1796339	693	249.474	542	168.011	81.4627	81.4627	557	172.99	803	179.447	-6.45689	0	411	144.234	514	160.947	-16.7128	0	27.1542
1666	oppA	SL1344_1677	1796461	1798092	1563	562.665	1014	314.323	248.342	248.342	1250	388.218	1545	345.262	42.9561	42.9561	858	301.101	1047	327.843	-26.7414	0	97.0995
1667		SL1344_1679	1798857	1799504	502	180.715	515	159.641	21.074	21.074	547	169.884	739	165.145	4.73949	4.73949	457	160.377	493	154.371	6.00576	6.00576	10.6064
1668	adhE	SL1344_1680	1799981	1802659	1528	550.066	1759	545.26	4.80537	4.80537	1739	540.089	2576	575.66	-35.5712	0	1431	502.186	1760	551.101	-48.915	0	1.60179
1669	tdk	SL1344_1681	1802856	1803473	456	164.156	457	141.662	22.4934	22.4934	490	152.182	661	147.714	4.46745	4.46745	413	144.936	482	150.927	-5.99094	0	8.98696
1670	hns	SL1344_1682	1804136	1804549	528	190.075	299	92.685	97.3901	97.3901	626	194.42	469	104.808	89.612	89.612	515	180.731	285	89.2408	91.4901	91.4901	92.8307
1671	galU	SL1344_1683	1804681	1805589	747	268.913	661	204.899	64.0142	64.0142	933	289.766	929	207.604	82.1619	82.1619	734	257.585	637	199.461	58.1243	58.1243	68.1001
1672	rssB	SL1344_1684	1805792	1806805	768	276.473	675	209.239	67.2342	67.2342	825	256.224	992	221.683	34.5412	34.5412	623	218.632	686	214.804	3.82751	3.82751	35.201
1673	rssA	SL1344_1685	1806896	1807801	798	287.273	641	198.699	88.5733	88.5733	846	262.746	953	212.968	49.7786	49.7786	697	244.601	663	207.602	36.9985	36.9985	58.4501
1674		SL1344_1686	1807912	1808370	392	141.116	286	88.6552	52.4612	52.4612	448	139.137	434	96.9863	42.1512	42.1512	375	131.6	317	99.2609	32.3393	32.3393	42.3172
1675	purU	SL1344_1687	1808421	1809263	926	333.351	564	174.83	158.521	158.521	1170	363.372	781	174.531	188.842	188.842	1036	363.567	562	175.977	187.591	187.591	178.318
tRNA12	tRNA	SL1344_tRNA_27	1809422	1809792	735	264.593	301	93.3049	171.288	171.288	887	275.48	436	97.4332	178.046	178.046	836	293.381	306	95.8165	197.564	197.564	182.3
1676		SL1344_1688	1810579	1812108	837	301.312	998	309.363	-8.051	0	1007	312.749	1451	324.256	-11.5073	0	872	306.014	1038	325.025	-19.0102	0	0
1677	narI	SL1344_1689	1812350	1813027	273	98.2774	418	129.573	-31.2955	0	298	92.5512	603	134.753	-42.2016	0	285	100.016	422	132.139	-32.1229	0	0
1678	narJ	SL1344_1690	1813027	1813737	196	70.5582	364	112.834	-42.2757	0	216	67.0841	507	113.3	-46.2155	0	227	79.662	356	111.473	-31.8108	0	0
1679	narH	SL1344_1691	1813734	1815269	411	147.956	825	255.736	-107.78	0	474	147.212	1203	268.835	-121.623	0	488	171.256	775	242.672	-71.4168	0	0
1680		SL1344_1692	1815266	1819009	1250	449.988	2239	694.052	-244.064	0	1465	454.992	3274	731.643	-276.651	0	1469	515.522	2159	676.039	-160.517	0	0
1681	narK	SL1344_1693	1819397	1820794	485	174.595	883	273.715	-99.1196	0	576	178.891	1334	298.11	-119.219	0	605	212.315	879	275.238	-62.9226	0	0
1682	narX	SL1344_1694	1821135	1822931	827	297.712	1089	337.572	-39.8594	0	957	297.22	1556	347.72	-50.5005	0	893	313.384	1120	350.701	-37.3169	0	0
1683	narL	SL1344_1695	1822924	1823574	244	87.8377	319	98.8846	-11.0469	0	297	92.2407	493	110.171	-17.9304	0	268	94.0503	302	94.564	-0.513712	0	0
1684		SL1344_1696	1823575	1824999	791	284.753	852	264.106	20.647	20.647	857	266.162	1260	281.573	-15.4106	0	673	236.178	835	261.46	-25.2815	0	6.88232
1685		SL1344_1697	1825176	1825529	277	99.7174	243	75.3259	24.3915	24.3915	299	92.8618	358	80.0025	12.8593	12.8593	237	83.1713	217	67.9483	15.223	15.223	17.4913
1686	chaB	SL1344_1698	1825609	1825839	138	49.6787	189	58.5868	-8.9081	0	196	60.8726	269	60.1136	0.759015	0.759015	151	52.991	172	53.8576	-0.866622	0	0.253005
1687	chaA	SL1344_1699	1826106	1827206	511	183.955	725	224.738	-40.7826	0	742	230.446	1049	234.421	-3.97437	0	618	216.877	744	232.966	-16.0885	0	0
1688	kdsA	SL1344_1700	1827260	1828114	424	152.636	454	140.732	11.9037	11.9037	576	178.891	683	152.63	26.2605	26.2605	485	170.203	447	139.967	30.2357	30.2357	22.8
1689		SL1344_1701	1828152	1828961	415	149.396	434	134.533	14.8634	14.8634	563	174.854	616	137.658	37.1956	37.1956	458	160.728	440	137.775	22.9524	22.9524	25.0038
1690		SL1344_1702	1828965	1829354	142	51.1187	141	43.7076	7.41105	7.41105	210	65.2207	207	46.2584	18.9622	18.9622	159	55.7985	155	48.5345	7.26399	7.26399	11.2124
1691	prmC	SL1344_1703	1829351	1830184	351	126.357	427	132.363	-6.00608	0	573	177.959	641	143.245	34.7146	34.7146	500	175.467	414	129.634	45.8329	45.8329	26.8491
1692	prfA	SL1344_1704	1830184	1831266	510	183.595	564	174.83	8.76474	8.76474	804	249.702	856	191.291	58.4111	58.4111	650	228.107	542	169.714	58.3928	58.3928	41.8562
1693	hemA	SL1344_1705	1831307	1832563	1009	363.231	787	243.957	119.274	119.274	1242	385.734	1136	253.863	131.871	131.871	1084	380.412	780	244.238	136.174	136.174	129.106
1694	lolB	SL1344_1706	1832877	1833500	508	182.875	413	128.023	54.8522	54.8522	558	173.301	578	129.166	44.1346	44.1346	429	150.551	401	125.563	24.9872	24.9872	41.3247
1695	ispE	SL1344_1707	1833497	1834348	889	320.032	509	157.781	162.25	162.25	970	301.257	759	169.614	131.643	131.643	722	253.374	498	155.937	97.4376	97.4376	130.444
1696	prs	SL1344_1708	1834614	1835561	1068	384.47	670	207.689	176.781	176.781	1307	405.921	957	213.861	192.06	192.06	1062	372.692	638	199.774	172.917	172.917	180.586
1697	dauA	SL1344_1709	1835686	1837371	1060	381.59	1102	341.601	39.9887	39.9887	1262	391.945	1663	371.632	20.3134	20.3134	954	334.791	1065	333.479	1.31194	1.31194	20.538
1698	ychH	SL1344_1710	1837416	1837694	233	83.8778	178	55.177	28.7008	28.7008	262	81.3706	274	61.231	20.1396	20.1396	150	52.6401	183	57.302	-4.66194	0	16.2801
1699	pth	SL1344_1711	1837970	1838554	557	200.515	450	139.492	61.0224	61.0224	580	180.133	646	144.362	35.7712	35.7712	463	162.482	477	149.361	13.1214	13.1214	36.6383
1700	ychF	SL1344_1712	1838671	1839762	834	300.232	696	215.748	84.4839	84.4839	1038	322.376	1029	229.951	92.4251	92.4251	813	285.309	709	222.006	63.303	63.303	80.0707
1701		SL1344_1713	1839921	1841186	598	215.274	819	253.876	-38.6018	0	803	249.391	1236	276.21	-26.8183	0	682	239.337	866	271.167	-31.83	0	0
1702		SL1344_1714	1841681	1842799	393	141.476	667	206.759	-65.2824	0	420	130.441	1057	236.209	-105.767	0	422	148.094	688	215.431	-67.3364	0	0
1703	hyaB	SL1344_1715	1842796	1844589	584	210.235	1053	326.412	-116.178	0	667	207.153	1548	345.933	-138.779	0	681	238.986	1094	342.56	-103.574	0	0
1704	hyaC	SL1344_1716	1844608	1845339	200	71.9981	401	124.303	-52.3051	0	218	67.7053	559	124.92	-57.2148	0	260	91.2428	376	117.735	-26.4925	0	0
1705		SL1344_1717	1845336	1845932	147	52.9186	259	80.2856	-27.367	0	150	46.5862	372	83.1311	-36.5449	0	159	55.7985	253	79.2208	-23.4223	0	0
1706	hyaE	SL1344_1718	1845922	1846326	84	30.2392	161	49.9073	-19.6681	0	94	29.194	230	51.3983	-22.2042	0	110	38.6027	152	47.5951	-8.99239	0	0
1707		SL1344_1719	1846323	1847171	272	97.9175	509	157.781	-59.864	0	313	97.2099	744	166.262	-69.0523	0	352	123.529	492	154.058	-30.5292	0	0
1708	appC	SL1344_1720	1847246	1848790	517	186.115	918	284.565	-98.4494	0	554	172.058	1368	305.708	-133.65	0	599	210.209	932	291.833	-81.6238	0	0
1709	appB	SL1344_1721	1848802	1849938	419	150.836	620	192.19	-41.3535	0	479	148.765	934	208.722	-59.9564	0	459	161.079	611	191.32	-30.2412	0	0
1710	cbdX	SL1344_1722	1849951	1850040	82	29.5192	66	20.4589	9.06035	9.06035	74	22.9825	98	21.9001	1.0824	1.0824	51	17.8976	70	21.9188	-4.02118	0	3.38091
1711		SL1344_1723	1850435	1851709	1376	495.347	898	278.365	216.982	216.982	1262	391.945	1296	289.618	102.327	102.327	721	253.023	860	269.288	-16.2649	0	106.436
1712		SL1344_1724	1851923	1853635	865	311.392	1004	311.223	0.168841	0.168841	916	284.486	1546	345.486	-60.9993	0	739	259.34	967	302.793	-43.4525	0	0.0562802
1713		SL1344_1725	1853698	1853952	210	75.598	177	54.867	20.731	20.731	281	87.2715	274	61.231	26.0405	26.0405	214	75.0998	168	52.6051	22.4947	22.4947	23.0887
1714	ycgR	SL1344_1726	1854121	1854855	577	207.715	442	137.013	70.7021	70.7021	789	245.043	654	146.15	98.8936	98.8936	637	223.545	418	130.887	92.6583	92.6583	87.418
1715	emtA	SL1344_1727	1854869	1855480	476	171.356	414	128.333	43.0225	43.0225	602	186.966	583	130.283	56.6825	56.6825	469	164.588	408	127.755	36.8327	36.8327	45.5126
1716	ldcA	SL1344_1728	1855651	1856565	605	217.794	654	202.729	15.0654	15.0654	717	222.682	966	215.873	6.80934	6.80934	575	201.787	658	206.037	-4.2498	0	7.29157
1717	cvrA	SL1344_1729	1856662	1858395	1184	426.229	1006	311.843	114.386	114.386	1243	386.044	1480	330.737	55.3077	55.3077	973	341.459	953	298.409	43.0498	43.0498	70.9144
1718	dadX	SL1344_1730	1858458	1859528	963	346.671	625	193.739	152.932	152.932	759	235.726	907	202.688	33.0382	33.0382	525	184.24	616	192.885	-8.64521	0	61.9899
1719	dadA	SL1344_1731	1859542	1860840	1368	492.467	811	251.396	241.071	241.071	988	306.848	1172	261.908	44.9401	44.9401	626	219.685	786	246.117	-26.4323	0	95.337
1720	ycgB	SL1344_1732	1861163	1862695	914	329.031	958	296.964	32.0676	32.0676	853	264.92	1404	313.753	-48.8327	0	762	267.412	984	308.116	-40.7042	0	10.6892
1721	fadR	SL1344_1733	1862742	1863461	681	245.154	459	142.282	102.871	102.871	694	215.539	664	148.385	67.1543	67.1543	494	173.361	472	147.795	25.566	25.566	65.1972
1722	nhaB	SL1344_1734	1863681	1865225	979	352.431	1049	325.172	27.2585	27.2585	1161	360.577	1513	338.111	22.466	22.466	943	330.931	1009	315.944	14.9867	14.9867	21.5704
1723	dsbB	SL1344_1735	1865367	1865897	488	175.675	415	128.643	47.0324	47.0324	570	177.028	597	133.412	43.6155	43.6155	488	171.256	408	127.755	43.5004	43.5004	44.7161
1724		SL1344_1736	1866006	1866347	255	91.7976	229	70.9861	20.8115	20.8115	297	92.2407	325	72.628	19.6127	19.6127	243	85.2769	222	69.5139	15.763	15.763	18.7291
1725		SL1344_1737	1866419	1866592	162	58.3185	159	49.2873	9.03117	9.03117	182	56.5246	212	47.3758	9.1488	9.1488	136	47.727	154	48.2214	-0.494366	0	6.05999
1726		SL1344_1738	1866784	1866921	177	63.7183	189	58.5868	5.13153	5.13153	239	74.2273	272	60.784	13.4433	13.4433	195	68.4321	174	54.4839	13.9482	13.9482	10.841
1727		SL1344_1739	1867273	1867719	367	132.117	342	106.014	26.1023	26.1023	485	150.629	480	107.266	43.3628	43.3628	394	138.268	289	90.4933	47.7746	47.7746	39.0799
1728	ycgM	SL1344_1740	1867812	1868471	445	160.196	401	124.303	35.8926	35.8926	556	172.679	595	132.965	39.7144	39.7144	420	147.392	412	129.008	18.3844	18.3844	31.3305
1729	ycgL	SL1344_1741	1868521	1868814	256	92.1576	174	53.9371	38.2205	38.2205	268	83.234	253	56.5381	26.6959	26.6959	216	75.8017	189	59.1808	16.6209	16.6209	27.1791
1730	minC	SL1344_1742	1868940	1869647	693	249.474	427	132.363	117.111	117.111	745	231.378	632	141.233	90.1446	90.1446	549	192.663	449	140.593	52.0692	52.0692	86.4415
1731	minD	SL1344_1743	1869671	1870483	626	225.354	442	137.013	88.3416	88.3416	715	222.061	633	141.457	80.6039	80.6039	532	186.697	422	132.139	54.5577	54.5577	74.5011
1732	minE	SL1344_1744	1870487	1870753	180	64.7983	126	39.0579	25.7404	25.7404	205	63.6678	166	37.0961	26.5717	26.5717	147	51.5873	120	37.5751	14.0122	14.0122	22.1081
1733	rnd	SL1344_1745	1870875	1872002	589	212.034	717	222.258	-10.2234	0	723	224.545	1079	241.125	-16.5794	0	588	206.349	677	211.986	-5.63705	0	0
1734	tnpA	SL1344_1746	1872138	1872596	418	150.476	503	155.922	-5.44543	0	499	154.977	652	145.703	9.27386	9.27386	393	137.917	505	158.129	-20.2115	0	3.09129
1735	fadD	SL1344_1747	1872787	1874472	1188	427.669	1086	336.642	91.0272	91.0272	1140	354.055	1605	358.67	-4.61536	0	925	324.614	1062	332.54	-7.92576	0	30.3424
1736		SL1344_1748	1874677	1875258	412	148.316	364	112.834	35.4823	35.4823	542	168.331	550	122.909	45.4226	45.4226	431	151.252	377	118.048	33.2041	33.2041	38.0363
1737	tsaB	SL1344_1749	1875330	1876025	445	160.196	407	126.163	34.0327	34.0327	580	180.133	585	130.73	49.4029	49.4029	493	173.01	389	121.806	51.2045	51.2045	44.88
1738		SL1344_1750	1876083	1877993	1012	364.311	1205	373.53	-9.21914	0	1263	392.256	1698	379.453	12.8025	12.8025	1079	378.658	1137	356.024	22.6336	22.6336	11.8121
1739	yoaB	SL1344_1751	1878124	1878468	222	79.9179	208	64.4765	15.4414	15.4414	269	83.5446	290	64.8065	18.7381	18.7381	208	72.9942	210	65.7564	7.23783	7.23783	13.8058
1740	yoaA	SL1344_1752	1878474	1878653	81	29.1592	76	23.5587	5.60052	5.60052	103	31.9892	115	25.6991	6.29006	6.29006	79	27.7238	81	25.3632	2.36059	2.36059	4.75039
1741	pabB	SL1344_1753	1878734	1880098	722	259.913	784	243.027	16.8865	16.8865	800	248.46	1134	253.416	-4.95604	0	674	236.529	796	249.248	-12.7187	0	5.62882
1742		SL1344_1754	1880102	1880680	336	120.957	352	109.114	11.8428	11.8428	400	124.23	526	117.546	6.68428	6.68428	282	98.9633	359	112.412	-13.4488	0	6.17569
1743	sdaA	SL1344_1755	1880944	1882308	1032	371.51	951	294.794	76.7164	76.7164	1279	397.225	1404	313.753	83.4721	83.4721	1016	356.549	949	297.156	59.3924	59.3924	73.1936
1744		SL1344_1756	1882446	1884047	647	232.914	958	296.964	-64.0499	0	777	241.316	1426	318.669	-77.3527	0	711	249.514	957	299.661	-50.1474	0	0
1745	yoaE	SL1344_1757	1884069	1885628	849	305.632	1074	332.922	-27.2898	0	930	288.834	1524	340.569	-51.7349	0	730	256.182	1001	313.439	-57.2572	0	0
1746	manX	SL1344_1759	1886101	1887069	850	305.992	636	197.149	108.843	108.843	888	275.79	933	208.498	67.2921	67.2921	516	181.082	647	202.592	-21.5105	0	58.7116
1747	manY	SL1344_1760	1887122	1887922	484	174.235	447	138.562	35.673	35.673	516	160.257	664	148.385	11.872	11.872	343	120.37	464	145.29	-24.92	0	15.8483
1748		SL1344_1761	1887935	1888786	513	184.675	455	141.042	43.6329	43.6329	509	158.082	730	163.134	-5.05111	0	367	128.793	481	150.613	-21.8208	0	14.5443
1749		SL1344_1762	1888844	1889302	317	114.117	278	86.1753	27.9417	27.9417	377	117.087	384	85.8127	31.2739	31.2739	285	100.016	299	93.6246	6.39154	6.39154	21.8691
1750	mntP	SL1344_1763	1889712	1890278	535	192.595	348	107.874	84.7209	84.7209	645	200.321	516	115.311	85.0098	85.0098	460	161.43	335	104.897	56.5324	56.5324	75.421
1751	rlmA	SL1344_1764	1890275	1891084	393	141.476	451	139.802	1.67393	1.67393	594	184.481	637	142.351	42.1305	42.1305	456	160.026	453	141.846	18.1799	18.1799	20.6614
1752	ftsI2	SL1344_1765	1891150	1892895	1026	369.35	1142	354.001	15.3497	15.3497	1232	382.628	1633	364.928	17.7003	17.7003	960	336.896	1081	338.489	-1.59247	0	11.0167
1753	cspE (cspC?)	SL1344_1766	1893115	1893324	290	104.397	143	44.3276	60.0697	60.0697	267	82.9234	194	43.3533	39.5701	39.5701	205	71.9414	149	46.6557	25.2857	25.2857	41.6418
1754	yobF	SL1344_1767	1893337	1893480	193	69.4782	98	30.3783	39.0998	39.0998	200	62.1149	146	32.6267	29.4882	29.4882	132	46.3233	109	34.1307	12.1926	12.1926	26.9269
1755	SL1344_RS09185	SL1344_1768	1894129	1894416	410	147.596	241	74.7059	72.8902	72.8902	450	139.759	363	81.1199	58.6387	58.6387	362	127.038	256	80.1602	46.8779	46.8779	59.4689
1756	mgrB (yobG)	SL1344_1769	1894487	1894630	208	74.8781	132	40.9178	33.9603	33.9603	235	72.985	207	46.2584	26.7266	26.7266	186	65.2737	149	46.6557	18.618	18.618	26.4349
1757	SL1344_RS09195	SL1344_1770	1894788	1895027	281	101.157	227	70.3662	30.7912	30.7912	340	105.595	337	75.3096	30.2858	30.2858	283	99.3143	240	75.1502	24.1641	24.1641	28.4137
1758	kdgR	SL1344_1771	1895239	1896030	613	220.674	578	179.17	41.504	41.504	751	233.242	860	192.185	41.0568	41.0568	624	218.983	605	189.441	29.5416	29.5416	37.3675
1759		SL1344_1772	1896206	1897579	683	245.874	906	280.845	-34.9711	0	822	255.292	1258	281.126	-25.8338	0	694	243.548	820	256.763	-13.215	0	0
1760	htpX	SL1344_1773	1897627	1898508	696	250.553	581	180.1	70.4533	70.4533	734	227.962	864	193.079	34.8831	34.8831	545	191.259	571	178.795	12.4641	12.4641	39.2668
1761	prc	SL1344_1774	1898702	1900750	1650	593.985	1237	383.449	210.535	210.535	2085	647.548	1842	411.633	235.915	235.915	1722	604.308	1244	389.528	214.78	214.78	220.41
1762	proQ	SL1344_1775	1900770	1901456	563	202.675	392	121.513	81.1613	81.1613	680	211.191	551	123.132	88.0584	88.0584	541	189.855	374	117.109	72.7462	72.7462	80.6553
1763	yebR	SL1344_1776	1901554	1902051	456	164.156	375	116.244	47.9121	47.9121	479	148.765	524	117.099	31.6666	31.6666	403	141.426	342	107.089	34.3373	34.3373	37.972
1764	yebS	SL1344_1777	1902180	1903463	670	241.194	785	243.337	-2.14303	0	762	236.658	1144	255.65	-18.9926	0	660	231.616	740	231.713	-0.096733	0	0
1765		SL1344_1778	1903432	1906065	1194	429.829	1566	485.434	-55.6048	0	1497	464.93	2300	513.983	-49.0523	0	1279	448.844	1565	490.042	-41.1974	0	0
1766	rsmF	SL1344_1779	1906143	1907582	647	232.914	861	266.895	-33.9815	0	958	297.53	1241	277.327	20.2034	20.2034	827	290.222	875	273.985	16.2372	16.2372	12.1469
1767		SL1344_1780	1907700	1907936	152	54.7186	203	62.9266	-8.208	0	214	66.463	302	67.4881	-1.02517	0	186	65.2737	194	60.7464	4.5273	4.5273	1.5091
1768		SL1344_1781	1908047	1908238	89	32.0392	101	31.3083	0.730871	0.730871	105	32.6103	152	33.9675	-1.35721	0	88	30.8822	120	37.5751	-6.69291	0	0.243624
1769	pphA	SL1344_1782	1908257	1908907	265	95.3975	404	125.233	-29.8357	0	332	103.111	587	131.177	-28.0665	0	308	108.088	414	129.634	-21.5464	0	0
1770		SL1344_1783	1909131	1909295	121	43.5589	189	58.5868	-15.0279	0	133	41.3064	270	60.3371	-19.0307	0	125	43.8667	197	61.6858	-17.819	0	0
1771	sopE2	SL1344_1784	1909580	1910302	282	101.517	480	148.792	-47.2745	0	340	105.595	731	163.357	-57.7617	0	347	121.774	531	166.27	-44.4957	0	0
1772		SL1344_1785	1910986	1911381	178	64.0783	327	101.364	-37.2861	0	248	77.0225	440	98.3271	-21.3046	0	224	78.6092	323	101.14	-22.5304	0	0
1773		SL1344_1786	1911711	1912187	437	157.316	380	117.794	39.5223	39.5223	477	148.144	565	126.261	21.8832	21.8832	399	140.023	405	126.816	13.2067	13.2067	24.8707
1774		SL1344_1787	1912575	1912994	422	151.916	326	101.055	50.8615	50.8615	369	114.602	471	105.255	9.34735	9.34735	289	101.42	346	108.342	-6.92164	0	20.0696
1775		SL1344_1789	1913799	1913939	137	49.3187	179	55.487	-6.16826	0	147	45.6545	237	52.9626	-7.30808	0	134	47.0251	191	59.807	-12.7819	0	0
1776	pagO	SL1344_1793	1917075	1917989	391	140.756	684	212.028	-71.2721	0	461	143.175	981	219.225	-76.0498	0	453	158.973	686	214.804	-55.8312	0	0
1777		SL1344_1794	1918122	1918280	53	19.0795	87	26.9685	-7.88903	0	66	20.4979	134	29.9451	-9.44715	0	64	22.4598	106	33.1913	-10.7316	0	0
1778		SL1344_1795	1918290	1918904	241	86.7577	413	128.023	-41.2653	0	303	94.1041	592	132.295	-38.1905	0	298	104.578	428	134.018	-29.4395	0	0
1779		-	1919392	1919538	170	61.1984	229	70.9861	-9.78773	0	165	51.2448	319	71.2871	-20.0423	0	160	56.1494	240	75.1502	-19.0008	0	0
1780		-	1920052	1920177	108	38.879	167	51.7672	-12.8882	0	123	38.2007	239	53.4095	-15.2088	0	135	47.3761	185	57.9283	-10.5522	0	0
1781		SL1344_1799	1920747	1920947	104	37.439	170	52.6971	-15.2581	0	122	37.8901	245	54.7503	-16.8602	0	126	44.2177	215	67.322	-23.1044	0	0
1782		SL1344_1800	1921044	1921925	463	166.676	661	204.899	-38.2232	0	528	163.983	967	216.096	-52.1127	0	471	165.29	664	207.916	-42.6257	0	0
1783		-	1922398	1922586	95	34.1991	128	39.6778	-5.47873	0	119	36.9584	196	43.8003	-6.84187	0	112	39.3046	127	39.767	-0.462382	0	0
1784		SL1344_1802	1922651	1922818	109	39.239	138	42.7777	-3.53869	0	151	46.8968	223	49.834	-2.93719	0	152	53.3419	151	47.282	6.05995	6.05995	2.01998
1785		SL1344_1803	1923075	1923608	251	90.3577	386	119.653	-29.2958	0	328	101.868	565	126.261	-24.3925	0	338	118.616	376	117.735	0.88035	0.88035	0.29345
1786		SL1344_1807	1925864	1926217	343	123.477	223	69.1262	54.3506	54.3506	331	102.8	354	79.1086	23.6916	23.6916	232	81.4166	224	70.1402	11.2765	11.2765	29.7729
1787	copD	SL1344_1808	1926234	1927109	537	193.315	447	138.562	54.7525	54.7525	599	186.034	709	158.441	27.5935	27.5935	453	158.973	459	143.725	15.2483	15.2483	32.5314
1788	yobA	SL1344_1809	1927110	1927484	254	91.4376	240	74.396	17.0417	17.0417	292	90.6878	356	79.5556	11.1322	11.1322	227	79.662	218	68.2614	11.4006	11.4006	13.1915
1789		SL1344_1810	1927622	1927852	220	79.1979	219	67.8863	11.3116	11.3116	277	86.0292	297	66.3708	19.6584	19.6584	219	76.8545	215	67.322	9.53247	9.53247	13.5008
1790		SL1344_1811	1927960	1928616	456	164.156	438	135.773	28.3831	28.3831	517	160.567	632	141.233	19.3336	19.3336	445	156.166	475	148.735	7.43082	7.43082	18.3825
1791	exoX	SL1344_1812	1928640	1929338	457	164.516	405	125.543	38.9726	38.9726	480	149.076	571	127.602	21.4741	21.4741	403	141.426	410	128.382	13.0448	13.0448	24.4971
1792	ptrB	SL1344_1813	1929373	1931424	1061	381.95	1275	395.228	-13.2784	0	1132	351.57	1868	417.443	-65.8727	0	1045	366.726	1312	410.821	-44.0951	0	0
1793		SL1344_1814	1931637	1932296	395	142.196	450	139.492	2.70389	2.70389	513	159.325	638	142.574	16.7505	16.7505	430	150.902	424	132.765	18.1362	18.1362	12.5302
1794		SL1344_1815	1932390	1932743	218	78.478	222	68.8163	9.6617	9.6617	271	84.1657	330	73.7453	10.4204	10.4204	227	79.662	219	68.5745	11.0874	11.0874	10.3898
1795	yebG	SL1344_1816	1932811	1933101	160	57.5985	201	62.3066	-4.70811	0	219	68.0158	291	65.03	2.98588	2.98588	187	65.6246	205	64.1908	1.43385	1.43385	1.47324
1796	purT	SL1344_1817	1933232	1934410	579	208.435	765	237.137	-28.7025	0	660	204.979	1192	266.377	-61.3978	0	627	220.036	800	250.501	-30.4651	0	0
1797	kdgA	SL1344_1818	1934510	1935151	288	103.677	390	120.893	-17.2161	0	353	109.633	575	128.496	-18.8628	0	261	91.5937	359	112.412	-20.8184	0	0
1798	edd	SL1344_1819	1935189	1937000	767	276.113	1205	373.53	-97.4169	0	885	274.859	1643	367.162	-92.3038	0	830	291.275	1110	347.57	-56.2945	0	0
1799	zwf	SL1344_1820	1937235	1938710	984	354.231	996	308.743	45.4876	45.4876	1094	339.769	1523	340.346	-0.577196	0	917	321.806	994	311.247	10.5593	10.5593	18.6823
1800	hexR	SL1344_1821	1939052	1939921	742	267.113	625	193.739	73.3736	73.3736	736	228.583	885	197.772	30.8114	30.8114	499	175.116	605	189.441	-14.3251	0	34.7283
1801	pykA	SL1344_1822	1940045	1941487	1028	370.07	922	285.804	84.2659	84.2659	988	306.848	1334	298.11	8.73785	8.73785	754	264.604	852	266.783	-2.17904	0	31.0013
1802	lpxM	SL1344_1823	1941560	1942531	563	202.675	558	172.971	29.7041	29.7041	748	232.31	863	192.855	39.4546	39.4546	586	205.647	556	174.098	31.5493	31.5493	33.5694
1803	mepM	SL1344_1824	1942648	1943967	936	336.951	856	265.346	71.6057	71.6057	1121	348.154	1208	269.953	78.2016	78.2016	871	305.663	868	271.793	33.8702	33.8702	61.2258
1804	znuA	SL1344_1825	1943983	1944927	682	245.514	545	168.941	76.5728	76.5728	778	241.627	784	175.201	66.4261	66.4261	575	201.787	529	165.644	36.1434	36.1434	59.7141
1805	znuC	SL1344_1826	1945006	1945761	380	136.796	472	146.312	-9.51559	0	524	162.741	647	144.586	18.1556	18.1556	420	147.392	417	130.573	16.8188	16.8188	11.6581
1806	znuB	SL1344_1827	1945758	1946543	393	141.476	462	143.212	-1.73588	0	532	165.226	662	147.938	17.2881	17.2881	451	158.271	471	147.482	10.7889	10.7889	9.35901
1807	ruvB	SL1344_1828	1946622	1947632	617	222.114	602	186.61	35.5044	35.5044	779	241.938	907	202.688	39.2497	39.2497	597	209.507	605	189.441	20.0664	20.0664	31.6068
1808	ruvA	SL1344_1829	1947641	1948252	381	137.156	407	126.163	10.9933	10.9933	401	124.54	592	132.295	-7.75421	0	362	127.038	387	121.18	5.85838	5.85838	5.61723
1809		SL1344_1832	1950194	1950793	242	87.1177	344	106.634	-19.5165	0	366	113.67	514	114.864	-1.19361	0	331	116.159	374	117.109	-0.949936	0	0
1810	ruvC	SL1344_1833	1950795	1951316	277	99.7174	242	75.0159	24.7015	24.7015	386	119.882	351	78.4382	41.4436	41.4436	322	113.001	242	75.7764	37.2243	37.2243	34.4564
1811		SL1344_1834	1951353	1952093	452	162.716	453	140.422	22.2934	22.2934	620	192.556	652	145.703	46.8534	46.8534	534	187.399	467	146.23	41.1689	41.1689	36.7719
1812	nudB	SL1344_1835	1952123	1952575	262	94.3175	259	80.2856	14.0319	14.0319	414	128.578	401	89.6117	38.9662	38.9662	351	123.178	258	80.7864	42.3913	42.3913	31.7965
1813	aspS	SL1344_1836	1952678	1954450	1086	390.95	1188	368.26	22.6899	22.6899	1718	533.567	1720	384.37	149.198	149.198	1407	493.764	1120	350.701	143.063	143.063	104.984
1814	yecD	SL1344_1837	1954775	1955341	373	134.277	338	104.774	29.5022	29.5022	407	126.404	488	109.054	17.3502	17.3502	349	122.476	340	106.463	16.0131	16.0131	20.9552
1815	yecE	SL1344_1838	1955338	1956156	429	154.436	382	118.414	36.0224	36.0224	504	156.53	597	133.412	23.1176	23.1176	413	144.936	400	125.25	19.6854	19.6854	26.2751
1816	yecN	SL1344_1839	1956209	1956604	278	100.077	224	69.4362	30.6412	30.6412	336	104.353	319	71.2871	33.0659	33.0659	258	90.5409	229	71.7058	18.8351	18.8351	27.5141
1817	cmoA	SL1344_1840	1956645	1957388	406	146.156	391	121.203	24.9528	24.9528	539	167.4	567	126.708	40.6919	40.6919	461	161.78	363	113.665	48.1158	48.1158	37.9202
1818	cmoB	SL1344_1841	1957385	1958356	550	197.995	581	180.1	17.8947	17.8947	824	255.913	852	190.397	65.5165	65.5165	697	244.601	583	182.552	62.0486	62.0486	48.4866
1819	cutC	SL1344_1842	1958592	1959338	396	142.556	532	164.911	-22.3547	0	560	173.922	696	155.536	18.3862	18.3862	486	170.554	487	152.492	18.0616	18.0616	12.1493
1820		SL1344_1843	1959358	1959927	269	96.8375	402	124.613	-27.7757	0	348	108.08	554	123.803	-15.7228	0	293	102.824	367	114.917	-12.0935	0	0
1821	argS	SL1344_1844	1960164	1961897	1056	380.15	1226	380.039	0.110798	0.110798	1558	483.875	1734	387.498	96.3771	96.3771	1302	456.916	1219	381.7	75.2155	75.2155	57.2345
1822	mrdA	SL1344_1845	1962086	1963957	810	291.592	1294	401.118	-109.526	0	1062	329.83	1850	413.421	-83.5905	0	998	350.232	1329	416.144	-65.9122	0	0
1823		SL1344_1846	1964011	1965150	623	224.274	767	237.757	-13.4829	0	754	234.173	1123	250.958	-16.7843	0	647	227.054	747	233.905	-6.85075	0	0
1824	flhe	SL1344_1847	1965387	1965779	218	78.478	236	73.156	5.32194	5.32194	317	98.4522	365	81.5668	16.8854	16.8854	238	83.5223	236	73.8977	9.62457	9.62457	10.6106
1825	flhA	SL1344_1848	1965779	1967857	1003	361.071	1168	362.06	-0.989685	0	1502	466.483	1716	383.476	83.0074	83.0074	1209	424.279	1147	359.155	65.1238	65.1238	49.3771
1826	flhB	SL1344_1849	1967850	1969001	867	312.112	695	215.438	96.6736	96.6736	1199	372.379	984	219.895	152.484	152.484	964	338.3	646	202.279	136.021	136.021	128.393
1827	cheZ	SL1344_1850	1969195	1969839	500	179.995	407	126.163	53.8322	53.8322	639	198.457	585	130.73	67.7268	67.7268	521	182.837	409	128.068	54.7681	54.7681	58.7757
1828	cheY	SL1344_1851	1969850	1970239	167	60.1184	146	45.2575	14.8609	14.8609	238	73.9168	239	53.4095	20.5073	20.5073	203	71.2396	150	46.9689	24.2707	24.2707	19.8796
1829	cheB	SL1344_1852	1970257	1971306	634	228.234	597	185.06	43.1741	43.1741	838	260.262	864	193.079	67.1829	67.1829	688	241.442	596	186.623	54.8195	54.8195	55.0588
1830	cheR	SL1344_1853	1971303	1972169	686	246.954	513	159.021	87.9322	87.9322	850	263.988	754	168.497	95.4915	95.4915	678	237.933	524	164.078	73.8552	73.8552	85.7597
1831	tar/cheM	SL1344_1854	1972323	1973984	1561	561.945	1061	328.892	233.053	233.053	1858	577.048	1592	355.765	221.282	221.282	1444	506.748	1051	329.095	177.653	177.653	210.663
1832	cheW	SL1344_1855	1974221	1974724	480	172.796	335	103.844	68.9512	68.9512	583	181.065	456	101.903	79.1624	79.1624	474	166.343	339	106.15	60.193	60.193	69.4355
1833	cheA	SL1344_1856	1974745	1976760	1617	582.105	1121	347.491	234.614	234.614	2033	631.398	1690	377.665	253.733	253.733	1705	598.342	1081	338.489	259.853	259.853	249.4
1834	motB	SL1344_1857	1976765	1977694	713	256.673	470	145.692	110.981	110.981	905	281.07	700	156.429	124.641	124.641	739	259.34	425	133.078	126.262	126.262	120.628
1835	motA	SL1344_1858	1977691	1978578	914	329.031	496	153.752	175.28	175.28	1045	324.55	746	166.709	157.841	157.841	835	293.03	504	157.815	135.214	135.214	156.112
1836	flhC	SL1344_1859	1978703	1979287	625	224.994	338	104.774	120.22	120.22	676	209.948	483	107.936	102.012	102.012	544	190.908	319	99.8871	91.0209	91.0209	104.418
1837	flhD	SL1344_1860	1979284	1979625	379	136.436	219	67.8863	68.5501	68.5501	409	127.025	321	71.7341	55.2909	55.2909	318	111.597	219	68.5745	43.0224	43.0224	55.6212
1838	SL1344_RS09635	-	1980308	1980424	83	29.8792	62	19.219	10.6603	10.6603	85	26.3988	97	21.6767	4.72219	4.72219	74	25.9691	62	19.4138	6.55531	6.55531	7.31259
1839	uspC	SL1344_1861	1980421	1980849	250	89.9977	191	59.2068	30.7909	30.7909	205	63.6678	278	62.1248	1.54295	1.54295	175	61.4134	187	58.5545	2.8589	2.8589	11.7309
1840	otsA	SL1344_1862	1980867	1982288	604	217.434	829	256.976	-39.5417	0	616	191.314	1149	256.768	-65.4538	0	548	192.312	768	240.481	-48.1688	0	0
1841	otsB	SL1344_1863	1982263	1983066	425	152.996	502	155.612	-2.61551	0	420	130.441	753	168.273	-37.8321	0	350	122.827	512	160.32	-37.4935	0	0
1842		SL1344_1864	1983700	1984257	335	120.597	454	140.732	-20.1355	0	367	113.981	692	154.642	-40.6608	0	337	118.265	447	139.967	-21.7025	0	0
1843		SL1344_1865	1984808	1985311	310	111.597	445	137.942	-26.3454	0	330	102.49	639	142.798	-40.3081	0	311	109.14	425	133.078	-23.938	0	0
1844		SL1344_1866	1985490	1986128	293	105.477	498	154.372	-48.8943	0	358	111.186	736	164.474	-53.2887	0	342	120.019	468	146.543	-26.5235	0	0
1845		SL1344_1867	1986384	1986719	258	92.8776	302	93.6149	-0.73732	0	295	91.6195	430	96.0924	-4.47288	0	265	92.9975	321	100.513	-7.5159	0	0
1846	ftnA	SL1344_1868	1986959	1987456	286	102.957	325	100.745	2.21281	2.21281	342	106.217	469	104.808	1.40878	1.40878	304	106.684	328	102.705	3.97864	3.97864	2.53341
1847		SL1344_1869	1987502	1987741	169	60.8384	200	61.9966	-1.15821	0	240	74.5379	278	62.1248	12.4131	12.4131	195	68.4321	218	68.2614	0.170682	0.170682	4.19458
1848	tyrP	SL1344_1870	1987968	1989179	808	290.872	823	255.116	35.7563	35.7563	1072	332.936	1221	272.858	60.0783	60.0783	895	314.086	804	251.753	62.3327	62.3327	52.7224
1849	yecA	SL1344_1871	1989254	1989919	543	195.475	464	143.832	51.6427	51.6427	677	210.259	692	154.642	55.6173	55.6173	514	180.38	471	147.482	32.8978	32.8978	46.7193
1850		SL1344_1872	1990157	1990483	383	137.876	288	89.2751	48.6013	48.6013	443	137.585	428	95.6455	41.9391	41.9391	385	135.11	313	98.0084	37.1012	37.1012	42.5472
1851		SL1344_1873	1990696	1992135	1144	411.829	1031	319.593	92.2367	92.2367	1372	426.108	1508	336.994	89.1146	89.1146	1180	414.102	1062	332.54	81.5624	81.5624	87.6379
1852		SL1344_1874	1992348	1992680	493	177.475	273	84.6254	92.85	92.85	657	204.048	400	89.3883	114.659	114.659	581	203.893	308	96.4427	107.45	107.45	104.986
tRNA13	tRNA	SL1344_tRNA_30	1992933	1993229	712	256.313	270	83.6954	172.618	172.618	801	248.77	398	88.9413	159.829	159.829	760	266.71	264	82.6652	184.045	184.045	172.164
1853	pgsA	SL1344_1875	1993381	1993929	808	290.872	395	122.443	168.429	168.429	955	296.599	592	132.295	164.304	164.304	882	309.524	384	120.24	189.283	189.283	174.006
1854	uvrC	SL1344_1876	1993986	1995818	1457	524.506	1159	359.27	165.236	165.236	1717	533.257	1693	378.336	154.921	154.921	1376	482.885	1165	364.792	118.093	118.093	146.083
1855	uvrY/sirA	SL1344_1877	1995815	1996471	642	231.114	446	138.252	92.8615	92.8615	751	233.242	626	139.893	93.3489	93.3489	552	193.715	449	140.593	53.122	53.122	79.7775
1856		-	1996783	1996938	124	44.6388	84	26.0386	18.6003	18.6003	150	46.5862	138	30.839	15.7472	15.7472	103	36.1462	93	29.1207	7.02549	7.02549	13.791
1857	yecF	SL1344_1878	1996935	1997159	110	39.599	84	26.0386	13.5604	13.5604	134	41.617	126	28.1573	13.4597	13.4597	98	34.3915	80	25.0501	9.34145	9.34145	12.1205
1858	sdiA	SL1344_1879	1997226	1997948	564	203.035	453	140.422	62.6124	62.6124	647	200.942	685	153.077	47.8644	47.8644	494	173.361	475	148.735	24.6266	24.6266	45.0344
1859	yecC	SL1344_1880	1998180	1998932	394	141.836	417	129.263	12.5733	12.5733	482	149.697	640	143.021	6.67574	6.67574	335	117.563	397	124.311	-6.74809	0	6.41636
1860	tcyL	SL1344_1881	1998929	1999597	214	77.038	344	106.634	-29.5962	0	295	91.6195	478	106.819	-15.1995	0	243	85.2769	324	101.453	-16.1758	0	0
1861	dcyD	SL1344_1882	1999618	2000604	494	177.835	635	196.839	-19.0039	0	595	184.792	939	209.839	-25.0471	0	526	184.591	637	199.461	-14.8699	0	0
1862	tcyJ/fliY	SL1344_1883	2000758	2001558	768	276.473	592	183.51	92.9628	92.9628	876	272.063	852	190.397	81.6664	81.6664	731	256.533	597	186.936	69.5966	69.5966	81.4086
1863	fliZ	SL1344_1884	2001705	2002256	632	227.514	327	101.364	126.15	126.15	724	224.856	502	112.182	112.674	112.674	629	220.737	344	107.715	113.022	113.022	117.282
1864	fliA	SL1344_1885	2002315	2003034	963	346.671	472	146.312	200.359	200.359	1113	345.67	739	165.145	180.525	180.525	971	340.757	497	155.624	185.133	185.133	188.672
1865	tnpA	SL1344_1886	2003303	2003761	457	164.516	476	147.552	16.9638	16.9638	521	161.809	665	148.608	13.2014	13.2014	427	149.849	486	152.179	-2.33037	0	10.055
1866	fliB	SL1344_1887	2003942	2005147	915	329.391	806	249.846	79.545	79.545	1084	336.663	1152	257.438	79.2247	79.2247	906	317.946	776	242.986	74.9605	74.9605	77.9101
1867	fliC	SL1344_1888	2005226	2006713	1782	641.503	989	306.573	334.93	334.93	2029	630.156	1431	319.787	310.369	310.369	1752	614.836	1038	325.025	289.812	289.812	311.704
1868	fliD	SL1344_1889	2006970	2008373	1516	545.746	912	282.705	263.041	263.041	1778	552.202	1360	303.92	248.282	248.282	1519	533.068	913	285.884	247.185	247.185	252.836
1869	fliS	SL1344_1890	2008388	2008795	281	101.157	181	56.1069	45.0504	45.0504	331	102.8	253	56.5381	46.2621	46.2621	295	103.525	188	58.8676	44.6578	44.6578	45.3235
1870	fliT	SL1344_1891	2008795	2009163	294	105.837	185	57.3469	48.4904	48.4904	350	108.701	268	59.8901	48.811	48.811	286	100.367	193	60.4333	39.9338	39.9338	45.7451
1871	amyA	SL1344_1892	2009235	2010719	881	317.152	957	296.654	20.4979	20.4979	1106	343.496	1401	313.082	30.4131	30.4131	913	320.403	954	298.722	21.6806	21.6806	24.1972
1872		SL1344_1893	2010759	2011184	203	73.0781	231	71.6061	1.472	1.472	208	64.5995	306	68.382	-3.7825	0	197	69.134	228	71.3927	-2.25871	0	0.490666
1873	yedE	SL1344_1894	2011370	2012575	510	183.595	771	238.997	-55.4018	0	696	216.16	1115	249.17	-33.0099	0	588	206.349	735	230.147	-23.7983	0	0
1874	yedF	SL1344_1895	2012572	2012805	134	48.2387	145	44.9476	3.29119	3.29119	191	59.3198	221	49.387	9.93273	9.93273	162	56.8513	135	42.272	14.5793	14.5793	9.26774
1875		SL1344_1896	2013070	2013456	415	149.396	322	99.8146	49.5815	49.5815	525	163.052	451	100.785	62.2664	62.2664	443	155.464	309	96.7559	58.7078	58.7078	56.8519
1876	fliE	SL1344_1897	2013576	2013890	423	152.276	279	86.4853	65.7907	65.7907	525	163.052	415	92.7403	70.3113	70.3113	426	149.498	265	82.9783	66.5195	66.5195	67.5405
1877	fliF	SL1344_1898	2014107	2015789	1448	521.266	999	309.673	211.593	211.593	1872	581.396	1519	339.452	241.944	241.944	1585	556.23	933	292.146	264.084	264.084	239.207
1878	fliG	SL1344_1899	2015782	2016777	642	231.114	526	163.051	68.0629	68.0629	815	253.118	754	168.497	84.6214	84.6214	679	238.284	501	156.876	81.4081	81.4081	78.0308
1879	fliH	SL1344_1900	2016770	2017477	425	152.996	351	108.804	44.1919	44.1919	554	172.058	491	109.724	62.3342	62.3342	452	158.622	326	102.079	56.5431	56.5431	54.3564
1880	fliI	SL1344_1901	2017477	2018847	960	345.591	745	230.937	114.654	114.654	1260	391.324	1161	259.449	131.875	131.875	1044	366.375	748	234.218	132.157	132.157	126.228
1881	fliJ	SL1344_1902	2018869	2019312	223	80.2779	202	62.6166	17.6613	17.6613	296	91.9301	295	65.9239	26.0062	26.0062	228	80.0129	206	64.5039	15.509	15.509	19.7255
1882	fliK	SL1344_1903	2019309	2020526	837	301.312	660	204.589	96.7233	96.7233	1078	334.799	1071	239.337	95.4624	95.4624	844	296.188	614	192.259	103.929	103.929	98.7049
1883	fliL	SL1344_1904	2020631	2021098	433	155.876	286	88.6552	67.2208	67.2208	501	155.598	410	91.623	63.9749	63.9749	413	144.936	269	84.2308	60.7048	60.7048	63.9668
1884	fliM	SL1344_1905	2021103	2022107	786	282.953	559	173.281	109.672	109.672	1009	313.37	801	179	134.37	134.37	863	302.856	580	181.613	121.243	121.243	121.762
1885	fliN	SL1344_1906	2022104	2022517	206	74.1581	159	49.2873	24.8708	24.8708	268	83.234	227	50.7278	32.5062	32.5062	227	79.662	153	47.9082	31.7537	31.7537	29.7102
1886	fliO	SL1344_1907	2022517	2022894	207	74.5181	140	43.3976	31.1204	31.1204	258	80.1283	224	50.0574	30.0708	30.0708	201	70.5377	139	43.5245	27.0132	27.0132	29.4015
1887	fliP	SL1344_1908	2022894	2023631	485	174.595	378	117.174	57.4218	57.4218	625	194.109	533	119.11	74.9993	74.9993	536	188.101	357	111.786	76.3146	76.3146	69.5786
1888	fliQ	SL1344_1909	2023641	2023910	113	40.6789	88	27.2785	13.4004	13.4004	139	43.1699	121	27.04	16.1299	16.1299	114	40.0065	72	22.5451	17.4614	17.4614	15.6639
1889	fliR	SL1344_1910	2023919	2024713	494	177.835	511	158.401	19.434	19.434	683	212.122	774	172.966	39.1562	39.1562	531	186.346	518	162.199	24.1467	24.1467	27.579
1890	rcsA	SL1344_1911	2024995	2025618	400	143.996	425	131.743	12.2534	12.2534	466	144.728	622	138.999	5.72902	5.72902	389	136.513	441	138.088	-1.5752	0	5.99415
1891	dsrB	SL1344_1912	2025657	2025851	161	57.9585	151	46.8075	11.151	11.151	178	55.2823	214	47.8227	7.45956	7.45956	137	48.0779	134	41.9589	6.11908	6.11908	8.24323
1892	yodD	SL1344_1913	2025980	2026207	282	101.517	239	74.086	27.4314	27.4314	287	89.1349	326	72.8514	16.2835	16.2835	215	75.4508	208	65.1302	10.3206	10.3206	18.0118
1893		SL1344_1914	2026517	2027332	408	146.876	486	150.652	-3.77562	0	409	127.025	696	155.536	-28.5106	0	378	132.653	486	152.179	-19.5261	0	0
1894	yedQ	SL1344_1915	2027311	2029023	796	286.553	1146	355.241	-68.6881	0	961	298.462	1639	366.268	-67.8062	0	787	276.185	1095	342.873	-66.6878	0	0
1895		SL1344_1916	2029188	2029373	154	55.4386	187	57.9668	-2.52829	0	165	51.2448	248	55.4207	-4.17591	0	131	45.9723	167	52.292	-6.31967	0	0
1896		SL1344_1917	2029450	2030367	474	170.636	644	199.629	-28.9936	0	524	162.741	876	195.76	-33.0192	0	457	160.377	616	192.885	-32.5087	0	0
1897	yedA	SL1344_1918	2030537	2031457	406	146.156	564	174.83	-28.6743	0	451	140.069	835	186.598	-46.5289	0	420	147.392	526	164.704	-17.3119	0	0
1898		SL1344_1919	2031446	2031916	160	57.5985	182	56.4169	1.18157	1.18157	171	53.1083	272	60.784	-7.67576	0	155	54.3947	183	57.302	-2.90727	0	0.393858
1899		SL1344_1920	2031897	2033327	708	254.873	792	245.507	9.36673	9.36673	789	245.043	1175	262.578	-17.5347	0	650	228.107	788	246.743	-18.6361	0	3.12224
1900		SL1344_1921	2033401	2034096	306	110.157	411	127.403	-17.2459	0	361	112.117	621	138.775	-26.6578	0	344	120.721	415	129.947	-9.22595	0	0
1901		SL1344_1922	2034188	2034487	155	55.7985	257	79.6657	-23.8671	0	194	60.2515	385	86.0362	-25.7847	0	204	71.5905	278	87.049	-15.4585	0	0
1902	ompS1	SL1344_1923	2035137	2036333	536	192.955	834	258.526	-65.5709	0	607	188.519	1196	267.271	-78.7521	0	596	209.157	856	268.036	-58.8791	0	0
1903	SL1344_RS25455	-	2036594	2036782	104	37.439	132	40.9178	-3.47875	0	123	38.2007	186	41.5655	-3.36487	0	111	38.9537	139	43.5245	-4.57083	0	0
1904	cspB	SL1344_1924	2036793	2037005	149	53.6386	146	45.2575	8.38107	8.38107	162	50.3131	204	45.588	4.72507	4.72507	136	47.727	154	48.2214	-0.494366	0	4.36871
1905		SL1344_1925	2037460	2038728	572	205.915	867	268.755	-62.8407	0	675	209.638	1205	269.282	-59.6443	0	593	208.104	798	249.874	-41.7706	0	0
1906		SL1344_1926	2038731	2039150	194	69.8382	246	76.2559	-6.41767	0	202	62.7361	342	76.427	-13.6909	0	194	68.0812	253	79.2208	-11.1397	0	0
1907		SL1344_1927	2039277	2039438	202	72.7181	201	62.3066	10.4115	10.4115	226	70.1899	293	65.4769	4.71296	4.71296	159	55.7985	196	61.3726	-5.57417	0	5.04149
1908	SL1344_RS25465	SL1344_1927B	2040069	2040290	268	96.4775	205	63.5465	32.9309	32.9309	253	78.5754	327	73.0749	5.50047	5.50047	160	56.1494	204	63.8777	-7.72824	0	12.8105
1909	sseK/sseK3	SL1344_1928	2040503	2041510	435	156.596	726	225.048	-68.4518	0	511	158.704	1043	233.08	-74.3763	0	453	158.973	697	218.249	-59.2756	0	0
1910		SL1344_1929	2041795	2042394	213	76.678	390	120.893	-44.2154	0	236	73.2956	557	124.473	-51.1776	0	241	84.5751	384	120.24	-35.6652	0	0
1911		SL1344_1930	2042364	2043926	533	191.875	966	299.444	-107.569	0	585	181.686	1320	294.981	-113.295	0	639	224.247	987	309.055	-84.8084	0	0
1912		SL1344_1931	2043913	2044500	159	57.2385	310	96.0948	-38.8563	0	162	50.3131	392	87.6005	-37.2874	0	194	68.0812	287	89.8671	-21.7859	0	0
1913		SL1344_1932	2044503	2045024	140	50.3987	263	81.5256	-31.1269	0	173	53.7294	384	85.8127	-32.0833	0	167	58.606	251	78.5946	-19.9886	0	0
1914		SL1344_1933	2045059	2045604	181	65.1583	291	90.2051	-25.0468	0	192	59.6303	396	88.4944	-28.8641	0	207	72.6433	286	89.554	-16.9107	0	0
1915		SL1344_1934	2045576	2045989	114	41.0389	173	53.6271	-12.5881	0	107	33.2315	242	54.0799	-20.8484	0	109	38.2518	158	49.4739	-11.2221	0	0
1916		SL1344_1935	2045994	2046527	165	59.3985	259	80.2856	-20.8872	0	176	54.6611	353	78.8851	-24.224	0	174	61.0625	260	81.4127	-20.3502	0	0
1917		SL1344_1936	2046527	2047585	326	117.357	551	170.801	-53.4438	0	349	108.391	820	183.246	-74.8554	0	396	138.97	570	178.482	-39.5119	0	0
1918		SL1344_1937	2047582	2048922	402	144.716	826	256.046	-111.33	0	506	157.151	1197	267.494	-110.344	0	547	191.961	843	263.965	-72.0042	0	0
1919		SL1344_1938	2048956	2050884	635	228.594	1147	355.551	-126.957	0	753	233.863	1653	369.397	-135.534	0	714	250.567	1100	344.438	-93.8716	0	0
1920		SL1344_1939	2050969	2051295	93	33.4791	133	41.2278	-7.74863	0	84	26.0883	212	47.3758	-21.2875	0	101	35.4443	120	37.5751	-2.13077	0	0
1921		SL1344_1940	2051292	2051648	84	30.2392	125	38.7479	-8.50868	0	105	32.6103	181	40.4482	-7.83786	0	89	31.2331	131	41.0195	-9.78636	0	0
1922		SL1344_1941	2051648	2053144	486	174.955	902	279.605	-104.649	0	578	179.512	1275	284.925	-105.413	0	612	214.772	879	275.238	-60.466	0	0
1923		-	2053134	2053298	0	0	8	2.47987	-2.47987	0	5	1.55287	9	2.01124	-0.458363	0	5	1.75467	5	1.56563	0.18904	0.18904	0.0630135
1924		SL1344_1942	2053302	2053862	125	44.9988	248	76.8758	-31.877	0	149	46.2756	355	79.3321	-33.0565	0	141	49.4817	235	73.5846	-24.1029	0	0
1925		SL1344_1943	2053859	2054371	99	35.6391	188	58.2768	-22.6378	0	111	34.4738	290	64.8065	-30.3327	0	112	39.3046	190	59.4939	-20.1893	0	0
1926		SL1344_1944	2054343	2054747	91	32.7591	149	46.1875	-13.4283	0	99	30.7469	212	47.3758	-16.6289	0	110	38.6027	149	46.6557	-8.05302	0	0
1927		SL1344_1945	2054744	2055067	72	25.9193	124	38.4379	-12.5186	0	83	25.7777	162	36.2022	-10.4246	0	64	22.4598	123	38.5145	-16.0547	0	0
1928		SL1344_1946	2055070	2055270	40	14.3996	66	20.4589	-6.05926	0	42	13.0441	101	22.5705	-9.5264	0	48	16.8448	77	24.1107	-7.26586	0	0
1929		SL1344_1947	2055321	2056526	382	137.516	760	235.587	-98.0708	0	444	137.895	1053	235.315	-97.4195	0	434	152.305	731	228.895	-76.5896	0	0
1930		SL1344_1948	2056541	2057191	159	57.2385	336	104.154	-46.9158	0	191	59.3198	477	106.596	-47.2758	0	213	74.7489	333	104.271	-29.522	0	0
1931		SL1344_1949	2057169	2058410	358	128.877	698	216.368	-87.4916	0	411	127.646	1080	241.348	-113.702	0	458	160.728	697	218.249	-57.521	0	0
1932		-	2058410	2058592	16	5.75985	27	8.36954	-2.60969	0	24	7.45379	52	11.6205	-4.16668	0	26	9.12428	34	10.6463	-1.522	0	0
1933		SL1344_1950	2058604	2060337	600	215.994	1084	336.022	-120.027	0	670	208.085	1543	344.815	-136.73	0	713	250.216	1103	345.378	-95.1619	0	0
1934		SL1344_1951	2060334	2060828	173	62.2784	309	95.7848	-33.5064	0	196	60.8726	428	95.6455	-34.7728	0	210	73.6961	295	92.3721	-18.676	0	0
1935		SL1344_1952	2060954	2061304	145	52.1986	249	77.1858	-24.9872	0	157	48.7602	371	82.9076	-34.1474	0	165	57.9041	260	81.4127	-23.5086	0	0
1936		SL1344_1953	2061365	2061667	182	65.5183	268	83.0755	-17.5572	0	179	55.5929	334	74.6392	-19.0463	0	195	68.4321	263	82.3521	-13.92	0	0
1937		SL1344_1954	2061887	2062306	251	90.3577	391	121.203	-30.8458	0	264	81.9917	525	117.322	-35.3304	0	272	95.454	398	124.624	-29.1701	0	0
1938		SL1344_1955	2062519	2063004	194	69.8382	309	95.7848	-25.9466	0	221	68.637	471	105.255	-36.6177	0	223	78.2582	332	103.958	-25.6995	0	0
1939		SL1344_1956	2063001	2063615	188	67.6782	299	92.685	-25.0067	0	208	64.5995	447	99.8914	-35.2919	0	217	76.1526	290	90.8065	-14.6538	0	0
1940		SL1344_1957	2063618	2063962	174	62.6384	231	71.6061	-8.96773	0	234	72.6745	332	74.1923	-1.5178	0	205	71.9414	218	68.2614	3.68002	3.68002	1.22667
1941		-	2064124	2064558	282	101.517	222	68.8163	32.7011	32.7011	321	99.6945	330	73.7453	25.9491	25.9491	285	100.016	220	68.8877	31.1285	31.1285	29.9262
1942		SL1344_1958	2064488	2064745	176	63.3584	100	30.9983	32.36	32.36	210	65.2207	144	32.1798	33.0409	33.0409	173	60.7116	95	29.7469	30.9646	30.9646	32.1218
1943		SL1344_1959	2064878	2065501	498	179.275	379	117.484	61.7917	61.7917	633	196.594	544	121.568	75.0257	75.0257	508	178.274	367	114.917	63.3572	63.3572	66.7249
1944		SL1344_1960	2065512	2066501	363	130.677	574	177.93	-47.2537	0	480	149.076	836	186.821	-37.7457	0	444	155.815	593	185.684	-29.869	0	0
1945		SL1344_1961	2066509	2067369	256	92.1576	478	148.172	-56.0143	0	317	98.4522	661	147.714	-49.262	0	297	104.227	478	149.674	-45.4468	0	0
1946		-	2067386	2067775	85	30.5992	164	50.8372	-20.238	0	108	33.5421	233	52.0687	-18.5266	0	111	38.9537	179	56.0495	-17.0959	0	0
1947		SL1344_1962	2067772	2068665	260	93.5976	489	151.582	-57.9842	0	309	95.9676	681	152.184	-56.216	0	337	118.265	480	150.3	-32.0357	0	0
1948		SL1344_1963	2068665	2069147	132	47.5188	260	80.5956	-33.0768	0	170	52.7977	368	82.2372	-29.4395	0	179	62.8172	268	83.9177	-21.1005	0	0
1949		SL1344_1964	2069149	2069967	250	89.9977	449	139.182	-49.1848	0	336	104.353	667	149.055	-44.7019	0	328	115.106	477	149.361	-34.2547	0	0
1950		-	2069964	2070188	37	13.3197	43	13.3293	-0.00962093	0	40	12.423	57	12.7378	-0.314843	0	34	11.9318	43	13.4644	-1.53266	0	0
1951		SL1344_1965	2070185	2071342	969	348.831	671	207.999	140.832	140.832	1158	359.645	963	215.202	144.443	144.443	919	322.508	715	223.885	98.6233	98.6233	127.966
1952		SL1344_ncRNA_51	2071339	2071893	350	125.997	300	92.9949	33.0018	33.0018	412	127.957	431	96.3159	31.6409	31.6409	348	122.125	311	97.3821	24.7429	24.7429	29.7952
1953		SL1344_ncRNA_52	2071922	2072146	131	47.1588	128	39.6778	7.48093	7.48093	153	47.5179	198	44.2472	3.27072	3.27072	138	48.4289	125	39.1407	9.28815	9.28815	6.67994
1954		SL1344_1967	2072244	2072939	561	201.955	576	178.55	23.4045	23.4045	651	202.184	765	170.955	31.229	31.229	553	194.066	578	180.987	13.0797	13.0797	22.5711
1955		SL1344_1968	2073754	2074125	183	65.8783	298	92.375	-26.4967	0	210	65.2207	428	95.6455	-30.4248	0	206	72.2924	275	86.1096	-13.8172	0	0
1956		SL1344_1969	2074183	2075010	352	126.717	600	185.99	-59.2732	0	380	118.018	819	183.022	-65.0041	0	376	131.951	573	179.421	-47.4699	0	0
1957		SL1344_1970	2075147	2075686	232	83.5178	380	117.794	-34.2758	0	274	85.0974	568	126.931	-41.8339	0	276	96.8577	393	123.058	-26.2007	0	0
1958		-	2075757	2075987	52	18.7195	89	27.5885	-8.86899	0	66	20.4979	140	31.2859	-10.788	0	71	24.9163	106	33.1913	-8.27503	0	0
1959		SL1344_1971	2075984	2076499	126	45.3588	249	77.1858	-31.827	0	139	43.1699	368	82.2372	-39.0673	0	168	58.9569	261	81.7258	-22.7689	0	0
1960		SL1344_1972	2076496	2077113	149	53.6386	301	93.3049	-39.6663	0	172	53.4188	446	99.6679	-46.2491	0	200	70.1868	331	103.645	-33.4579	0	0
1961		SL1344_1973	2077110	2077943	236	84.9578	435	134.843	-49.8849	0	264	81.9917	614	137.211	-55.2193	0	294	103.175	432	135.27	-32.0958	0	0
1962		SL1344_1974	2077947	2078516	207	74.5181	308	95.4748	-20.9567	0	250	77.6437	457	102.126	-24.4824	0	218	76.5036	313	98.0084	-21.5048	0	0
1963		SL1344_1975	2078556	2078783	59	21.2394	70	21.6988	-0.459371	0	68	21.1191	109	24.3583	-3.23923	0	63	22.1088	64	20.04	2.06878	2.06878	0.689594
1964		SL1344_1976	2078785	2079774	983	353.871	628	194.669	159.201	159.201	1168	362.751	860	192.185	170.566	170.566	972	341.108	641	200.714	140.394	140.394	156.721
tRNA14	tRNA	SL1344_tRNA_31	2079891	2079977	187	67.3182	81	25.1086	42.2096	42.2096	218	67.7053	120	26.8165	40.8888	40.8888	179	62.8172	76	23.7976	39.0196	39.0196	40.706
1965	mtfA	SL1344_1977	2080066	2080863	1081	389.15	508	157.471	231.678	231.678	1264	392.566	766	171.179	221.388	221.388	1097	384.974	530	165.957	219.018	219.018	224.028
tRNA15	tRNA	SL1344_tRNA_32	2080964	2081036	250	89.9977	103	31.9283	58.0694	58.0694	284	88.2032	137	30.6155	57.5877	57.5877	254	89.1372	106	33.1913	55.9459	55.9459	57.201
tRNA16	tRNA	SL1344_tRNA_33	2081934	2082006	307	110.517	143	44.3276	66.1895	66.1895	367	113.981	210	46.9288	67.052	67.052	348	122.125	141	44.1507	77.9742	77.9742	70.4053
1966		SL1344_1979	2082173	2082646	657	236.514	391	121.203	115.31	115.31	968	300.636	563	125.814	174.822	174.822	810	284.256	345	108.028	176.228	176.228	155.454
1967		SL1344_1982	2084636	2086330	631	227.154	1170	362.68	-135.526	0	781	242.559	1659	370.738	-128.179	0	741	260.042	1212	379.508	-119.466	0	0
1968		SL1344_1983	2086387	2088117	713	256.673	1167	361.75	-105.077	0	836	259.64	1661	371.185	-111.544	0	842	295.486	1158	362.6	-67.1133	0	0
1969		-	2088327	2088500	172	61.9184	201	62.3066	-0.388219	0	202	62.7361	325	72.628	-9.89189	0	175	61.4134	172	53.8576	7.55579	7.55579	2.5186
1970		SL1344_1986	2089022	2090476	872	313.912	1011	313.393	0.518893	0.518893	938	291.319	1462	326.714	-35.3951	0	839	294.433	1021	319.701	-25.2679	0	0.172964
1971		-	2090522	2090683	36	12.9597	36	11.1594	1.80027	1.80027	47	14.597	49	10.9501	3.64694	3.64694	33	11.5808	35	10.9594	0.621415	0.621415	2.02288
1972		SL1344_1987	2090672	2090998	295	106.197	214	66.3364	39.8608	39.8608	319	99.0733	299	66.8177	32.2556	32.2556	291	102.122	213	66.6958	35.426	35.426	35.8475
tRNA17	tRNA	SL1344_tRNA_34	2091879	2091951	330	118.797	115	35.6481	83.1489	83.1489	356	110.565	183	40.8951	69.6694	69.6694	337	118.265	112	35.0701	83.1946	83.1946	78.671
1973		SL1344_1990	2092092	2093549	1700	611.984	964	298.824	313.16	313.16	2149	667.425	1413	315.764	351.661	351.661	1793	629.224	917	287.136	342.088	342.088	335.636
tRNA18	tRNA	SL1344_tRNA_35	2093709	2093781	347	124.917	130	40.2978	84.6189	84.6189	370	114.913	201	44.9176	69.995	69.995	341	119.668	145	45.4032	74.2652	74.2652	76.2931
1974	ldtA	SL1344_1991	2094011	2094940	1076	387.35	661	204.899	182.451	182.451	1348	418.655	946	211.403	207.251	207.251	1206	423.226	678	212.299	210.927	210.927	200.21
1975	cobT	SL1344_1992	2095018	2096088	452	162.716	661	204.899	-42.1831	0	624	193.799	980	219.001	-25.2027	0	532	186.697	638	199.774	-13.0774	0	0
1976	cobS	SL1344_1993	2096115	2096858	225	80.9979	395	122.443	-41.4454	0	262	81.3706	554	123.803	-42.4322	0	255	89.4881	366	114.604	-25.1159	0	0
1977	cobU	SL1344_1994	2096855	2097400	155	55.7985	242	75.0159	-19.2174	0	168	52.1765	355	79.3321	-27.1556	0	144	50.5345	240	75.1502	-24.6157	0	0
1978		SL1344_1995	2097397	2098917	561	201.955	937	290.454	-88.4994	0	655	203.426	1301	290.735	-87.309	0	649	227.756	878	274.924	-47.1684	0	0
[truncated: 2,639 more rows]

## Sheet: Broth - greA greB
Broth					ΔgreA ΔgreB - replicate 1						ΔgreA ΔgreB - replicate 2						ΔgreA ΔgreB - replicate 3
					IP		Input				IP		Input				IP		Input
Geneid	Locus	Systematic identifier	Start	Stop	Read counts	Reads per million reads mapped	Read counts	Reads per million reads mapped	IP-input	Normalized read count (only positive IP-total values)	Read counts	Reads per million reads mapped	Read counts	Reads per million reads mapped	IP-input	Normalized read count (only positive IP-total values)	Read counts	Reads per million reads mapped	Read counts	Reads per million reads mapped	IP-input	Normalized read count (only positive IP-total values)	Average normalized read count
1	thrL	SL1344_0001	190	255	0	0	0	0	0	0	0	0	0	0	0	0	0	0	0	0	0	0	0
2	thrA	SL1344_0002	337	2799	0	0	0	0	0	0	0	0	0	0	0	0	0	0	0	0	0	0	0
3	thrB	SL1344_0003	2801	3730	0	0	0	0	0	0	0	0	0	0	0	0	0	0	0	0	0	0	0
4	thrC	SL1344_0004	3734	5020	0	0	0	0	0	0	0	0	0	0	0	0	0	0	0	0	0	0	0
5	yaaA	SL1344_0005	5114	5887	0	0	0	0	0	0	0	0	0	0	0	0	0	0	0	0	0	0	0
6		SL1344_0006	5966	7396	0	0	0	0	0	0	0	0	0	0	0	0	1	0.394803	0	0	0.394803	0.394803	0.131601
7	talB	SL1344_0007	7665	8618	0	0	0	0	0	0	0	0	0	0	0	0	0	0	0	0	0	0	0
8	mog	SL1344_0008	8729	9319	0	0	0	0	0	0	0	0	0	0	0	0	0	0	0	0	0	0	0
9	satP	SL1344_0009	9376	9942	174	58.7175	217	64.738	-6.02058	0	120	72.083	219	56.2799	15.8031	15.8031	199	78.5658	206	57.8965	20.6693	20.6693	12.1575
10	msyB	SL1344_0010	10092	10805	0	0	0	0	0	0	0	0	0	0	0	0	0	0	0	0	0	0	0
11		SL1344_0011	10841	11245	0	0	0	0	0	0	0	0	0	0	0	0	0	0	0	0	0	0	0
12	dnaK	SL1344_0012	11593	13509	0	0	0	0	0	0	0	0	0	0	0	0	0	0	0	0	0	0	0
13	dnaJ	SL1344_0013	13595	14734	0	0	0	0	0	0	0	0	0	0	0	0	0	0	0	0	0	0	0
14		SL1344_0014	15014	15961	0	0	0	0	0	0	0	0	0	0	0	0	0	0	0	0	0	0	0
15	SL1344_RS00075	SL1344_0015	16088	16432	42	14.1732	50	14.9166	-0.743419	0	19	11.4131	57	14.6482	-3.23506	0	19	7.50126	49	13.7715	-6.27024	0	0
16		SL1344_0016	16493	17026	0	0	0	0	0	0	0	0	0	0	0	0	0	0	0	0	0	0	0
17		SL1344_0017	17043	17486	0	0	0	0	0	0	0	0	0	0	0	0	0	0	0	0	0	0	0
18		SL1344_0018	17867	19966	0	0	0	0	0	0	0	0	0	0	0	0	0	0	0	0	0	0	0
19		SL1344_0019	20058	23054	0	0	0	0	0	0	0	0	0	0	0	0	0	0	0	0	0	0	0
20		SL1344_0020	23335	24039	0	0	0	0	0	0	0	0	0	0	0	0	0	0	0	0	0	0	0
21		SL1344_0021	24469	25011	0	0	0	0	0	0	0	0	0	0	0	0	0	0	0	0	0	0	0
22	bcfB	SL1344_0022	25112	25798	0	0	0	0	0	0	0	0	0	0	0	0	0	0	1	0.281051	-0.281051	0	0
23	bcfC	SL1344_0023	25803	28424	0	0	1	0.298332	-0.298332	0	0	0	1	0.256986	-0.256986	0	1	0.394803	1	0.281051	0.113752	0.113752	0.0379174
24		SL1344_0024	28425	29432	0	0	0	0	0	0	0	0	0	0	0	0	0	0	0	0	0	0	0
25		SL1344_0025	29433	29978	0	0	0	0	0	0	0	0	0	0	0	0	0	0	0	0	0	0	0
26	bcfF	SL1344_0026	29994	30512	0	0	0	0	0	0	0	0	0	0	0	0	0	0	0	0	0	0	0
27	bcfG	SL1344_0027	30478	31209	0	0	0	0	0	0	0	0	0	0	0	0	0	0	0	0	0	0	0
28		SL1344_0028	31274	32119	0	0	0	0	0	0	0	0	0	0	0	0	0	0	0	0	0	0	0
29		SL1344_0029	32158	32445	24	8.09896	37	11.0383	-2.93932	0	13	7.80899	43	11.0504	-3.24141	0	15	5.92205	42	11.8041	-5.88209	0	0
30	SL1344_RS00150	SL1344_0030	32545	32994	63	21.2598	88	26.2532	-4.99345	0	31	18.6214	106	27.2405	-8.61908	0	39	15.3973	119	33.4451	-18.0477	0	0
31		SL1344_0031	33364	34368	349	117.772	418	124.703	-6.93039	0	161	96.7113	485	124.638	-27.9269	0	169	66.7217	478	134.342	-67.6206	0	0
32		SL1344_0032	34376	34816	249	84.0267	307	91.5879	-7.56121	0	122	73.2844	365	93.7999	-20.5155	0	118	46.5868	371	104.27	-57.6831	0	0
33		SL1344_0033	35339	37057	11	3.71202	21	6.26497	-2.55295	0	11	6.60761	27	6.93862	-0.331015	0	8	3.15843	25	7.02627	-3.86785	0	0
34		SL1344_0034	37103	38674	0	0	0	0	0	0	0	0	0	0	0	0	0	0	0	0	0	0	0
35	SL1344_RS00175	SL1344_0035	38773	39534	36	12.1484	55	16.4083	-4.25982	0	17	10.2118	72	18.503	-8.29123	0	22	8.68567	64	17.9873	-9.30159	0	0
36		SL1344_0036	40131	41624	86	29.0213	94	28.0432	0.978067	0.978067	34	20.4235	110	28.2685	-7.84495	0	46	18.1609	107	30.0724	-11.9115	0	0.326022
37		SL1344_0037	41723	42913	221	74.5779	293	87.4113	-12.8333	0	111	66.6768	332	85.3193	-18.6426	0	107	42.2439	300	84.3153	-42.0713	0	0
38		SL1344_0038	42932	44185	0	0	0	0	0	0	0	0	0	0	0	0	0	0	0	0	0	0	0
39		SL1344_0039	44312	46027	451	152.193	519	154.834	-2.64134	0	244	146.569	594	152.65	-6.08094	0	335	132.259	566	159.075	-26.8158	0	0
40	nhaA	SL1344_0040	46190	47356	0	0	0	0	0	0	0	0	0	0	0	0	0	0	0	0	0	0	0
41	nhaR	SL1344_0041	47418	48317	0	0	0	0	0	0	1	0.600692	0	0	0.600692	0.600692	0	0	0	0	0	0	0.200231
42		SL1344_0042	48372	50411	200	67.4913	258	76.9697	-9.47832	0	110	66.0761	281	72.2131	-6.13699	0	122	48.166	254	71.3869	-23.221	0	0
43		SL1344_0043	50451	51824	0	0	0	0	0	0	0	0	0	0	0	0	0	0	0	0	0	0	0
44	rpsT	SL1344_0044	52280	52543	39	13.1608	27	8.05496	5.10585	5.10585	37	22.2256	27	6.93862	15.287	15.287	46	18.1609	30	8.43153	9.72942	9.72942	10.0407
45	yaaY	SL1344_0045	52649	52864	0	0	0	0	0	0	0	0	0	0	0	0	0	0	0	0	0	0	0
46	ribF	SL1344_0046	52872	53810	0	0	0	0	0	0	0	0	0	0	0	0	0	0	0	0	0	0	0
47	ileS	SL1344_0047	53855	56689	578	195.05	592	176.613	18.4374	18.4374	359	215.648	681	175.007	40.6408	40.6408	647	255.438	675	189.709	65.7282	65.7282	41.6022
48	lspA	SL1344_0048	56689	57189	0	0	0	0	0	0	0	0	0	0	0	0	0	0	0	0	0	0	0
49	fkpB	SL1344_0049	57344	57793	0	0	0	0	0	0	0	0	0	0	0	0	0	0	0	0	0	0	0
50	ispH	SL1344_0050	57796	58746	0	0	0	0	0	0	0	0	0	0	0	0	0	0	0	0	0	0	0
51		SL1344_0051	58946	60148	31	10.4612	42	12.5299	-2.06879	0	7	4.20484	42	10.7934	-6.58857	0	29	11.4493	38	10.6799	0.769355	0.769355	0.256452
52	rihC	SL1344_0052	60164	61084	34	11.4735	45	13.4249	-1.95141	0	25	15.0173	47	12.0783	2.93895	2.93895	27	10.6597	42	11.8041	-1.14445	0	0.979649
53		SL1344_0053	61106	61792	218	73.5656	229	68.318	5.24753	5.24753	118	70.8816	279	71.6991	-0.817487	0	152	60.0101	263	73.9164	-13.9063	0	1.74918
54		SL1344_0054	61794	63413	31	10.4612	36	10.74	-0.278795	0	17	10.2118	44	11.3074	-1.09563	0	25	9.87008	44	12.3662	-2.49616	0	0
55		SL1344_0055	63548	64849	0	0	0	0	0	0	0	0	0	0	0	0	0	0	0	0	0	0	0
56	oadA	SL1344_0056	64862	66637	77	25.9842	117	34.9048	-8.92068	0	37	22.2256	121	31.0953	-8.86972	0	29	11.4493	102	28.6672	-17.2179	0	0
57		SL1344_0057	66654	66893	74	24.9718	83	24.7616	0.210239	0.210239	36	21.6249	106	27.2405	-5.61562	0	26	10.2649	95	26.6998	-16.435	0	0.0700796
58	citS	SL1344_0058	67052	68392	321	108.324	400	119.333	-11.0092	0	139	83.4961	459	117.957	-34.4604	0	155	61.1945	439	123.381	-62.1869	0	0
59	citC	SL1344_0059	68637	69683	292	98.5374	354	105.61	-7.07218	0	128	76.8885	405	104.079	-27.1908	0	131	51.7192	392	110.172	-58.4528	0	0
60	citD	SL1344_0060	69713	70006	29	9.78624	36	10.74	-0.953708	0	12	7.2083	49	12.5923	-5.38401	0	17	6.71165	39	10.961	-4.24933	0	0
61	citE	SL1344_0061	70003	70872	0	0	0	0	0	0	0	0	0	0	0	0	0	0	0	0	0	0	0
62	citF	SL1344_0062	70883	72403	399	134.645	500	149.166	-14.5208	0	176	105.722	553	142.113	-36.3915	0	160	63.1685	532	149.519	-86.3506	0	0
63	citX	SL1344_0063	72403	72954	0	0	0	0	0	0	0	0	0	0	0	0	0	0	0	0	0	0	0
64	citG	SL1344_0064	72932	73840	55	18.5601	70	20.8832	-2.32312	0	28	16.8194	79	20.3019	-3.48253	0	36	14.2129	87	24.4514	-10.2385	0	0
65	dapB	SL1344_0065	74020	74841	657	221.709	771	230.014	-8.30493	0	302	181.409	896	230.259	-48.8506	0	452	178.451	814	228.775	-50.3244	0	0
66	carA	SL1344_0067	75883	77031	792	267.266	996	297.139	-29.873	0	442	265.506	1162	298.618	-33.112	0	473	186.742	1036	291.169	-104.427	0	0
67	carB	SL1344_0068	77050	80277	2152	726.207	2548	760.15	-33.9431	0	1021	613.306	3096	795.629	-182.323	0	1282	506.138	2627	738.321	-232.183	0	0
68	caiF	SL1344_0069	80551	80946	317	106.974	395	117.841	-10.8674	0	160	96.1106	453	116.415	-20.304	0	229	90.4099	412	115.793	-25.3831	0	0
69	caiE	SL1344_0070	81023	81619	451	152.193	572	170.646	-18.4529	0	237	142.364	674	173.209	-30.8447	0	253	99.8852	613	172.284	-72.399	0	0
70	caiD	SL1344_0071	81728	82513	496	167.379	623	185.861	-18.4823	0	225	135.156	706	181.432	-46.2765	0	219	86.4619	631	177.343	-90.8813	0	0
71	caiC	SL1344_0072	82567	84120	1039	350.618	1348	402.152	-51.534	0	503	302.148	1534	394.216	-92.0686	0	503	198.586	1407	395.439	-196.853	0	0
72	caiA	SL1344_0074	85512	86654	842	284.139	1064	317.425	-33.2867	0	383	230.065	1219	313.266	-83.201	0	376	148.446	1148	322.646	-174.2	0	0
73	caiT	SL1344_0075	86689	88206	1058	357.029	1348	402.152	-45.1224	0	463	278.12	1520	390.619	-112.499	0	439	173.319	1443	405.556	-232.238	0	0
74		SL1344_0076	88687	89457	562	189.651	677	201.971	-12.3201	0	252	151.374	790	203.019	-51.6447	0	205	80.9346	682	191.677	-110.742	0	0
75		SL1344_0077	89473	90414	552	186.276	663	197.794	-11.518	0	246	147.77	824	211.756	-63.9863	0	236	93.1735	764	214.723	-121.549	0	0
76		SL1344_0078	90464	91750	829	279.752	1058	315.635	-35.8837	0	405	243.28	1192	306.327	-63.0472	0	343	135.417	1078	302.973	-167.555	0	0
77	fixX	SL1344_0079	91747	92034	184	62.092	235	70.108	-8.01599	0	82	49.2567	259	66.5594	-17.3027	0	87	34.3479	229	64.3607	-30.0128	0	0
78		SL1344_0080	92181	93521	1004	338.807	1218	363.368	-24.5619	0	476	285.929	1446	371.602	-85.6726	0	655	258.596	1281	360.026	-101.43	0	0
79		SL1344_0081	93610	93840	210	70.8659	270	80.5496	-9.68374	0	102	61.2705	303	77.8667	-16.5962	0	152	60.0101	299	84.0342	-24.0242	0	0
80		SL1344_0082	94134	94550	392	132.283	472	140.813	-8.52968	0	192	115.333	525	134.918	-19.5849	0	269	106.202	502	141.088	-34.8855	0	0
81		SL1344_0083	94774	95064	300	101.237	373	111.278	-10.0408	0	168	100.916	416	106.906	-5.98999	0	313	123.573	391	109.891	13.6825	13.6825	4.56082
82		SL1344_0084	95962	97851	1324	446.793	1678	500.601	-53.8084	0	709	425.89	1932	496.497	-70.6066	0	973	384.143	1796	504.767	-120.624	0	0
83	kefF	SL1344_0086	98258	98788	371	125.196	455	135.741	-10.5446	0	175	105.121	519	133.376	-28.2547	0	215	84.8827	480	134.904	-50.0218	0	0
84	kefC	SL1344_0087	98781	100643	1271	428.907	1537	458.536	-29.6288	0	674	404.866	1774	455.893	-51.027	0	682	269.256	1588	446.309	-177.053	0	0
85	folA	SL1344_0088	100842	101321	490	165.354	530	158.116	7.23782	7.23782	306	183.812	600	154.192	29.62	29.62	524	206.877	537	150.924	55.9525	55.9525	30.9368
86	apaH	SL1344_0089	101427	102275	605	204.161	705	210.324	-6.16276	0	393	236.072	783	201.22	34.8518	34.8518	760	300.05	733	206.01	94.04	94.04	42.9639
87	apaG	SL1344_0090	102286	102663	202	68.1663	217	64.738	3.42821	3.42821	124	74.4857	267	68.6153	5.87049	5.87049	239	94.3579	221	62.1123	32.2457	32.2457	13.8481
88	rsmA/ksgA	SL1344_0091	102666	103487	541	182.564	573	170.944	11.6198	11.6198	345	207.239	633	162.672	44.5665	44.5665	628	247.936	593	166.663	81.2732	81.2732	45.8198
89	pdxA	SL1344_0092	103484	104473	698	235.545	665	198.391	37.154	37.154	465	279.322	814	209.187	70.135	70.135	772	304.788	708	198.984	105.804	105.804	71.031
90	surA	SL1344_0093	104473	105759	919	310.123	927	276.554	33.5689	33.5689	542	325.575	1115	286.539	39.0354	39.0354	999	394.408	1004	282.175	112.233	112.233	61.6125
91	lptD/imp	SL1344_0094	105813	108173	2057	694.148	2180	650.364	43.7847	43.7847	1249	750.264	2409	619.079	131.184	131.184	2285	902.125	2255	633.77	268.355	268.355	147.775
92	djlA	SL1344_0095	108427	109239	656	221.372	736	219.572	1.79924	1.79924	403	242.079	860	221.008	21.0707	21.0707	703	277.547	811	227.932	49.6143	49.6143	24.1614
93	rluA	SL1344_0096	109334	109993	515	173.79	523	156.028	17.7626	17.7626	330	198.228	587	150.851	47.3774	47.3774	554	218.721	588	165.258	53.463	53.463	39.5343
94	rapA	SL1344_0097	110005	112911	2218	748.479	2455	732.405	16.0739	16.0739	1411	847.576	2771	712.108	135.468	135.468	2382	940.421	2556	718.366	222.055	222.055	124.532
95	polB	SL1344_0098	113085	115436	1680	566.927	2014	600.841	-33.9134	0	886	532.213	2266	582.33	-50.1175	0	1257	496.268	2101	590.488	-94.2205	0	0
96		SL1344_0099	115480	116100	424	143.082	549	163.784	-20.7026	0	241	144.767	649	166.784	-22.0172	0	281	110.94	605	170.036	-59.0961	0	0
97		-	116302	116604	222	74.9154	308	91.8863	-16.9709	0	104	62.4719	386	99.1966	-36.7247	0	131	51.7192	348	97.8057	-46.0865	0	0
98		SL1344_0100	116819	117238	248	83.6893	311	92.7813	-9.09199	0	122	73.2844	387	99.4536	-26.1692	0	119	46.9816	326	91.6226	-44.641	0	0
99	araD	SL1344_0101	117244	117939	507	171.091	594	177.209	-6.11867	0	213	127.947	732	188.114	-60.1664	0	235	92.7787	659	185.213	-92.4338	0	0
100	araA	SL1344_0102	118080	119582	990	334.082	1291	385.147	-51.0645	0	448	269.11	1461	375.457	-106.347	0	426	168.186	1323	371.83	-203.644	0	0
101	araB	SL1344_0103	119593	121302	1107	373.565	1281	382.163	-8.59874	0	539	323.773	1646	422.999	-99.2262	0	535	211.22	1395	392.066	-180.846	0	0
102	araC	SL1344_0104	121643	122488	696	234.87	853	254.477	-19.6073	0	394	236.672	957	245.936	-9.26312	0	588	232.144	896	251.822	-19.6774	0	0
103		SL1344_0105	122607	123374	552	186.276	594	177.209	9.06688	9.06688	330	198.228	693	178.091	20.1369	20.1369	585	230.96	588	165.258	65.7019	65.7019	31.6352
104	thiQ	SL1344_0106	123413	124120	447	150.843	458	136.636	14.2071	14.2071	250	150.173	560	143.912	6.26074	6.26074	462	182.399	514	144.46	37.9389	37.9389	19.4689
105	thiP	SL1344_0107	124104	125714	985	332.395	1144	341.292	-8.89697	0	525	315.363	1328	341.277	-25.9143	0	836	330.055	1193	335.294	-5.23834	0	0
106		SL1344_0108	125690	126673	692	233.52	784	233.892	-0.37226	0	387	232.468	907	233.086	-0.618659	0	628	247.936	812	228.213	19.723	19.723	6.57434
107	sgrR/yabN	SL1344_0109	126851	128509	1313	443.081	1558	464.801	-21.7206	0	692	415.679	1735	445.871	-30.1921	0	1062	419.281	1652	464.296	-45.0152	0	0
108	sgrT	SL1344_0109A	128602	128724	158	53.3182	184	54.8931	-1.57493	0	62	37.2429	209	53.7101	-16.4672	0	109	43.0335	184	51.7134	-8.67983	0	0
109	leuD	SL1344_0110	129060	129665	406	137.007	484	144.393	-7.38527	0	193	115.933	575	147.767	-31.8335	0	234	92.3839	477	134.061	-41.6774	0	0
110	leuC	SL1344_0111	129676	131076	835	281.776	1034	308.475	-26.699	0	417	250.488	1220	313.523	-63.0345	0	389	153.578	1117	313.934	-160.355	0	0
111	leuB	SL1344_0112	131079	132170	643	216.985	751	224.047	-7.06268	0	278	166.992	898	230.773	-63.7812	0	358	141.34	804	225.965	-84.6254	0	0
112	leuA	SL1344_0113	132170	133741	972	328.008	1209	360.683	-32.6755	0	461	276.919	1404	360.808	-83.8895	0	640	252.674	1305	366.771	-114.097	0	0
113	leuL	SL1344_0114	133829	133915	112	37.7952	144	42.9598	-5.16466	0	57	34.2394	161	41.3747	-7.13532	0	92	36.3219	154	43.2818	-6.95996	0	0
114	leuO	SL1344_0115	134572	135516	772	260.517	982	292.962	-32.4455	0	362	217.45	1093	280.886	-63.4353	0	387	152.789	1056	296.79	-144.001	0	0
115	ilvI	SL1344_0116	135838	137562	1220	411.697	1512	451.078	-39.3808	0	606	364.019	1730	444.586	-80.5667	0	745	294.128	1611	452.773	-158.645	0	0
116	ilvN	SL1344_0117	137565	138056	369	124.522	437	130.371	-5.84957	0	199	119.538	491	126.18	-6.6425	0	270	106.597	451	126.754	-20.1571	0	0
117	cra	SL1344_0118	138340	139344	835	281.776	973	290.277	-8.5007	0	497	298.544	1088	279.601	18.9429	18.9429	777	306.762	1046	293.979	12.7828	12.7828	10.5752
118	mraZ	SL1344_0119	139950	140408	436	147.131	395	117.841	29.29	29.29	339	203.634	460	118.214	85.4209	85.4209	591	233.329	428	120.29	113.039	113.039	75.9166
119	rsmH	SL1344_0120	140410	141351	686	231.495	654	195.109	36.3862	36.3862	487	292.537	742	190.684	101.853	101.853	873	344.663	667	187.461	157.202	157.202	98.4805
120	ftsL	SL1344_0121	141348	141713	220	74.2405	214	63.8431	10.3974	10.3974	160	96.1106	237	60.9057	35.205	35.205	256	101.07	235	66.047	35.0226	35.0226	26.875
121	ftsI	SL1344_0122	141729	143495	1417	478.176	1461	435.863	42.3131	42.3131	896	538.22	1633	419.658	118.562	118.562	1643	648.662	1484	417.08	231.582	231.582	130.819
122	murE	SL1344_0123	143482	144969	1070	361.079	1148	342.485	18.5935	18.5935	683	410.272	1313	337.423	72.8497	72.8497	1226	484.029	1180	331.64	152.389	152.389	81.2773
123	murF	SL1344_0124	144966	146324	987	333.07	1033	308.177	24.8928	24.8928	632	379.637	1207	310.182	69.455	69.455	1119	441.785	1140	320.398	121.387	121.387	71.9115
124	mraY	SL1344_0125	146318	147400	750	253.093	831	247.914	5.17862	5.17862	460	276.318	904	232.315	44.0028	44.0028	816	322.159	828	232.71	89.4492	89.4492	46.2102
125	murD	SL1344_0126	147403	148719	870	293.587	925	275.957	17.6302	17.6302	507	304.551	1081	277.802	26.7488	26.7488	953	376.247	964	270.933	105.314	105.314	49.8978
126	ftsW	SL1344_0127	148719	149963	845	285.151	863	257.461	27.6904	27.6904	504	302.749	1015	260.841	41.9078	41.9078	957	377.827	872	245.076	132.75	132.75	67.4494
127	murG	SL1344_0128	149960	151027	847	285.826	841	250.897	34.9286	34.9286	535	321.37	1002	257.5	63.87	63.87	944	372.694	924	259.691	113.003	113.003	70.6006
128	murC	SL1344_0129	151146	152621	1205	406.635	1267	377.987	28.6487	28.6487	746	448.116	1434	368.518	79.598	79.598	1328	524.299	1295	363.961	160.338	160.338	89.5281
129	ddlB	SL1344_0130	152614	153534	627	211.585	639	190.634	20.9512	20.9512	417	250.488	744	191.198	59.2908	59.2908	736	290.575	671	188.585	101.99	101.99	60.744
130	ftsQ	SL1344_0131	153536	154366	535	180.539	588	175.419	5.12011	5.12011	378	227.061	657	168.84	58.2216	58.2216	648	255.832	581	163.291	92.5418	92.5418	51.9612
131	ftsA	SL1344_0132	154363	155625	1079	364.116	1089	324.884	39.2322	39.2322	708	425.29	1199	308.126	117.163	117.163	1238	488.766	1172	329.392	159.375	159.375	105.257
132	ftsZ	SL1344_0133	155686	156837	1007	339.819	946	282.222	57.5968	57.5968	732	439.706	1150	295.534	144.172	144.172	1274	502.979	1061	298.195	204.784	204.784	135.518
133	lpxC	SL1344_0134	156938	157855	1030	347.58	856	255.372	92.2082	92.2082	848	509.386	953	244.908	264.479	264.479	1373	542.065	916	257.443	284.622	284.622	213.77
134	secM	SL1344_0135	158134	158631	518	174.803	446	133.056	41.7465	41.7465	422	253.492	523	134.404	119.088	119.088	680	268.466	476	133.78	134.686	134.686	98.5068
135	secA	SL1344_0136	158693	161398	2332	786.949	2374	708.24	78.7088	78.7088	1479	888.423	2731	701.829	186.594	186.594	2665	1052.15	2519	707.967	344.183	344.183	203.162
136	mutT	SL1344_0137	161550	161945	444	149.831	454	135.443	14.388	14.388	248	148.971	528	135.689	13.2829	13.2829	486	191.874	479	134.623	57.2509	57.2509	28.3073
137	yacG	SL1344_0138	162267	162458	150	50.6185	168	50.1198	0.498727	0.498727	90	54.0622	184	47.2854	6.77682	6.77682	162	63.9581	174	48.9029	15.0552	15.0552	7.4436
138	zapD	SL1344_0139	162468	163211	495	167.041	504	150.359	16.6817	16.6817	265	159.183	589	151.365	7.81851	7.81851	511	201.744	525	147.552	54.1927	54.1927	26.231
139	coaE	SL1344_0140	163211	163831	514	173.453	507	151.254	22.1984	22.1984	339	203.634	603	154.963	48.6719	48.6719	638	251.884	541	152.049	99.8358	99.8358	56.902
140	guaC	SL1344_0141	164057	165100	789	266.253	826	246.422	19.8311	19.8311	512	307.554	973	250.047	57.5067	57.5067	913	360.455	861	241.985	118.47	118.47	65.2694
141	hofC	SL1344_0142	165131	166333	766	258.492	931	277.747	-19.2553	0	327	196.426	1031	264.953	-68.5264	0	466	183.978	991	278.521	-94.5432	0	0
142	gspE	SL1344_0143	166323	167708	830	280.089	1078	321.602	-41.5128	0	405	243.28	1230	316.093	-72.8127	0	354	139.76	1167	327.986	-188.226	0	0
143	ppdD	SL1344_0144	167718	168155	324	109.336	420	125.299	-15.9635	0	158	94.9093	445	114.359	-19.4495	0	170	67.1165	422	118.603	-51.487	0	0
144	nadC	SL1344_0145	168377	169270	652	220.022	789	235.384	-15.3622	0	307	184.412	906	232.829	-48.417	0	469	185.163	816	229.338	-44.1749	0	0
145	ampD	SL1344_0146	169358	169921	338	114.06	409	122.018	-7.95743	0	191	114.732	496	127.465	-12.733	0	288	113.703	433	121.695	-7.99175	0	0
146	ampE	SL1344_0147	169918	170772	554	186.951	677	201.971	-15.0198	0	274	164.589	751	192.996	-28.407	0	417	164.633	719	202.076	-37.4427	0	0
147		SL1344_0148	170864	171814	635	214.285	753	224.644	-10.359	0	305	183.211	868	223.064	-39.8529	0	381	150.42	780	219.22	-68.7997	0	0
148		SL1344_0149	171814	173220	983	331.72	1192	355.612	-23.8918	0	486	291.936	1368	351.557	-59.6207	0	605	238.856	1279	359.464	-120.608	0	0
149	aroP	SL1344_0150	173384	174757	1088	367.153	1257	375.003	-7.85045	0	552	331.582	1418	364.406	-32.8244	0	868	342.689	1330	373.798	-31.1086	0	0
150	pdhR	SL1344_0151	175320	176084	1014	342.181	808	241.052	101.129	101.129	765	459.529	908	233.343	226.186	226.186	1159	457.577	845	237.488	220.089	220.089	182.468
151	aceE	SL1344_0152	176244	178907	2616	882.787	2296	684.97	197.816	197.816	1852	1112.48	2640	678.443	434.038	434.038	2988	1179.67	2412	677.895	501.777	501.777	377.877
152	aceF	SL1344_0153	178922	180811	1669	563.215	1529	456.15	107.066	107.066	1083	650.549	1793	460.776	189.773	189.773	1918	757.232	1556	437.315	319.917	319.917	205.585
153	lpdA	SL1344_0154	181011	182435	1381	466.028	1292	385.445	80.5827	80.5827	938	563.449	1476	379.311	184.137	184.137	1730	683.009	1360	382.229	300.78	300.78	188.5
154		SL1344_0155	182724	183008	241	81.3271	280	83.533	-2.2059	0	133	79.892	315	80.9506	-1.05861	0	204	80.5398	293	82.3479	-1.80808	0	0
155		SL1344_0156	183046	183837	556	187.626	680	202.866	-15.2398	0	278	166.992	780	200.449	-33.4568	0	311	122.784	713	200.389	-77.6055	0	0
156	acnB	SL1344_0159	185853	188450	1897	640.155	2183	651.259	-11.1034	0	1058	635.532	2503	643.236	-7.70426	0	1636	645.898	2253	633.208	12.6902	12.6902	4.23006
157	SL1344_RS00810	SL1344_0160	188511	189353	501	169.066	605	180.491	-11.4251	0	286	171.798	744	191.198	-19.3998	0	487	192.269	703	197.579	-5.30968	0	0
158	yacL	SL1344_0161	189599	189961	364	122.834	420	125.299	-2.46521	0	193	115.933	473	121.554	-5.6209	0	351	138.576	440	123.662	14.9135	14.9135	4.97116
159	kdgT	SL1344_0162	190196	191149	569	192.013	670	199.882	-7.86959	0	301	180.808	846	217.41	-36.602	0	312	123.179	667	187.461	-64.2824	0	0
160		SL1344_0163	191146	192417	698	235.545	811	241.947	-6.40248	0	297	178.405	1025	263.411	-85.0052	0	287	113.308	880	247.325	-134.016	0	0
161		SL1344_0164	192407	193390	610	205.849	702	209.429	-3.58048	0	315	189.218	833	214.069	-24.8515	0	529	208.851	782	219.782	-10.931	0	0
162	pdxAb	SL1344_0165	193400	194167	446	150.506	510	152.149	-1.64364	0	232	139.36	577	148.281	-8.92047	0	441	174.108	535	150.362	23.7459	23.7459	7.91531
163	speD	SL1344_0166	194197	194991	516	174.128	571	170.348	3.78008	3.78008	289	173.6	661	169.868	3.73212	3.73212	501	197.796	613	172.284	25.5121	25.5121	11.0081
164	speE	SL1344_0167	195012	195872	677	228.458	724	215.992	12.4658	12.4658	399	239.676	816	209.701	29.9754	29.9754	708	279.521	774	217.533	61.9872	61.9872	34.8095
165		SL1344_0168	195979	196326	355	119.797	399	119.034	0.762656	0.762656	219	131.551	442	113.588	17.9636	17.9636	396	156.342	404	113.545	42.7975	42.7975	20.5079
166	cueO	SL1344_0169	196528	198138	1083	365.466	1362	406.328	-40.8626	0	556	333.984	1580	406.038	-72.0534	0	658	259.78	1453	408.367	-148.587	0	0
167		SL1344_0170	198216	200606	1680	566.927	2052	612.177	-45.25	0	773	464.335	2387	613.426	-149.091	0	974	384.538	2187	614.658	-230.12	0	0
168	hpt	SL1344_0171	200812	201348	484	163.329	512	152.746	10.5831	10.5831	318	191.02	552	141.856	49.1636	49.1636	573	226.222	521	146.428	79.7947	79.7947	46.5138
169	can	SL1344_0172	201406	202068	608	205.174	579	172.734	32.4394	32.4394	474	284.728	652	167.555	117.173	117.173	811	320.185	611	171.722	148.463	148.463	99.3585
170		SL1344_0173	202177	203103	602	203.149	720	214.799	-11.6501	0	354	212.645	818	210.215	2.43027	2.43027	613	242.014	756	212.475	29.5398	29.5398	10.6567
171		SL1344_0174	203100	203870	503	169.741	571	170.348	-0.606858	0	246	147.77	694	178.348	-30.5782	0	351	138.576	621	174.533	-35.9567	0	0
172		SL1344_0175	203987	205066	739	249.381	903	269.394	-20.0133	0	348	209.041	1061	272.662	-63.6215	0	533	210.43	958	269.247	-58.8167	0	0
173		SL1344_0176	205075	207621	1610	543.305	1970	587.714	-44.4088	0	726	436.102	2288	587.984	-151.882	0	683	269.651	2061	579.246	-309.595	0	0
174		SL1344_0177	207648	208331	398	134.308	494	147.376	-13.0682	0	187	112.329	568	145.968	-33.6387	0	200	78.9606	543	152.611	-73.65	0	0
175		SL1344_0178	208379	208918	339	114.398	436	130.073	-15.6749	0	172	103.319	505	129.778	-26.459	0	223	88.0411	473	132.937	-44.896	0	0
176	yadI	SL1344_0179	209289	209729	343	115.748	431	128.581	-12.8334	0	201	120.739	494	126.951	-6.21207	0	297	117.257	452	127.035	-9.77849	0	0
177		SL1344_0180	209791	211020	824	278.064	979	292.067	-14.0027	0	466	279.922	1111	285.511	-5.58917	0	790	311.894	1048	294.541	17.3531	17.3531	5.78437
178	panD	SL1344_0181	211027	211407	264	89.0886	306	91.2896	-2.20103	0	167	100.315	332	85.3193	14.9961	14.9961	258	101.859	321	90.2173	11.6419	11.6419	8.87933
179	panC	SL1344_0182	211502	212356	672	226.771	744	221.959	4.81189	4.81189	343	206.037	859	220.751	-14.7138	0	515	203.324	795	223.435	-20.1119	0	1.60396
180	panB	SL1344_0183	212482	213273	662	223.396	770	229.716	-6.31931	0	366	219.853	837	215.097	4.75584	4.75584	619	244.383	771	216.69	27.6929	27.6929	10.8162
181	folK	SL1344_0184	213394	213873	357	120.472	361	107.698	12.7742	12.7742	241	144.767	410	105.364	39.4024	39.4024	440	173.713	373	104.832	68.8814	68.8814	40.3527
182	pcnB	SL1344_0185	213870	215288	1238	417.771	1172	349.645	68.1263	68.1263	857	514.793	1337	343.59	171.202	171.202	1523	601.285	1213	340.915	260.37	260.37	166.566
183	gluQRS	SL1344_0186	215429	216325	791	266.928	794	236.876	30.0526	30.0526	584	350.804	886	227.69	123.114	123.114	1011	399.146	858	241.142	158.004	158.004	103.724
184	dksA	SL1344_0187	216394	216849	471	158.942	442	131.863	27.0794	27.0794	348	209.041	536	137.744	71.2962	71.2962	583	230.17	503	141.369	88.8016	88.8016	62.3924
185	sfsA	SL1344_0188	217026	217730	568	191.675	600	178.999	12.6762	12.6762	368	221.054	683	175.521	45.5331	45.5331	636	251.095	647	181.84	69.2548	69.2548	42.488
186	thpR	SL1344_0189	217747	218277	333	112.373	323	96.3612	16.0118	16.0118	167	100.315	422	108.448	-8.1326	0	298	117.651	354	99.492	18.1593	18.1593	11.3904
187	hrpB	SL1344_0190	218350	220779	1747	589.537	1901	567.129	22.4077	22.4077	932	559.844	2388	613.682	-53.838	0	1383	546.013	2063	579.808	-33.7953	0	7.46923
188	mrcB	SL1344_0191	220920	223442	1941	655.003	2212	659.91	-4.90695	0	1132	679.983	2527	649.404	30.5792	30.5792	1922	758.812	2300	646.417	112.394	112.394	47.6579
189	fhuA	SL1344_0192	223735	225924	1890	637.793	1851	552.213	85.5806	85.5806	1362	818.142	2120	544.81	273.332	273.332	2528	998.062	1910	536.807	461.255	461.255	273.389
190	fhuC	SL1344_0193	225973	226770	544	183.576	596	177.806	5.77057	5.77057	379	227.662	675	173.466	54.1966	54.1966	652	257.412	619	173.971	83.4411	83.4411	47.8027
191	fhuD	SL1344_0194	226770	227660	565	190.663	586	174.823	15.8405	15.8405	358	215.048	699	179.633	35.4144	35.4144	652	257.412	643	180.716	76.6959	76.6959	42.6502
192	fhuB	SL1344_0195	227675	229714	1487	501.798	1524	454.658	47.1401	47.1401	904	543.025	1940	498.553	44.4723	44.4723	1636	645.898	1666	468.231	177.667	177.667	89.7598
193	stfA	SL1344_0196	230653	231213	381	128.571	487	145.288	-16.7167	0	163	97.9127	555	142.627	-44.7145	0	214	84.4879	501	140.807	-56.3186	0	0
194		SL1344_0197	231299	233956	1699	573.339	2153	642.309	-68.9699	0	751	451.119	2544	653.772	-202.653	0	810	319.791	2310	649.228	-329.437	0	0
195	stfD	SL1344_0198	233974	234726	409	138.02	550	164.083	-26.0628	0	181	108.725	601	154.449	-45.7234	0	144	56.8517	552	155.14	-98.2885	0	0
196		SL1344_0199	234745	235257	255	86.0515	337	100.538	-14.4864	0	101	60.6698	378	97.1407	-36.4709	0	102	40.2699	350	98.3678	-58.0979	0	0
197	stfF	SL1344_0200	235254	235730	222	74.9154	286	85.323	-10.4076	0	103	61.8712	321	82.4925	-20.6213	0	88	34.7427	309	86.8447	-52.1021	0	0
198		SL1344_0201	235730	236260	255	86.0515	298	88.9029	-2.85148	0	107	64.274	385	98.9396	-34.6656	0	123	48.5608	328	92.1847	-43.6239	0	0
199		SL1344_0202	236260	237099	541	182.564	663	197.794	-15.23	0	280	168.194	780	200.449	-32.2554	0	434	171.345	724	203.481	-32.1363	0	0
200	hemL	SL1344_0203	237207	238487	960	323.958	1071	319.514	4.44485	4.44485	543	326.175	1244	319.691	6.48495	6.48495	930	367.167	1153	324.052	43.1152	43.1152	18.015
201	clcA	SL1344_0204	238657	240078	1014	342.181	1099	327.867	14.3142	14.3142	568	341.193	1355	348.216	-7.02321	0	911	359.666	1142	320.96	38.7055	38.7055	17.6732
202	erpA	SL1344_0205	240160	240504	368	124.184	330	98.4496	25.7345	25.7345	255	153.176	376	96.6267	56.5496	56.5496	475	187.531	344	96.6815	90.85	90.85	57.7114
203		SL1344_0206	240605	241228	510	172.103	469	139.918	32.1852	32.1852	361	216.85	549	141.085	75.7643	75.7643	636	251.095	501	140.807	110.288	110.288	72.7459
204	btuF	SL1344_0207	241265	242065	447	150.843	537	160.204	-9.36115	0	265	159.183	604	155.22	3.96373	3.96373	463	182.794	579	162.728	20.0654	20.0654	8.0097
205	mtnN	SL1344_0208	242058	242756	457	154.218	554	165.276	-11.0582	0	252	151.374	611	157.018	-5.64417	0	401	158.316	557	156.545	1.77069	1.77069	0.590229
206	dgt	SL1344_0209	242841	244358	1086	366.478	1332	397.378	-30.9003	0	534	320.769	1508	387.535	-66.7656	0	818	322.949	1408	395.72	-72.7707	0	0
207	degP	SL1344_0210	244488	245915	1035	349.268	1255	374.407	-25.139	0	505	303.349	1478	379.825	-76.476	0	634	250.305	1342	377.17	-126.865	0	0
208	cdaR	SL1344_0211	246068	247225	849	286.501	1050	313.249	-26.7479	0	444	266.707	1219	313.266	-46.5589	0	584	230.565	1116	313.653	-83.0878	0	0
209	yaeH	SL1344_0212	247314	247700	314	105.961	383	114.261	-8.29976	0	167	100.315	424	108.962	-8.64657	0	288	113.703	390	109.61	4.09344	4.09344	1.36448
210		SL1344_0213	247947	249248	1019	343.868	1123	335.027	8.84153	8.84153	581	349.002	1313	337.423	11.5792	11.5792	1016	401.12	1179	331.359	69.7609	69.7609	30.0606
211	dapD	SL1344_0214	249285	250109	549	185.264	615	183.474	1.78954	1.78954	300	180.207	714	183.488	-3.28053	0	499	197.007	662	186.056	10.951	10.951	4.24686
212	glnD	SL1344_0215	250139	252811	1904	642.518	2296	684.97	-42.4527	0	969	582.07	2606	669.705	-87.6354	0	1478	583.519	2415	678.738	-95.219	0	0
213	map	SL1344_0216	253048	253842	788	265.916	858	255.969	9.94701	9.94701	524	314.762	935	240.282	74.4805	74.4805	943	372.299	893	250.978	121.321	121.321	68.5828
214	rpsB	SL1344_0217	254293	255018	968	326.658	760	226.732	99.9258	99.9258	763	458.328	844	216.896	241.431	241.431	1230	485.608	801	225.122	260.486	260.486	200.614
215	tsf	SL1344_0218	255276	256127	937	316.197	826	246.422	69.7747	69.7747	701	421.085	915	235.142	185.943	185.943	1207	476.527	839	235.802	240.726	240.726	165.481
216	pyrH	SL1344_0219	256272	256997	784	264.566	755	225.241	39.3254	39.3254	540	324.373	857	220.237	104.136	104.136	981	387.302	814	228.775	158.526	158.526	100.663
217	frr	SL1344_0220	257144	257701	589	198.762	540	161.099	37.6627	37.6627	409	245.683	641	164.728	80.9548	80.9548	749	295.708	598	168.068	127.639	127.639	82.0855
218	ispC	SL1344_0221	257842	259038	1003	338.469	1030	307.282	31.1871	31.1871	642	385.644	1228	315.579	70.0652	70.0652	1139	449.681	1098	308.594	141.087	141.087	80.7797
219	ispU	SL1344_0222	259351	260109	661	223.059	647	193.021	30.0381	30.0381	469	281.724	735	188.885	92.8396	92.8396	803	317.027	699	196.455	120.572	120.572	81.15
220	cdsA	SL1344_0223	260122	260979	615	207.536	616	183.773	23.7634	23.7634	433	260.099	700	179.89	80.2092	80.2092	795	313.868	619	173.971	139.898	139.898	81.2902
221	rseP/yaeL	SL1344_0224	260991	262343	1121	378.289	1067	318.32	59.9687	59.9687	800	480.553	1168	300.16	180.394	180.394	1392	549.566	1079	303.254	246.312	246.312	162.225
222	bamA/yaeT	SL1344_0225	262375	264789	2174	733.631	2161	644.696	88.9354	88.9354	1522	914.252	2365	607.772	306.481	306.481	2701	1066.36	2287	642.763	423.6	423.6	273.005
223	skp/hipA	SL1344_0226	264912	265397	407	137.345	372	110.98	26.3654	26.3654	254	152.576	427	109.733	42.8426	42.8426	481	189.9	404	113.545	76.3557	76.3557	48.5212
224	lpxD	SL1344_0227	265401	266426	949	320.246	862	257.162	63.0842	63.0842	697	418.682	1005	258.271	160.411	160.411	1166	460.34	960	269.809	190.532	190.532	138.009
225	fabZ	SL1344_0228	266532	266987	345	116.423	328	97.8529	18.5697	18.5697	236	141.763	386	99.1966	42.5666	42.5666	436	172.134	349	98.0868	74.0474	74.0474	45.0612
226	lpxA	SL1344_0229	266991	267779	562	189.651	543	161.994	27.6564	27.6564	379	227.662	622	159.845	67.8168	67.8168	709	279.915	595	167.225	112.69	112.69	69.3878
227	lpxB	SL1344_0230	267779	268927	810	273.34	807	240.754	32.586	32.586	548	329.179	906	232.829	96.3497	96.3497	993	392.04	809	227.37	164.669	164.669	97.8683
228	rnhB	SL1344_0231	268924	269520	402	135.658	384	114.559	21.0981	21.0981	272	163.388	430	110.504	52.8841	52.8841	448	176.872	417	117.198	59.6736	59.6736	44.5519
229	dnaE	SL1344_0232	269544	273026	2629	887.174	2811	838.611	48.5624	48.5624	1652	992.342	3185	818.5	173.842	173.842	3006	1186.78	2882	809.989	376.789	376.789	199.731
230	accA	SL1344_0233	273039	273998	831	280.427	793	236.577	43.8492	43.8492	530	318.367	923	237.198	81.1685	81.1685	920	363.219	861	241.985	121.234	121.234	82.0839
231		SL1344_0234	274178	275941	1223	412.71	1551	462.713	-50.0034	0	656	394.054	1688	433.792	-39.7387	0	957	377.827	1629	457.832	-80.0054	0	0
232	ldcC	SL1344_0235	276017	278158	1466	494.712	1802	537.594	-42.8828	0	701	421.085	1967	505.491	-84.4067	0	986	389.276	1808	508.14	-118.864	0	0
233		SL1344_0236	278214	278603	268	90.4384	308	91.8863	-1.44786	0	136	81.694	340	87.3752	-5.68118	0	196	77.3814	318	89.3742	-11.9928	0	0
234	tilS	SL1344_0237	278666	279958	953	321.596	1074	320.409	1.18766	1.18766	537	322.571	1245	319.948	2.62381	2.62381	833	328.871	1167	327.986	0.884572	0.884572	1.56535
235	rof	SL1344_0238	280042	280302	146	49.2687	154	45.9431	3.32555	3.32555	85	51.0588	177	45.4865	5.57226	5.57226	150	59.2205	163	45.8113	13.4092	13.4092	7.43566
236	yaeP	SL1344_0239	280289	280489	145	48.9312	172	51.3131	-2.38188	0	99	59.4685	189	48.5703	10.8981	10.8981	162	63.9581	188	52.8376	11.1205	11.1205	7.33955
237		SL1344_0240	280687	281232	403	135.995	460	137.233	-1.23767	0	218	130.951	534	137.231	-6.27976	0	393	155.158	500	140.525	14.6322	14.6322	4.87739
238	arfB	SL1344_0241	281229	281651	234	78.9649	260	77.5663	1.39855	1.39855	121	72.6837	287	73.755	-1.0713	0	207	81.7242	279	78.4132	3.31104	3.31104	1.56986
239	nlpE	SL1344_0242	281683	282384	432	145.781	501	149.464	-3.68304	0	266	159.784	573	147.253	12.531	12.531	475	187.531	517	145.303	42.2282	42.2282	18.253
240	proS	SL1344_0243	282458	284176	1342	452.867	1394	415.875	36.9921	36.9921	755	453.522	1575	404.753	48.7692	48.7692	1473	581.545	1406	395.158	186.387	186.387	90.7162
241	yaeB	SL1344_0244	284287	284994	557	187.963	526	156.923	31.0407	31.0407	319	191.621	632	162.415	29.2055	29.2055	594	234.513	566	159.075	75.4382	75.4382	45.2281
242	rcsF	SL1344_0245	284991	285395	260	87.7387	297	88.6046	-0.865865	0	164	98.5134	338	86.8613	11.6522	11.6522	308	121.599	305	85.7205	35.8788	35.8788	15.8437
243	metQ	SL1344_0246	285514	286329	598	201.799	654	195.109	6.68997	6.68997	317	190.419	759	195.052	-4.63314	0	569	224.643	714	200.67	23.9726	23.9726	10.2209
244	metI	SL1344_0247	286368	287021	347	117.097	431	128.581	-11.4836	0	190	114.131	505	129.778	-15.6465	0	356	140.55	422	118.603	21.9464	21.9464	7.31547
245	metN	SL1344_0248	287014	288045	764	257.817	855	255.074	2.74305	2.74305	438	263.103	926	237.969	25.1339	25.1339	808	319.001	882	247.887	71.114	71.114	32.997
246	gmhB	SL1344_0249	288235	288801	789	266.253	541	161.398	104.856	104.856	613	368.224	619	159.074	209.15	209.15	1021	403.094	553	155.421	247.673	247.673	187.226
rRNA1	rRNA	SL1344_tRNA_3	289180	294892	7424	2505.28	5427	1619.05	886.231	886.231	5988	3596.94	6066	1558.88	2038.06	2038.06	9631	3802.35	5491	1543.25	2259.1	2259.1	1727.8
247	dkgB	SL1344_0250	295060	295863	803	270.978	712	212.412	58.5653	58.5653	587	352.606	781	200.706	151.9	151.9	983	388.091	744	209.102	178.99	178.99	129.818
248		SL1344_0251	295884	296798	592	199.774	754	224.942	-25.168	0	286	171.798	843	216.639	-44.8414	0	402	158.711	777	218.377	-59.6657	0	0
249		SL1344_0252	296903	298078	874	294.937	1060	316.232	-21.2948	0	444	266.707	1256	322.774	-56.0673	0	502	198.191	1153	324.052	-125.861	0	0
250		SL1344_0253	298210	299010	633	213.61	709	211.517	2.0927	2.0927	335	201.232	838	215.354	-14.1226	0	561	221.485	777	218.377	3.10798	3.10798	1.73356
251		SL1344_0254	299088	299858	589	198.762	681	203.164	-4.4021	0	364	218.652	782	200.963	17.6887	17.6887	621	245.173	696	195.611	49.5613	49.5613	22.4167
252	mltD/dniR	SL1344_0255	299914	301281	1178	397.524	1143	340.994	56.5305	56.5305	867	520.8	1283	329.713	191.087	191.087	1510	596.153	1210	340.072	256.081	256.081	167.899
253	gloB	SL1344_0256	301353	302108	494	166.704	560	167.066	-0.362316	0	322	193.423	641	164.728	28.6947	28.6947	561	221.485	601	168.912	52.5729	52.5729	27.0892
254		SL1344_0257	302143	302865	449	151.518	494	147.376	4.14205	4.14205	236	141.763	566	145.454	-3.69086	0	428	168.976	491	137.996	30.9797	30.9797	11.7073
255	rnhA	SL1344_0258	302862	303329	282	95.1628	330	98.4496	-3.28677	0	170	102.118	350	89.9451	12.1725	12.1725	310	122.389	335	94.1521	28.2369	28.2369	13.4698
256	dnaQ	SL1344_0259	303393	304124	887	299.324	644	192.126	107.198	107.198	738	443.31	744	191.198	252.113	252.113	1106	436.652	685	192.52	244.132	244.132	201.148
tRNA1	tRNA	SL1344_tRNA_4	304258	304331	327	110.348	156	46.5398	63.8086	63.8086	290	174.201	174	44.7156	129.485	129.485	368	145.288	160	44.9681	100.319	100.319	97.871
257		SL1344_0260	304656	305711	1099	370.865	854	254.776	116.089	116.089	845	507.584	1100	282.685	224.9	224.9	1312	517.982	977	274.587	243.395	243.395	194.795
258	tssG	SL1344_0261	305722	306717	566	191.001	639	190.634	0.366337	0.366337	267	160.385	769	197.622	-37.2376	0	342	135.023	702	197.298	-62.2751	0	0.122112
259	tssF	SL1344_0262	306714	308597	1080	364.453	1300	387.832	-23.3784	0	496	297.943	1592	409.122	-111.179	0	452	178.451	1411	396.563	-218.112	0	0
260	tssE	SL1344_0263	308613	309107	237	79.9772	287	85.6213	-5.64405	0	100	60.0692	331	85.0624	-24.9932	0	111	43.8231	297	83.4721	-39.649	0	0
261		SL1344_0264	309104	309928	448	151.181	545	162.591	-11.4103	0	200	120.138	627	161.13	-40.9919	0	207	81.7242	613	172.284	-90.56	0	0
262	tagK	SL1344_0265	309915	310817	576	194.375	765	228.224	-33.8489	0	271	162.787	861	221.265	-58.4775	0	275	108.571	802	225.403	-116.832	0	0
263	tssH	SL1344_0266	311185	313824	1751	590.887	2084	621.724	-30.8372	0	832	499.775	2627	675.102	-175.327	0	676	266.887	2207	620.279	-353.392	0	0
264	tssB	SL1344_0267	313924	314466	313	105.624	420	125.299	-19.6755	0	160	96.1106	496	127.465	-31.3544	0	157	61.9841	454	127.597	-65.613	0	0
265	tssC	SL1344_0268	314490	315983	930	313.835	1236	368.738	-54.9036	0	458	275.117	1428	366.976	-91.8593	0	448	176.872	1314	369.301	-192.429	0	0
266		SL1344_0270	316283	316615	273	92.1257	390	116.349	-24.2238	0	135	81.0934	452	116.158	-35.0643	0	141	55.6672	427	120.009	-64.3415	0	0
267		SL1344_0271	316869	317354	281	94.8253	374	111.576	-16.7508	0	125	75.0864	448	115.13	-40.0433	0	125	49.3504	383	107.643	-58.2921	0	0
268		-	317374	317529	109	36.7828	120	35.7998	0.982939	0.982939	43	25.8297	146	37.52	-11.6902	0	40	15.7921	131	36.8177	-21.0255	0	0.327646
269		SL1344_0272	317659	318144	283	95.5003	369	110.085	-14.5843	0	143	85.8989	434	111.532	-25.633	0	136	53.6932	400	112.42	-58.7271	0	0
270		SL1344_0273	318129	318512	210	70.8659	278	82.9363	-12.0704	0	95	57.0657	326	83.7774	-26.7117	0	123	48.5608	316	88.8121	-40.2513	0	0
271		SL1344_0274	318655	319140	342	115.41	430	128.283	-12.8726	0	146	87.701	482	123.867	-36.1663	0	128	50.5348	455	127.878	-77.3434	0	0
272	tssJ	SL1344_0275	319207	319743	287	96.8501	363	108.295	-11.4444	0	107	64.274	402	103.308	-39.0344	0	115	45.4024	371	104.27	-58.8675	0	0
273	tssK	SL1344_0276	319747	321090	758	255.792	964	287.592	-31.7999	0	309	185.614	1108	284.74	-99.1268	0	266	105.018	984	276.554	-171.536	0	0
274	tssL	SL1344_0277	321087	322391	732	247.018	926	276.255	-29.2371	0	326	195.825	1109	284.997	-89.172	0	313	123.573	978	274.868	-151.294	0	0
275		SL1344_0278	322396	323169	475	160.292	569	169.751	-9.45898	0	228	136.958	688	176.806	-39.8487	0	336	132.654	657	184.65	-51.9966	0	0
276		SL1344_0279	323372	323803	245	82.6769	325	96.9579	-14.281	0	113	67.8781	397	102.023	-34.1453	0	156	61.5893	359	100.897	-39.308	0	0
277	tssM	SL1344_0280	323837	327706	2268	765.352	2661	793.862	-28.5097	0	1098	659.559	3471	891.998	-232.439	0	992	391.645	2909	817.577	-425.932	0	0
278		SL1344_0281	327706	328494	373	125.871	396	118.139	7.73187	7.73187	154	92.5065	601	154.449	-61.9421	0	171	67.5113	398	111.858	-44.3469	0	2.57729
279		SL1344_0282	328491	328907	211	71.2034	264	78.7597	-7.55629	0	110	66.0761	294	75.5539	-9.47781	0	154	60.7997	286	80.3806	-19.5809	0	0
280		SL1344_0283	328931	329452	393	132.62	504	150.359	-17.7389	0	189	113.531	538	138.258	-24.7278	0	273	107.781	518	145.584	-37.8031	0	0
281		SL1344_0284	329849	332038	1414	477.164	1750	522.081	-44.9172	0	638	383.241	2054	527.849	-144.608	0	657	259.386	1855	521.349	-261.964	0	0
282		SL1344_0285	332062	332508	229	77.2776	292	87.113	-9.83536	0	116	69.6802	329	84.5484	-14.8682	0	113	44.6128	311	87.4068	-42.7941	0	0
283		SL1344_0286	332527	336123	2118	714.733	2476	738.67	-23.9368	0	1037	622.917	3301	848.311	-225.394	0	1272	502.19	2628	738.602	-236.412	0	0
284		SL1344_0286A	336117	336380	111	37.4577	133	39.6782	-2.22046	0	65	39.0449	183	47.0284	-7.98348	0	95	37.5063	173	48.6218	-11.1155	0	0
285		SL1344_0288	337307	337753	374	126.209	452	134.846	-8.63726	0	200	120.138	559	143.655	-23.5169	0	361	142.524	523	146.99	-4.46571	0	0
286		SL1344_0289	338316	338753	237	79.9772	350	104.416	-24.439	0	124	74.4857	383	98.4256	-23.9399	0	155	61.1945	376	105.675	-44.4807	0	0
287		-	338806	339081	226	76.2652	260	77.5663	-1.30111	0	99	59.4685	313	80.4366	-20.9681	0	129	50.9296	264	74.1974	-23.2678	0	0
288		SL1344_0291	339522	339830	239	80.6522	341	101.731	-21.0791	0	128	76.8885	373	95.8558	-18.9673	0	135	53.2984	365	102.584	-49.2852	0	0
289		SL1344_0292	339932	340180	237	79.9772	317	94.5713	-14.594	0	116	69.6802	354	90.973	-21.2928	0	129	50.9296	343	96.4005	-45.4709	0	0
290		SL1344_0295	341687	342199	352	118.785	460	137.233	-18.448	0	194	116.534	537	138.001	-21.4673	0	226	89.2255	511	143.617	-54.3915	0	0
291	papD	SL1344_0296	342283	343020	460	155.23	560	167.066	-11.8358	0	194	116.534	668	171.667	-55.1325	0	266	105.018	626	175.938	-70.9202	0	0
292		SL1344_0297	343044	345554	1629	549.717	2097	625.602	-75.8853	0	792	475.748	2385	612.912	-137.164	0	963	380.195	2222	624.495	-244.3	0	0
293		SL1344_0298	345576	346046	357	120.472	460	137.233	-16.7607	0	153	91.9058	532	136.717	-44.8107	0	218	86.0671	469	131.813	-45.7458	0	0
294		SL1344_0299	346452	347273	617	208.211	780	232.699	-24.4882	0	265	159.183	900	231.287	-72.1041	0	311	122.784	882	247.887	-125.103	0	0
295		SL1344_0300	348088	349035	670	226.096	882	263.129	-37.0328	0	362	217.45	1019	261.869	-44.4184	0	511	201.744	932	261.939	-60.1951	0	0
296		SL1344_0301	349152	349367	131	44.2068	146	43.5565	0.650354	0.650354	76	45.6526	185	47.5424	-1.88985	0	117	46.192	177	49.746	-3.55405	0	0.216785
297	pagN	SL1344_0302	349371	350090	469	158.267	605	180.491	-22.2237	0	273	163.989	697	179.119	-15.1304	0	396	156.342	653	183.526	-27.1842	0	0
298		SL1344_0303	350421	350828	271	91.4508	351	104.715	-13.2638	0	121	72.6837	401	103.051	-30.3677	0	200	78.9606	384	107.924	-28.9629	0	0
299		SL1344_0304	351199	351966	620	209.223	723	215.694	-6.47089	0	329	197.628	842	216.382	-18.7547	0	422	166.607	780	219.22	-52.6128	0	0
300	fadE	SL1344_0305	352075	354519	1644	554.779	2043	609.492	-54.7135	0	789	473.946	2382	612.141	-138.195	0	969	382.564	2172	610.443	-227.878	0	0
301	lpcA	SL1344_0306	354759	355337	536	180.877	587	175.121	5.7559	5.7559	280	168.194	679	174.493	-6.29985	0	517	204.113	639	179.592	24.5217	24.5217	10.0925
302		SL1344_0307	355550	356317	558	188.301	571	170.348	17.9533	17.9533	353	212.044	683	175.521	36.5227	36.5227	628	247.936	600	168.631	79.3058	79.3058	44.5939
303	yafK	SL1344_0308	356288	357028	588	198.425	581	173.331	25.0936	25.0936	389	233.669	646	166.013	67.6561	67.6561	710	280.31	604	169.755	110.555	110.555	67.7684
304	dinB	SL1344_0309	357278	358333	887	299.324	988	294.752	4.57207	4.57207	556	333.984	1151	295.791	38.1936	38.1936	969	382.564	1091	306.627	75.9377	75.9377	39.5678
305		SL1344_0311	359681	360295	522	176.152	642	191.529	-15.3768	0	308	185.013	726	186.572	-1.55883	0	420	165.817	652	183.245	-17.4279	0	0
306	pepD	SL1344_0312	360451	361908	1176	396.849	1312	391.412	5.43748	5.43748	688	413.276	1488	382.395	30.8806	30.8806	1141	450.47	1416	397.968	52.5023	52.5023	29.6068
307	gpt	SL1344_0313	362157	362615	462	155.905	436	130.073	25.8322	25.8322	361	216.85	508	130.549	86.3008	86.3008	647	255.438	476	133.78	121.657	121.657	77.9301
308	frsA	SL1344_0314	362704	363948	901	304.049	1013	302.21	1.83816	1.83816	557	334.585	1157	297.333	37.2524	37.2524	959	378.616	1070	300.724	77.8917	77.8917	38.9941
309	crl	SL1344_0315	364006	364407	284	95.8377	286	85.323	10.5147	10.5147	171	102.718	339	87.1182	15.6	15.6	284	112.124	305	85.7205	26.4036	26.4036	17.5061
310	phoE	SL1344_0316	364458	365510	650	219.347	776	231.506	-12.1588	0	342	205.436	919	236.17	-30.7336	0	573	226.222	818	229.9	-3.67747	0	0
311	proB	SL1344_0317	365793	366896	782	263.891	959	286.1	-22.2093	0	414	248.686	1110	285.254	-36.5681	0	619	244.383	956	268.685	-24.3016	0	0
312	proA	SL1344_0318	366908	368158	1031	347.918	1026	306.089	41.8292	41.8292	721	433.099	1241	318.92	114.179	114.179	1156	456.392	1121	315.058	141.334	141.334	99.1142
tRNA2	tRNA	SL1344_tRNA_5	368274	368346	220	74.2405	163	48.6281	25.6124	25.6124	183	109.927	173	44.4586	65.468	65.468	287	113.308	177	49.746	63.5625	63.5625	51.5476
313		SL1344_0322	370217	370540	320	107.986	379	113.068	-5.08169	0	136	81.694	439	112.817	-31.1228	0	202	79.7502	394	110.734	-30.9838	0	0
314		SL1344_0323	370881	372119	905	305.398	1137	339.204	-33.8052	0	415	249.287	1353	347.702	-98.415	0	423	167.002	1266	355.81	-188.809	0	0
315	leuD	SL1344_0325	373674	374300	439	148.143	538	160.503	-12.3591	0	216	129.749	626	160.873	-31.1239	0	290	114.493	543	152.611	-38.1177	0	0
316		SL1344_0326	374315	375193	512	172.778	629	187.651	-14.873	0	225	135.156	775	199.164	-64.0085	0	278	109.755	683	191.958	-82.2025	0	0
317		SL1344_0327	375193	376107	509	171.765	645	192.424	-20.6587	0	220	132.152	738	189.656	-57.5035	0	278	109.755	663	186.337	-76.5815	0	0
318		SL1344_0328	376141	377106	544	183.576	723	215.694	-32.1176	0	256	153.777	799	205.332	-51.5548	0	365	144.103	749	210.507	-66.404	0	0
319		SL1344_0329	377051	377323	152	51.2934	195	58.1747	-6.88132	0	89	53.4615	214	54.995	-1.53345	0	86	33.9531	207	58.1775	-24.2245	0	0
320		SL1344_0330	378014	378412	258	87.0638	309	92.1846	-5.12076	0	121	72.6837	390	100.225	-27.5409	0	137	54.088	352	98.9299	-44.8419	0	0
321		SL1344_0331	378459	379217	347	117.097	504	150.359	-33.2619	0	185	111.128	562	144.426	-33.2982	0	262	103.438	528	148.395	-44.9565	0	0
322	stbD	SL1344_0332	379183	380508	763	257.479	945	281.924	-24.4443	0	396	237.874	1126	289.366	-51.4924	0	553	218.326	1003	281.894	-63.568	0	0
323		SL1344_0333	380513	383080	1622	547.355	2032	606.211	-58.8559	0	818	491.366	2338	600.833	-109.468	0	1019	402.304	2250	632.365	-230.06	0	0
324	stbB	SL1344_0334	383064	383825	375	126.546	480	143.199	-16.6531	0	161	96.7113	571	146.739	-50.0277	0	143	56.4568	533	149.8	-93.3433	0	0
325	stbA	SL1344_0335	383887	384423	346	116.76	473	141.111	-24.351	0	147	88.3017	547	140.571	-52.2697	0	153	60.4049	490	137.715	-77.3101	0	0
326		SL1344_0336	385087	385821	465	156.917	651	194.214	-37.2968	0	248	148.971	788	202.505	-53.5334	0	279	110.15	767	215.566	-105.416	0	0
327		SL1344_0338	386594	388168	1116	376.602	1450	432.581	-55.9797	0	562	337.589	1631	419.144	-81.5555	0	768	303.209	1521	427.478	-124.27	0	0
328		SL1344_0339	388268	389011	425	143.419	530	158.116	-14.6969	0	246	147.77	602	154.706	-6.93544	0	389	153.578	589	165.539	-11.9606	0	0
329		SL1344_0340	388984	389472	275	92.8006	347	103.521	-10.7206	0	140	84.0968	412	105.878	-21.7814	0	226	89.2255	386	108.486	-19.2602	0	0
330		SL1344_0341	389874	390398	409	138.02	565	168.558	-30.5378	0	211	126.746	647	166.27	-39.524	0	292	115.283	607	170.598	-55.3154	0	0
331		SL1344_0342	390542	391183	370	124.859	526	156.923	-32.0637	0	194	116.534	596	153.164	-36.6295	0	269	106.202	548	154.016	-47.8139	0	0
332		SL1344_0343	391194	391418	104	35.0955	120	35.7998	-0.704345	0	53	31.8367	141	36.235	-4.39837	0	90	35.5323	122	34.2882	1.24407	1.24407	0.414689
333		SL1344_0344	391476	391835	231	77.9525	281	83.8313	-5.8788	0	130	78.0899	337	86.6043	-8.51438	0	196	77.3814	283	79.5374	-2.156	0	0
334	mdsC	SL1344_0345	391905	393362	844	284.813	1005	299.824	-15.0102	0	365	219.252	1273	327.143	-107.891	0	416	164.238	1078	302.973	-138.735	0	0
335	mdsB	SL1344_0346	393379	396546	1857	626.657	2385	711.522	-84.8648	0	871	523.202	2746	705.683	-182.481	0	776	306.367	2492	700.379	-394.012	0	0
336	mdsA	SL1344_0347	396543	397769	777	262.204	953	284.31	-22.1066	0	357	214.447	1136	291.936	-77.4892	0	245	96.7268	1014	284.986	-188.259	0	0
337	golT	SL1344_0348	398046	400334	1449	488.975	1783	531.926	-42.9512	0	671	403.064	2135	548.665	-145.601	0	496	195.822	1953	548.892	-353.07	0	0
338	golS	SL1344_0349	400346	400810	252	85.0391	313	93.3779	-8.33883	0	111	66.6768	355	91.23	-24.5533	0	149	58.8257	329	92.4658	-33.6401	0	0
339	golB	SL1344_0350	400888	401082	167	56.3553	222	66.2297	-9.87444	0	83	49.8574	265	68.1013	-18.2439	0	107	42.2439	246	69.1385	-26.8946	0	0
340		SL1344_0351	401375	402628	863	291.225	1112	331.745	-40.5201	0	448	269.11	1311	336.909	-67.7988	0	599	236.487	1191	334.732	-98.2446	0	0
341		SL1344_0352	402817	404775	1301	439.031	1606	479.121	-40.09	0	718	431.297	1844	473.882	-42.5856	0	1184	467.447	1665	467.95	-0.502892	0	0
342		SL1344_0353	404785	407757	1922	648.592	2462	734.493	-85.9016	0	1000	600.692	2743	704.913	-104.221	0	1480	584.309	2499	702.346	-118.038	0	0
343		SL1344_0354	408034	408135	144	48.5938	164	48.9265	-0.332685	0	70	42.0484	202	51.9112	-9.86276	0	101	39.8751	179	50.3081	-10.433	0	0
344		SL1344_0355	408252	409655	886	298.987	1114	332.342	-33.3552	0	417	250.488	1281	329.199	-78.7107	0	455	179.635	1201	337.542	-157.907	0	0
345	cydB	SL1344_0356	409652	410662	548	184.926	683	203.761	-18.8345	0	264	158.583	793	203.79	-45.2073	0	310	122.389	690	193.925	-71.5362	0	0
346		SL1344_0357	410662	410793	88	29.6962	96	28.6399	1.05632	1.05632	39	23.427	112	28.7824	-5.35546	0	58	22.8986	98	27.543	-4.64441	0	0.352106
347		SL1344_0358	410999	412003	824	278.064	975	290.874	-12.8094	0	434	260.7	1118	287.31	-26.6102	0	620	244.778	1022	287.234	-42.4561	0	0
348	foxA	SL1344_0359	412149	414257	1321	445.78	1672	498.811	-53.0308	0	612	367.623	1955	502.408	-134.784	0	801	316.237	1782	500.833	-184.595	0	0
349		SL1344_0360	414298	414930	458	154.555	517	154.238	0.317519	0.317519	212	127.347	600	154.192	-26.845	0	306	120.81	541	152.049	-31.2388	0	0.10584
350		SL1344_0361	415162	415437	246	83.0144	290	86.5163	-3.50194	0	107	64.274	371	95.3418	-31.0678	0	155	61.1945	319	89.6552	-28.4608	0	0
351	prpR	SL1344_0362	415573	417198	1161	391.787	1417	422.736	-30.9492	0	496	297.943	1607	412.976	-115.033	0	530	209.246	1469	412.864	-203.618	0	0
352	prpB	SL1344_0363	417463	418350	607	204.836	781	232.997	-28.1611	0	282	169.395	940	241.567	-72.1718	0	298	117.651	825	231.867	-114.216	0	0
353	prpC	SL1344_0364	418473	419642	786	265.241	978	291.769	-26.5277	0	345	207.239	1106	284.226	-76.9879	0	360	142.129	1049	294.822	-152.693	0	0
354		SL1344_0365	419682	421133	937	316.197	1097	327.27	-11.0733	0	419	251.69	1333	342.562	-90.8726	0	352	138.971	1150	323.209	-184.238	0	0
355	prpE	SL1344_0366	421174	423060	1141	385.038	1390	414.682	-29.6434	0	552	331.582	1688	433.792	-102.211	0	614	242.409	1486	417.642	-175.233	0	0
356	hemB	SL1344_0367	423164	424138	762	257.142	875	261.041	-3.8985	0	402	241.478	989	254.159	-12.6811	0	646	255.043	917	257.724	-2.68088	0	0
357		SL1344_0368	424651	427587	2166	730.931	2614	779.84	-48.9087	0	1062	637.934	3093	794.858	-156.923	0	1690	667.217	2899	814.767	-147.549	0	0
358	iprA	SL1344_0369	427673	428296	412	139.032	465	138.724	0.307775	0.307775	206	123.742	562	144.426	-20.6837	0	350	138.181	527	148.114	-9.93274	0	0.102592
359	ampH	SL1344_0370	428341	429498	878	296.287	985	293.857	2.42995	2.42995	513	308.155	1138	292.45	15.7047	15.7047	855	337.557	1036	291.169	46.3879	46.3879	21.5075
360	sbmA	SL1344_0371	429845	431065	908	306.411	1022	304.895	1.51537	1.51537	532	319.568	1174	301.702	17.8664	17.8664	853	336.767	1070	300.724	36.0426	36.0426	18.4748
361	yaiW	SL1344_0372	431080	432174	668	225.421	810	241.649	-16.2279	0	352	211.443	911	234.114	-22.6708	0	474	187.137	837	235.24	-48.1029	0	0
362		SL1344_0373	432212	432520	238	80.3147	279	83.2346	-2.91994	0	124	74.4857	322	82.7495	-8.26373	0	171	67.5113	298	83.7532	-16.2418	0	0
363	yaiZ	SL1344_0374	432788	433003	160	53.9931	197	58.7714	-4.77833	0	69	41.4477	224	57.5649	-16.1171	0	136	53.6932	203	57.0533	-3.36011	0	0
364	ddlA	SL1344_0375	433029	434123	741	250.055	830	247.616	2.43985	2.43985	380	228.263	1001	257.243	-28.9802	0	640	252.674	876	246.201	6.47339	6.47339	2.97108
365		SL1344_0376	434201	434914	524	176.827	633	188.844	-12.0169	0	220	132.152	765	196.594	-64.4421	0	336	132.654	690	193.925	-61.2713	0	0
366		SL1344_0377	435083	436294	893	301.349	1085	323.69	-22.3414	0	422	253.492	1289	331.255	-77.7631	0	596	235.303	1186	333.326	-98.0237	0	0
367	iraP	SL1344_0378	436591	436851	294	99.2123	332	99.0462	0.166042	0.166042	157	94.3086	384	98.6826	-4.37404	0	288	113.703	356	100.054	13.6492	13.6492	4.60507
368	psiF	SL1344_0379	437203	437523	282	95.1628	346	103.223	-8.06009	0	132	79.2913	386	99.1966	-19.9053	0	197	77.7762	352	98.9299	-21.1537	0	0
369	adrA	SL1344_0380	437615	438727	724	244.319	883	263.427	-19.1085	0	350	210.242	1018	261.612	-51.3697	0	459	181.215	929	261.096	-79.8817	0	0
370	proC	SL1344_0381	438742	439551	531	179.19	593	176.911	2.27863	2.27863	273	163.989	700	179.89	-15.9014	0	466	183.978	673	189.147	-5.16902	0	0.759542
371	yaiI	SL1344_0382	439691	440146	403	135.995	453	135.144	0.850649	0.850649	265	159.183	554	142.37	16.813	16.813	450	177.661	480	134.904	42.757	42.757	20.1402
372	aroL	SL1344_0383	440331	440876	415	140.045	437	130.371	9.67344	9.67344	280	168.194	540	138.772	29.4212	29.4212	477	188.321	476	133.78	54.5409	54.5409	31.2118
373		SL1344_0384	440903	441094	157	52.9807	172	51.3131	1.6676	1.6676	95	57.0657	201	51.6542	5.41151	5.41151	160	63.1685	178	50.0271	13.1414	13.1414	6.74018
374	aroM	SL1344_0385	441345	442022	560	188.976	617	184.071	4.9049	4.9049	323	194.023	706	181.432	12.5913	12.5913	573	226.222	660	185.494	40.7286	40.7286	19.4082
375	ppnP	SL1344_0386	442093	442377	182	61.4171	201	59.9647	1.45239	1.45239	101	60.6698	218	56.0229	4.6469	4.6469	180	71.0646	218	61.2691	9.79546	9.79546	5.29825
376	rdgC	SL1344_0387	442415	443326	649	219.009	781	232.997	-13.9879	0	351	210.843	873	224.349	-13.506	0	614	242.409	775	217.814	24.5947	24.5947	8.19822
377	mak	SL1344_0388	443452	444360	597	201.462	715	213.307	-11.8457	0	321	192.822	846	217.41	-24.5882	0	435	171.739	734	206.291	-34.552	0	0
378	araJ	SL1344_0389	444382	445554	762	257.142	917	273.57	-16.4284	0	398	239.075	1093	280.886	-41.8104	0	672	265.308	935	262.783	2.52508	2.52508	0.841695
379	sbcC	SL1344_0390	445727	448867	2012	678.963	2372	707.644	-28.6807	0	1018	611.504	2865	736.265	-124.761	0	1534	605.628	2495	701.222	-95.5941	0	0
380	sbcD	SL1344_0391	448864	450066	817	275.702	947	282.52	-6.81829	0	450	270.311	1097	281.914	-11.6024	0	704	277.941	1033	290.326	-12.3842	0	0
381	phoB	SL1344_0392	450281	450970	586	197.75	664	198.092	-0.342829	0	353	212.044	736	189.142	22.9024	22.9024	570	225.038	693	194.768	30.2695	30.2695	17.724
382	phoR	SL1344_0393	451040	452335	961	324.296	1013	302.21	22.0856	22.0856	519	311.759	1227	315.322	-3.56289	0	891	351.77	1115	313.372	38.3978	38.3978	20.1611
383	brnQ	SL1344_0394	452744	454063	1093	368.84	1071	319.514	49.3266	49.3266	726	436.102	1287	330.741	105.361	105.361	1311	517.587	1187	333.607	183.979	183.979	112.889
384	proY	SL1344_0395	454138	455508	1106	373.227	1207	360.087	13.1404	13.1404	629	377.835	1408	361.836	15.9987	15.9987	1154	455.603	1298	364.804	90.7987	90.7987	39.9793
385	malZ	SL1344_0396	455670	457487	1281	432.282	1454	433.775	-1.49271	0	674	404.866	1749	449.468	-44.6024	0	1112	439.021	1561	438.72	0.300579	0.300579	0.100193
386	tsaA	SL1344_0397	457559	458161	557	187.963	560	167.066	20.8975	20.8975	374	224.659	606	155.733	68.9251	68.9251	667	263.334	568	159.637	103.697	103.697	64.5064
387	acpH	SL1344_0398	458371	458952	549	185.264	571	170.348	14.9162	14.9162	346	207.839	652	167.555	40.2844	40.2844	658	259.78	576	161.885	97.8951	97.8951	51.0319
388	queA	SL1344_0399	459046	460110	912	307.761	925	275.957	31.8034	31.8034	600	360.415	1092	280.629	79.7862	79.7862	1061	418.886	951	267.279	151.607	151.607	87.7321
389	tgt	SL1344_0400	460307	461434	929	313.497	942	281.029	32.4685	32.4685	617	370.627	1083	278.316	92.3109	92.3109	1165	459.946	998	280.489	179.457	179.457	101.412
390	yajC	SL1344_0401	461457	461789	212	71.5408	207	61.7547	9.78609	9.78609	137	82.2947	230	59.1068	23.188	23.188	247	97.5164	202	56.7723	40.7441	40.7441	24.5727
391	secD	SL1344_0402	461817	463664	1450	489.312	1450	432.581	56.7308	56.7308	981	589.278	1609	413.49	175.788	175.788	1804	712.225	1578	443.498	268.726	268.726	167.082
392	secF	SL1344_0403	463675	464646	828	279.414	855	255.074	24.3403	24.3403	535	321.37	976	250.818	70.5517	70.5517	980	386.907	894	251.26	135.648	135.648	76.8465
393		SL1344_0404	464794	465159	292	98.5374	342	102.03	-3.49219	0	158	94.9093	393	100.995	-6.08623	0	291	114.888	356	100.054	14.8336	14.8336	4.94453
394		SL1344_0405	465185	465877	511	172.44	593	176.911	-4.47051	0	258	154.978	695	178.605	-23.6268	0	379	149.63	635	178.467	-28.837	0	0
395		SL1344_0406	466047	466394	343	115.748	396	118.139	-2.39183	0	200	120.138	456	117.186	2.9527	2.9527	340	134.233	422	118.603	15.6296	15.6296	6.19409
396		-	466832	466939	160	53.9931	149	44.4515	9.5416	9.5416	118	70.8816	167	42.9167	27.9649	27.9649	172	67.9061	171	48.0597	19.8464	19.8464	19.1177
397	tsx	SL1344_0407	467023	467886	744	251.068	785	234.191	16.8772	16.8772	500	300.346	873	224.349	75.997	75.997	748	295.313	831	233.553	61.7594	61.7594	51.5445
398		SL1344_0408	468186	468725	511	172.44	595	177.508	-5.06717	0	349	209.641	707	181.689	27.9523	27.9523	493	194.638	644	180.997	13.6411	13.6411	13.8645
399	nrdR	SL1344_0409	468877	469326	332	112.036	355	105.908	6.12776	6.12776	197	118.336	402	103.308	15.0279	15.0279	381	150.42	362	101.74	48.6796	48.6796	23.2784
400	ribD	SL1344_0410	469330	470433	764	257.817	682	203.462	54.3545	54.3545	505	303.349	967	248.505	54.8438	54.8438	927	365.982	779	218.939	147.044	147.044	85.414
401	ribE/ribH	SL1344_0411	470522	470992	357	120.472	322	96.0629	24.4091	24.4091	277	166.392	355	91.23	75.1615	75.1615	472	186.347	338	94.9952	91.3519	91.3519	63.6408
402	nusB	SL1344_0412	471013	471432	307	103.599	291	86.8146	16.7846	16.7846	215	129.149	311	79.9226	49.226	49.226	392	154.763	303	85.1584	69.6044	69.6044	45.205
403	thiL	SL1344_0413	471511	472488	701	236.557	688	205.252	31.3047	31.3047	484	290.735	808	207.645	83.09	83.09	886	349.796	730	205.167	144.628	144.628	86.341
404	pgpA	SL1344_0414	472466	472981	318	107.311	326	97.2562	10.055	10.055	203	121.94	390	100.225	21.7158	21.7158	369	145.682	361	101.459	44.223	44.223	25.3313
405	yajO	SL1344_0415	473085	474059	688	232.17	681	203.164	29.0061	29.0061	422	253.492	921	236.684	16.8077	16.8077	672	265.308	715	200.951	64.3563	64.3563	36.7234
406	dxs	SL1344_0416	474116	475978	1352	456.241	1473	439.443	16.7984	16.7984	871	523.202	1700	436.876	86.3262	86.3262	1454	574.044	1558	437.877	136.166	136.166	79.7637
407	ispA	SL1344_0417	476002	476901	614	207.198	631	188.248	18.9509	18.9509	402	241.478	715	183.745	57.733	57.733	729	287.811	692	194.487	93.3242	93.3242	56.6694
408	xseB	SL1344_0418	476902	477144	183	61.7546	186	55.4898	6.26482	6.26482	134	80.4927	213	54.738	25.7547	25.7547	230	90.8047	206	57.8965	32.9082	32.9082	21.6426
409	thiI	SL1344_0419	477354	478802	1158	390.775	1249	372.617	18.1582	18.1582	656	394.054	1393	357.981	36.0722	36.0722	1261	497.847	1310	368.177	129.67	129.67	61.3001
410	phnV	SL1344_0420	478846	479643	471	158.942	551	164.381	-5.43883	0	257	154.378	636	163.443	-9.06536	0	390	153.973	578	162.447	-8.47422	0	0
411	phnU	SL1344_0421	479646	480506	425	143.419	503	150.061	-6.6419	0	196	117.736	624	160.359	-42.6237	0	193	76.197	534	150.081	-73.8842	0	0
412	phnT	SL1344_0422	480509	481618	601	202.811	785	234.191	-31.3792	0	302	181.409	941	241.824	-60.415	0	325	128.311	868	243.952	-115.641	0	0
413	phnS	SL1344_0423	481624	482637	643	216.985	796	237.472	-20.4876	0	288	172.999	908	233.343	-60.3441	0	416	164.238	838	235.521	-71.2826	0	0
414	phnR	SL1344_0424	482835	483554	606	204.499	700	208.832	-4.33365	0	297	178.405	798	205.075	-26.6694	0	420	165.817	776	218.096	-52.2782	0	0
415	phnW	SL1344_0425	483694	484797	699	235.882	889	265.217	-29.3349	0	345	207.239	1042	267.779	-60.5408	0	325	128.311	971	272.9	-144.589	0	0
416		SL1344_0426	484807	485616	478	161.304	547	163.188	-1.88331	0	248	148.971	729	187.343	-38.3713	0	235	92.7787	599	168.35	-75.5708	0	0
417	yajL	SL1344_0427	485713	486303	295	99.5497	376	112.173	-12.6231	0	165	99.1141	456	117.186	-18.0715	0	238	93.9631	407	114.388	-20.4246	0	0
418	panE	SL1344_0428	486266	487177	579	195.387	695	207.341	-11.9533	0	320	192.221	803	206.36	-14.1384	0	507	200.165	779	218.939	-18.7735	0	0
419		SL1344_0429	487303	487794	404	136.333	425	126.791	9.5414	9.5414	212	127.347	482	123.867	3.47936	3.47936	415	163.843	435	122.257	41.5861	41.5861	18.2023
420		SL1344_0430	487841	489205	1011	341.169	1093	326.077	15.0918	15.0918	540	324.373	1298	333.568	-9.19437	0	963	380.195	1146	322.084	58.111	58.111	24.401
421		SL1344_0431	489742	491253	891	300.674	1131	337.414	-36.7396	0	433	260.099	1344	345.389	-85.2897	0	655	258.596	1228	345.131	-86.5345	0	0
422		SL1344_0432	491265	492758	906	305.736	1123	335.027	-29.2911	0	509	305.752	1327	341.02	-35.2684	0	822	324.528	1202	337.823	-13.295	0	0
423	cyoE	SL1344_0433	492840	493730	764	257.817	698	208.236	49.5812	49.5812	557	334.585	793	203.79	130.795	130.795	974	384.538	725	203.762	180.776	180.776	120.384
424	cyoD	SL1344_0434	493742	494071	168	56.6927	152	45.3465	11.3463	11.3463	127	76.2878	195	50.1123	26.1756	26.1756	226	89.2255	164	46.0924	43.1332	43.1332	26.885
425	cyoC	SL1344_0435	494071	494685	429	144.769	373	111.278	33.4911	33.4911	303	182.01	429	110.247	71.7625	71.7625	519	204.903	382	107.361	97.5414	97.5414	67.5983
426	cyoB	SL1344_0436	494675	496666	1731	584.138	1550	462.415	121.723	121.723	1306	784.503	1774	455.893	328.61	328.61	2165	854.749	1630	458.113	396.636	396.636	282.323
427	cyoA	SL1344_0437	496677	497633	895	302.024	769	229.417	72.6064	72.6064	673	404.265	906	232.829	171.436	171.436	1191	470.211	848	238.331	231.879	231.879	158.641
428	ampG	SL1344_0438	498086	499561	1038	350.28	1179	351.733	-1.45339	0	604	362.818	1361	349.758	13.0598	13.0598	1080	426.387	1219	342.601	83.7863	83.7863	32.282
429		SL1344_0439	499605	500183	468	157.93	481	143.498	14.432	14.432	257	154.378	561	144.169	10.2086	10.2086	481	189.9	493	138.558	51.3422	51.3422	25.3276
430	bolA	SL1344_0440	500487	500804	377	127.221	370	110.383	16.8383	16.8383	270	162.187	440	113.074	49.1129	49.1129	464	183.189	384	107.924	75.2651	75.2651	47.0721
431	tig	SL1344_0441	501151	502449	1427	481.551	1188	354.418	127.132	127.132	1079	648.146	1327	341.02	307.126	307.126	1778	701.96	1253	352.157	349.803	349.803	261.354
432	clpP	SL1344_0442	502696	503319	617	208.211	627	187.054	21.1566	21.1566	439	263.704	690	177.32	86.3833	86.3833	801	316.237	664	186.618	129.619	129.619	79.0531
433	clpX	SL1344_0443	503571	504842	1056	356.354	1068	318.619	37.7357	37.7357	700	420.484	1249	320.975	99.5086	99.5086	1307	516.008	1082	304.097	211.911	211.911	116.385
434	lon	SL1344_0444	505028	507382	2031	685.375	2021	602.929	82.4456	82.4456	1344	807.329	2301	591.325	216.005	216.005	2473	976.348	2148	603.697	372.651	372.651	223.7
435	hupB	SL1344_0445	507591	507863	331	111.698	288	85.9196	25.7785	25.7785	213	127.947	372	95.5988	32.3485	32.3485	409	161.474	305	85.7205	75.7539	75.7539	44.627
436	ppiD	SL1344_0446	508154	510025	1575	531.494	1624	484.491	47.0031	47.0031	960	576.664	1843	473.625	103.039	103.039	1749	690.511	1728	485.656	204.855	204.855	118.299
437		SL1344_0447	510175	510549	313	105.624	374	111.576	-5.95223	0	188	112.93	426	109.476	3.45398	3.45398	278	109.755	420	118.041	-8.28612	0	1.15133
438	fadM	SL1344_0448	510653	511051	299	100.9	367	109.488	-8.5883	0	173	103.92	425	109.219	-5.29941	0	301	118.836	389	109.329	9.50693	9.50693	3.16898
439	queC	SL1344_0449	511157	511852	489	165.016	557	166.171	-1.1546	0	268	160.985	632	162.415	-1.42981	0	445	175.687	584	164.134	11.5536	11.5536	3.85122
440	yabE	SL1344_0450	511917	513617	1084	365.803	1408	420.051	-54.2484	0	544	326.776	1589	408.351	-81.5745	0	692	273.204	1448	406.962	-133.758	0	0
441	cof	SL1344_0451	513718	514536	549	185.264	695	207.341	-22.077	0	246	147.77	787	202.248	-54.4778	0	258	101.859	724	203.481	-101.622	0	0
442		SL1344_0452	514586	515641	696	234.87	844	251.792	-16.9224	0	352	211.443	979	251.589	-40.1459	0	492	194.243	892	250.697	-56.4543	0	0
443	decR	SL1344_0453	515754	516212	330	111.361	382	113.963	-2.60212	0	167	100.315	413	106.135	-5.81972	0	291	114.888	402	112.982	1.90524	1.90524	0.635079
444		SL1344_0454	516253	518025	1143	385.713	1371	409.013	-23.3002	0	620	372.429	1590	408.608	-36.179	0	948	374.273	1446	406.4	-32.1263	0	0
445		SL1344_0455	518018	519799	1161	391.787	1393	415.577	-23.7893	0	628	377.234	1602	411.692	-34.4573	0	973	384.143	1439	404.432	-20.2888	0	0
446	glnK	SL1344_0456	520012	520350	253	85.3765	296	88.3063	-2.92973	0	114	68.4788	326	83.7774	-15.2986	0	130	51.3244	295	82.91	-31.5856	0	0
447	amtB	SL1344_0457	520382	521668	787	265.578	980	292.365	-26.7869	0	405	243.28	1118	287.31	-44.0303	0	506	199.77	1025	288.077	-88.3068	0	0
448	tesB	SL1344_0458	521768	522628	654	220.697	723	215.694	5.00264	5.00264	343	206.037	868	223.064	-17.0266	0	510	201.35	787	221.187	-19.8375	0	1.66755
449		SL1344_0459	522843	523412	466	157.255	491	146.481	10.7738	10.7738	290	174.201	570	146.482	27.7185	27.7185	505	199.376	525	147.552	51.8238	51.8238	30.1054
450		SL1344_0460	523445	523834	446	150.506	324	96.6596	53.8461	53.8461	375	225.259	406	104.336	120.923	120.923	604	238.461	368	103.427	135.034	135.034	103.268
451	ylaB	SL1344_0461	524065	525615	1369	461.978	1356	404.538	57.44	57.44	969	582.07	1482	380.853	201.217	201.217	1577	622.605	1398	392.909	229.695	229.695	162.784
452		SL1344_0462	525840	526100	184	62.092	206	61.4564	0.635639	0.635639	105	63.0726	241	61.9336	1.13899	1.13899	185	73.0386	229	64.3607	8.67792	8.67792	3.48418
453	rpmJ	SL1344_0463	526106	526246	41	13.8357	43	12.8283	1.00745	1.00745	19	11.4131	51	13.1063	-1.69315	0	56	22.109	47	13.2094	8.89958	8.89958	3.30234
454	ylaC	SL1344_0464	526302	526772	427	144.094	399	119.034	25.0595	25.0595	303	182.01	453	116.415	65.5949	65.5949	519	204.903	447	125.63	79.2731	79.2731	56.6425
455	maa	SL1344_0465	526889	527440	588	198.425	496	147.973	50.4519	50.4519	438	263.103	564	144.94	118.163	118.163	772	304.788	543	152.611	152.177	152.177	106.931
456	hha	SL1344_0466	527619	527837	227	76.6027	186	55.4898	21.1129	21.1129	189	113.531	220	56.5369	56.9938	56.9938	318	125.547	213	59.8638	65.6835	65.6835	47.9301
457	tomB	SL1344_0467	527865	528239	369	124.522	306	91.2896	33.2319	33.2319	297	178.405	365	93.7999	84.6055	84.6055	488	192.664	341	95.8384	96.8256	96.8256	71.5543
458	acrB	SL1344_0468	528735	531884	2395	808.209	2571	767.012	41.1972	41.1972	1424	855.385	2988	767.874	87.5106	87.5106	2650	1046.23	2739	769.798	276.43	276.43	135.046
459	acrA	SL1344_0469	531907	533100	967	326.321	993	296.244	30.0769	30.0769	675	405.467	1095	281.4	124.067	124.067	1194	471.395	1072	301.287	170.108	170.108	108.084
460	acrR	SL1344_0470	533242	533895	574	193.7	609	181.684	12.016	12.016	391	234.87	704	180.918	53.9523	53.9523	721	284.653	627	176.219	108.434	108.434	58.1341
461	mscK	SL1344_0471	534014	537376	2365	798.085	2700	805.496	-7.41133	0	1339	804.326	3107	798.455	5.87053	5.87053	2389	943.185	2813	790.596	152.588	152.588	52.8196
462		SL1344_0472	537418	538353	637	214.96	730	217.782	-2.82245	0	351	210.843	856	219.98	-9.13727	0	655	258.596	769	216.128	42.4679	42.4679	14.156
463	rsmS	SL1344_0473	538423	538590	62	20.9223	80	23.8666	-2.94425	0	31	18.6214	93	23.8997	-5.27826	0	63	24.8726	83	23.3272	1.54537	1.54537	0.515123
464	priC	SL1344_0474	538604	539131	314	105.961	309	92.1846	13.7768	13.7768	170	102.118	406	104.336	-2.21875	0	318	125.547	332	93.3089	32.2385	32.2385	15.3384
465		-	539200	539577	371	125.196	367	109.488	15.7086	15.7086	254	152.576	417	107.163	45.4125	45.4125	492	194.243	379	106.518	87.7248	87.7248	49.6153
466	apt	SL1344_0476	539730	540281	541	182.564	489	145.884	36.6797	36.6797	409	245.683	564	144.94	100.743	100.743	744	293.734	512	143.898	149.835	149.835	95.7526
467	dnaX	SL1344_0477	540395	542323	1398	471.764	1258	375.302	96.4628	96.4628	1038	623.518	1762	452.809	170.709	170.709	1687	666.033	1309	367.896	298.137	298.137	188.436
468		SL1344_0478	542369	542698	185	62.4295	174	51.9098	10.5197	10.5197	117	70.2809	206	52.9391	17.3418	17.3418	221	87.2515	191	53.6807	33.5708	33.5708	20.4774
469	recR	SL1344_0479	542698	543303	450	151.856	384	114.559	37.296	37.296	329	197.628	514	132.091	65.5367	65.5367	556	219.511	426	119.728	99.7828	99.7828	67.5385
470	htpG	SL1344_0480	543414	545288	1647	555.791	1701	507.463	48.3284	48.3284	1003	602.494	1887	484.933	117.561	117.561	1822	719.331	1756	493.525	225.806	225.806	130.565
471	adk	SL1344_0481	545529	546173	629	212.26	649	193.617	18.6428	18.6428	425	255.294	730	187.6	67.6941	67.6941	808	319.001	693	194.768	124.233	124.233	70.1899
472	hemH	SL1344_0482	546402	547364	664	224.071	773	230.611	-6.5394	0	418	251.089	921	236.684	14.405	14.405	679	268.071	815	229.057	39.0148	39.0148	17.8066
473	aes	SL1344_0483	547361	548332	634	213.948	780	232.699	-18.7514	0	328	197.027	913	234.628	-37.6014	0	533	210.43	812	228.213	-17.7833	0	0
474	gsk	SL1344_0484	548485	549789	1022	344.881	1105	329.657	15.2239	15.2239	626	376.033	1288	330.998	45.035	45.035	1123	443.364	1137	319.555	123.809	123.809	61.3559
475	ybaL	SL1344_0485	549838	551514	1228	414.397	1354	403.942	10.4553	10.4553	783	470.341	1565	402.183	68.1584	68.1584	1370	540.88	1377	387.007	153.873	153.873	77.4956
476		SL1344_0486	551729	552949	864	291.563	1031	307.58	-16.0177	0	471	282.926	1233	316.864	-33.938	0	750	296.102	1088	305.783	-9.68106	0	0
477		SL1344_0487	553122	554774	1229	414.734	1429	426.316	-11.5822	0	637	382.64	1664	427.625	-44.9842	0	990	390.855	1511	424.668	-33.8129	0	0
478	ybaK	SL1344_0488	554891	555370	403	135.995	495	147.674	-11.6793	0	252	151.374	541	139.029	12.3449	12.3449	474	187.137	516	145.022	42.1144	42.1144	18.1531
479		SL1344_0489	555572	556366	636	214.622	641	191.231	23.3916	23.3916	361	216.85	793	203.79	13.0598	13.0598	684	270.045	686	192.801	77.2444	77.2444	37.8986
480		SL1344_0490	556452	557279	521	175.815	658	196.302	-20.4875	0	264	158.583	778	199.935	-41.3525	0	401	158.316	703	197.579	-39.2627	0	0
481	copA	SL1344_0491	557433	559934	1625	548.367	1966	586.521	-38.1536	0	762	457.727	2341	601.604	-143.877	0	930	367.167	2056	577.841	-210.674	0	0
482	cueR	SL1344_0492	560044	560460	255	86.0515	318	94.8696	-8.81812	0	150	90.1037	348	89.4311	0.67261	0.67261	265	104.623	326	91.6226	13.0002	13.0002	4.55761
483	ybbJ	SL1344_0493	560461	560913	205	69.1786	229	68.318	0.860593	0.860593	121	72.6837	249	63.9895	8.69417	8.69417	225	88.8307	241	67.7333	21.0974	21.0974	10.2174
484		SL1344_0494	560910	561827	579	195.387	713	212.711	-17.3233	0	279	167.593	810	208.159	-40.5657	0	426	168.186	749	210.507	-42.321	0	0
485	fetA	SL1344_0495	561974	562651	415	140.045	516	153.939	-13.8948	0	191	114.732	570	146.482	-31.7499	0	293	115.677	543	152.611	-36.9333	0	0
486	fetB	SL1344_0496	562638	563417	511	172.44	614	183.176	-10.7355	0	283	169.996	672	172.695	-2.69887	0	473	186.742	615	172.846	13.8956	13.8956	4.63185
487	cnoX	SL1344_0497	563503	564357	585	197.412	645	192.424	4.98802	4.98802	326	195.825	761	195.566	0.25911	0.25911	581	229.381	696	195.611	33.7692	33.7692	13.0054
488		SL1344_0498	564417	565187	580	195.725	706	210.622	-14.8975	0	332	199.43	804	206.617	-7.18714	0	531	209.64	712	200.108	9.5322	9.5322	3.1774
489	tesA	SL1344_0499	565342	565956	401	135.32	459	136.934	-1.61426	0	219	131.551	544	139.8	-8.24893	0	331	130.68	500	140.525	-9.84563	0	0
490		SL1344_0500	565927	566613	314	105.961	368	109.786	-3.82478	0	172	103.319	464	119.241	-15.9225	0	186	73.4334	407	114.388	-40.9543	0	0
491		SL1344_0501	566610	569024	1500	506.185	1857	554.003	-47.8175	0	726	436.102	2137	549.179	-113.077	0	786	310.315	1899	533.716	-223.4	0	0
492		SL1344_0502	569210	570343	838	282.789	1027	306.387	-23.5983	0	466	279.922	1183	304.014	-24.0922	0	725	286.232	1076	302.411	-16.1785	0	0
493		SL1344_0503	570600	571430	534	180.202	687	204.954	-24.7522	0	234	140.562	756	194.281	-53.7196	0	308	121.599	698	196.174	-74.5742	0	0
494	sfbB	SL1344_0504	571467	572483	524	176.827	643	191.827	-15.0002	0	256	153.777	775	199.164	-45.3871	0	320	126.337	709	199.265	-72.9281	0	0
495		SL1344_0505	572476	573135	308	103.937	397	118.438	-14.5011	0	156	93.7079	485	124.638	-30.9303	0	241	95.1476	418	117.479	-22.3317	0	0
496	mnmH	SL1344_0506	573174	574268	713	240.607	793	236.577	4.02934	4.02934	369	221.655	961	246.964	-25.3083	0	567	223.853	862	242.266	-18.4125	0	1.34311
497	allS	SL1344_0507	574338	575264	644	217.322	778	232.102	-14.7802	0	317	190.419	894	229.745	-39.3262	0	375	148.051	827	232.429	-84.3779	0	0
498	allA	SL1344_0508	575491	575973	374	126.209	472	140.813	-14.6039	0	185	111.128	553	142.113	-30.9853	0	281	110.94	471	132.375	-21.4353	0	0
499	allR	SL1344_0509	576052	576870	495	167.041	607	181.088	-14.0465	0	266	159.784	750	192.739	-32.9555	0	368	145.288	683	191.958	-46.6702	0	0
500	gcl	SL1344_0510	576955	578736	1037	349.943	1346	401.555	-51.6123	0	484	290.735	1558	400.384	-109.649	0	542	213.983	1434	403.027	-189.044	0	0
501	hyi	SL1344_0511	578749	579525	421	142.069	588	175.419	-33.35	0	196	117.736	670	172.181	-54.4451	0	248	97.9112	619	173.971	-76.0593	0	0
502	glxR	SL1344_0512	579626	580504	589	198.762	740	220.766	-22.0037	0	294	176.603	827	212.527	-35.9241	0	289	114.098	771	216.69	-102.592	0	0
503		SL1344_0513	580570	581817	709	239.257	963	287.294	-48.0369	0	317	190.419	1123	288.595	-98.176	0	324	127.916	1021	286.953	-159.037	0	0
504		SL1344_0515	581913	583367	873	294.6	1167	348.153	-53.5538	0	419	251.69	1366	351.043	-99.3531	0	409	161.474	1263	354.967	-193.493	0	0
505	allB	SL1344_0516	583446	584807	833	281.101	1123	335.027	-53.9254	0	388	233.068	1229	315.836	-82.7674	0	309	121.994	1139	320.117	-198.123	0	0
506		SL1344_0517	584866	586164	740	249.718	976	291.172	-41.4541	0	333	200.03	1092	280.629	-80.5984	0	331	130.68	1002	281.613	-150.933	0	0
507	glxK	SL1344_0518	586187	587335	648	218.672	800	238.666	-19.9937	0	279	167.593	926	237.969	-70.3761	0	265	104.623	833	234.115	-129.493	0	0
508	allE	SL1344_0519	587415	588200	444	149.831	604	180.193	-30.3618	0	228	136.958	687	176.549	-39.5917	0	228	90.0151	641	180.154	-90.1385	0	0
509	allC	SL1344_0520	588211	589446	675	227.783	848	252.986	-25.2023	0	301	180.808	988	253.902	-73.094	0	296	116.862	935	262.783	-145.921	0	0
510	allD	SL1344_0521	589468	590517	622	209.898	796	237.472	-27.5742	0	280	168.194	921	236.684	-68.4905	0	308	121.599	850	238.893	-117.294	0	0
511		SL1344_0522	590848	592512	1011	341.169	1273	379.777	-38.6079	0	432	259.499	1549	398.071	-138.573	0	353	139.366	1386	389.537	-250.171	0	0
512		SL1344_0523	592522	593781	729	246.006	942	281.029	-35.0228	0	299	179.607	1068	274.461	-94.8543	0	243	95.9372	976	274.306	-178.369	0	0
513		SL1344_0524	593793	594602	393	132.62	539	160.801	-28.1805	0	173	103.92	643	165.242	-61.3223	0	154	60.7997	559	157.107	-96.3078	0	0
514		SL1344_0525	594606	595499	487	164.341	626	186.756	-22.4144	0	228	136.958	764	196.337	-59.3796	0	284	112.124	682	191.677	-79.5526	0	0
515	purK	SL1344_0526	595540	596607	613	206.861	683	203.761	3.10019	3.10019	320	192.221	830	213.298	-21.0771	0	565	223.064	739	207.697	15.3671	15.3671	6.15578
516	purE	SL1344_0527	596604	597113	330	111.361	334	99.6429	11.7178	11.7178	200	120.138	424	108.962	11.1763	11.1763	314	123.968	364	102.303	21.6656	21.6656	14.8532
517	lpxH	SL1344_0528	597231	597953	532	179.527	548	163.486	16.041	16.041	327	196.426	617	158.56	37.8658	37.8658	595	234.908	598	168.068	66.8394	66.8394	40.2487
518	ppiB	SL1344_0529	597956	598450	419	141.394	413	123.211	18.1832	18.1832	268	160.985	446	114.616	46.3696	46.3696	518	204.508	440	123.662	80.8456	80.8456	48.4661
519	cysS	SL1344_0530	598623	600008	1035	349.268	1136	338.905	10.3625	10.3625	636	382.04	1313	337.423	44.6172	44.6172	1232	486.397	1184	332.764	153.633	153.633	69.5376
520		SL1344_0531	600052	600876	484	163.329	565	168.558	-5.22854	0	273	163.989	622	159.845	4.14351	4.14351	431	170.16	636	178.748	-8.58824	0	1.38117
521		SL1344_0532	600873	601310	162	54.668	190	56.6831	-2.0151	0	79	47.4546	222	57.0509	-9.59626	0	123	48.5608	211	59.3017	-10.741	0	0
522		SL1344_0533	601303	601848	357	120.472	449	133.951	-13.479	0	174	104.52	477	122.582	-18.062	0	280	110.545	439	123.381	-12.8365	0	0
523	ybcJ	SL1344_0534	601976	602188	132	44.5443	147	43.8548	0.689479	0.689479	79	47.4546	172	44.2016	3.25304	3.25304	126	49.7452	161	45.2492	4.49599	4.49599	2.81284
524	folD	SL1344_0535	602190	603056	581	196.062	660	196.899	-0.836784	0	325	195.225	791	203.276	-8.05116	0	596	235.303	706	198.422	36.8807	36.8807	12.2936
525	fimA	SL1344_0536	603603	604160	372	125.534	461	137.531	-11.9972	0	158	94.9093	554	142.37	-47.461	0	170	67.1165	518	145.584	-78.4678	0	0
526	fimI	SL1344_0537	604236	604769	311	104.949	417	124.404	-19.4554	0	138	82.8954	437	112.303	-29.4074	0	144	56.8517	448	125.911	-69.0592	0	0
527	fimC	SL1344_0538	604813	605505	357	120.472	452	134.846	-14.374	0	156	93.7079	537	138.001	-44.2936	0	130	51.3244	489	137.434	-86.1095	0	0
528		SL1344_0539	605536	608148	1550	523.058	1990	593.681	-70.6228	0	705	423.488	2376	610.599	-187.111	0	660	260.57	2154	605.384	-344.814	0	0
529	fimH	SL1344_0540	608163	609170	549	185.264	680	202.866	-17.602	0	243	145.968	769	197.622	-51.6542	0	285	112.519	698	196.174	-83.6547	0	0
530	sfmF	SL1344_0541	609180	609698	292	98.5374	351	104.715	-6.17718	0	138	82.8954	395	101.509	-18.614	0	164	64.7477	356	100.054	-35.3064	0	0
531	fimZ	SL1344_0542	609744	610376	403	135.995	514	153.343	-17.3476	0	177	106.322	627	161.13	-54.8078	0	228	90.0151	556	156.264	-66.2492	0	0
532	fimY	SL1344_0543	610980	611702	469	158.267	608	181.386	-23.1187	0	219	131.551	671	172.438	-40.8861	0	282	111.334	658	184.932	-73.597	0	0
533		SL1344_0544	611721	612032	233	78.6274	275	82.0413	-3.41389	0	105	63.0726	321	82.4925	-19.4199	0	185	73.0386	311	87.4068	-14.3683	0	0
534	fimW	SL1344_0545	612194	612790	514	173.453	566	168.856	4.59683	4.59683	311	186.815	658	169.097	17.7183	17.7183	588	232.144	622	174.814	57.3306	57.3306	26.5486
tRNA3	tRNA	SL1344_tRNA_6	613046	613119	231	77.9525	183	54.5948	23.3577	23.3577	184	110.527	204	52.4251	58.1021	58.1021	286	112.914	204	57.3344	55.5793	55.5793	45.6797
535		SL1344_0547	614292	615944	899	303.374	1203	358.893	-55.5198	0	404	242.679	1438	369.546	-126.866	0	561	221.485	1338	376.046	-154.562	0	0
536		SL1344_0548	615925	616851	456	153.88	557	166.171	-12.2907	0	191	114.732	669	171.924	-57.1915	0	273	107.781	592	166.382	-58.6009	0	0
537		SL1344_0549	616848	617210	233	78.6274	298	88.9029	-10.2755	0	108	64.8747	347	89.1741	-24.2994	0	149	58.8257	333	93.59	-34.7643	0	0
538		-	617708	617839	171	57.7051	228	68.0197	-10.3146	0	71	42.6491	245	62.9616	-20.3125	0	137	54.088	222	62.3933	-8.30528	0	0
539		SL1344_0551	618746	619600	610	205.849	787	234.787	-28.9387	0	288	172.999	916	235.399	-62.4	0	374	147.656	835	234.678	-87.0212	0	0
540		SL1344_0552	619816	621141	881	297.299	1113	332.044	-34.7442	0	405	243.28	1305	335.367	-92.0866	0	530	209.246	1218	342.32	-133.074	0	0
541		SL1344_0553	621298	621534	171	57.7051	187	55.7881	1.91701	1.91701	87	52.2602	235	60.3917	-8.13154	0	104	41.0595	208	58.4586	-17.3991	0	0.639003
542		SL1344_0554	621547	622107	310	104.612	414	123.509	-18.8979	0	143	85.8989	472	121.297	-35.3985	0	236	93.1735	417	117.198	-24.0247	0	0
543		SL1344_0555	622186	623361	818	276.04	988	294.752	-18.7124	0	441	264.905	1118	287.31	-22.4054	0	765	302.024	1031	289.764	12.2609	12.2609	4.08696
544	pheP	SL1344_0556	623687	625081	1010	340.831	1114	332.342	8.48941	8.48941	613	368.224	1249	320.975	47.2484	47.2484	1104	435.863	1180	331.64	104.223	104.223	53.3201
545		SL1344_0557	625123	626370	857	289.2	974	290.575	-1.37499	0	467	280.523	1129	290.137	-9.61422	0	807	318.606	1048	294.541	24.0648	24.0648	8.02158
546		SL1344_0558	626681	628651	1292	435.994	1540	459.431	-23.4372	0	593	356.21	1905	489.558	-133.348	0	831	328.081	1688	474.414	-146.333	0	0
547		SL1344_0559	628818	631547	1748	589.874	2163	645.292	-55.4178	0	787	472.744	2559	657.627	-184.883	0	988	390.065	2303	647.26	-257.195	0	0
548		SL1344_0560	631675	632661	672	226.771	873	260.444	-33.6729	0	300	180.207	959	246.45	-66.2421	0	405	159.895	891	250.416	-90.5211	0	0
549		SL1344_0561	632728	633771	589	198.762	664	198.092	0.669541	0.669541	265	159.183	883	226.919	-67.7354	0	324	127.916	750	210.788	-82.872	0	0.22318
550		SL1344_0562	633804	634658	481	162.317	577	172.138	-9.8209	0	211	126.746	645	165.756	-39.01	0	209	82.5139	612	172.003	-89.4893	0	0
551		SL1344_0563	634661	635404	389	131.271	458	136.636	-5.3654	0	186	111.729	561	144.169	-32.4405	0	142	56.062	517	145.303	-89.2413	0	0
552		SL1344_0564	635419	635889	194	65.4666	245	73.0913	-7.62474	0	77	46.2532	293	75.2969	-29.0436	0	76	30.005	267	75.0406	-45.0356	0	0
553		SL1344_0565	635867	636316	256	86.3889	346	103.223	-16.834	0	119	71.4823	352	90.4591	-18.9768	0	153	60.4049	336	94.4331	-34.0282	0	0
554	nfsB	SL1344_0566	636516	637169	442	149.156	512	152.746	-3.59013	0	203	121.94	629	161.644	-39.7038	0	307	121.205	567	159.356	-38.1513	0	0
555		SL1344_0567	637266	637634	210	70.8659	268	79.953	-9.08707	0	115	69.0795	291	74.7829	-5.70339	0	146	57.6413	260	73.0732	-15.432	0	0
556		SL1344_0568	637634	638215	398	134.308	481	143.498	-9.18993	0	212	127.347	538	138.258	-10.9119	0	340	134.233	515	144.741	-10.5082	0	0
557		SL1344_0569	638504	638845	243	82.002	280	83.533	-1.53098	0	133	79.892	335	86.0903	-6.19833	0	268	105.807	279	78.4132	27.394	27.394	9.13134
558		SL1344_0570	638851	639099	114	38.4701	105	31.3249	7.1452	7.1452	64	38.4443	149	38.2909	0.153347	0.153347	117	46.192	131	36.8177	9.37429	9.37429	5.55761
559		SL1344_0571	639166	640284	634	213.948	777	231.804	-17.8564	0	290	174.201	882	226.662	-52.4611	0	405	159.895	801	225.122	-65.2265	0	0
560	entD	SL1344_0572	640296	641000	398	134.308	497	148.271	-13.9632	0	201	120.739	580	149.052	-28.3129	0	225	88.8307	536	150.643	-61.8126	0	0
561		SL1344_0573	641046	643301	1446	487.962	1803	537.893	-49.9302	0	683	410.272	2140	549.95	-139.678	0	1072	423.229	1967	552.827	-129.598	0	0
562	fes	SL1344_0574	643490	644704	775	261.529	925	275.957	-14.4282	0	414	248.686	1109	284.997	-36.3112	0	807	318.606	1009	283.58	35.0257	35.0257	11.6752
563	ybdZ	SL1344_0575	644735	644953	65	21.9347	78	23.2699	-1.33521	0	29	17.4201	82	21.0728	-3.6528	0	54	21.3194	80	22.4841	-1.16471	0	0
564	entF	SL1344_0576	644950	648834	2126	717.433	2492	743.443	-26.0104	0	1050	630.726	3337	857.562	-226.836	0	1583	624.973	2630	739.164	-114.191	0	0
565	fepE	SL1344_0577	649084	650220	777	262.204	888	264.919	-2.71497	0	426	255.895	1030	264.696	-8.80096	0	769	303.604	941	264.469	39.1347	39.1347	13.0449
566	fepC	SL1344_0578	650273	651067	478	161.304	565	168.558	-7.25328	0	287	172.398	645	165.756	6.64251	6.64251	529	208.851	626	175.938	32.913	32.913	13.1852
567	fepG	SL1344_0579	651064	652053	531	179.19	643	191.827	-12.638	0	323	194.023	765	196.594	-2.57091	0	517	204.113	679	190.834	13.2796	13.2796	4.42655
568	fepD	SL1344_0580	652053	653060	573	193.363	622	185.563	7.80018	7.80018	320	192.221	797	204.818	-12.5965	0	615	242.804	627	176.219	66.585	66.585	24.7951
569	entS	SL1344_0581	653171	654415	833	281.101	898	267.902	13.1993	13.1993	434	260.7	1090	280.115	-19.4146	0	850	335.583	947	266.155	69.4274	69.4274	27.5422
570	fepB	SL1344_0582	654478	655434	651	219.684	732	218.379	1.30528	1.30528	315	189.218	834	214.326	-25.1085	0	699	275.967	730	205.167	70.8002	70.8002	24.0352
571	entC	SL1344_0583	655743	656918	773	260.854	890	265.516	-4.66146	0	363	218.051	1047	269.064	-51.0133	0	674	266.097	934	262.502	3.59574	3.59574	1.19858
572	entE	SL1344_0584	656928	658538	905	305.398	1195	356.507	-51.1084	0	458	275.117	1362	350.015	-74.8982	0	758	299.261	1235	347.098	-47.8371	0	0
573		SL1344_0585	658552	659409	434	146.456	518	154.536	-8.07977	0	185	111.128	626	160.873	-49.7453	0	301	118.836	553	155.421	-36.5854	0	0
574	entA	SL1344_0586	659409	660164	391	131.946	476	142.006	-10.0605	0	178	106.923	544	139.8	-32.8773	0	260	102.649	492	138.277	-35.6282	0	0
575	entH	SL1344_0587	660167	660580	269	90.7759	284	84.7263	6.04956	6.04956	113	67.8781	371	95.3418	-27.4637	0	227	89.6203	323	90.7794	-1.15914	0	2.01652
576	cstA	SL1344_0588	660762	662867	1431	482.901	1672	498.811	-15.9106	0	719	431.897	1989	511.145	-79.2479	0	1170	461.92	1789	502.8	-40.8805	0	0
577	ybdD	SL1344_0589	662931	663128	114	38.4701	127	37.8882	0.581898	0.581898	44	26.4304	146	37.52	-11.0895	0	81	31.9791	123	34.5693	-2.59021	0	0.193966
578		SL1344_0590	663164	664252	673	227.108	768	229.119	-2.01063	0	315	189.218	933	239.768	-50.5501	0	462	182.399	815	229.057	-46.6575	0	0
579		SL1344_0591	664379	665539	737	248.706	931	277.747	-29.0415	0	372	223.457	1065	273.69	-50.2328	0	459	181.215	991	278.521	-97.3068	0	0
580		SL1344_0592	665540	666157	280	94.4879	330	98.4496	-3.96169	0	139	83.4961	400	102.794	-19.2983	0	172	67.9061	369	103.708	-35.8017	0	0
581		SL1344_0593	666130	667365	718	242.294	930	277.449	-35.1549	0	344	206.638	1073	275.746	-69.1081	0	504	198.981	951	267.279	-68.2987	0	0
582		SL1344_0594	667531	668433	569	192.013	751	224.047	-32.0345	0	306	183.812	902	231.801	-47.9897	0	499	197.007	845	237.488	-40.4813	0	0
583	dsbG	SL1344_0595	668750	669496	534	180.202	672	200.479	-20.2772	0	307	184.412	748	192.226	-7.81321	0	516	203.718	676	189.99	13.728	13.728	4.576
584	ahpC	SL1344_0596	669937	670500	520	175.477	560	167.066	8.41156	8.41156	313	188.016	606	155.733	32.2829	32.2829	590	232.934	568	159.637	73.2969	73.2969	37.9971
585	ahpF	SL1344_0597	670742	672307	1222	412.372	1264	377.092	35.2804	35.2804	762	457.727	1562	401.412	56.3148	56.3148	1237	488.371	1367	384.197	104.175	104.175	65.2567
586		SL1344_0598	672639	673199	308	103.937	401	119.631	-15.6945	0	152	91.3051	479	123.096	-31.7912	0	205	80.9346	414	116.355	-35.4204	0	0
587		SL1344_0599	673192	675471	1289	434.982	1642	489.861	-54.8795	0	561	336.988	1941	498.81	-161.822	0	592	233.723	1754	492.963	-259.24	0	0
588		SL1344_0600	675468	676025	254	85.714	333	99.3446	-13.6306	0	127	76.2878	376	96.6267	-20.3389	0	134	52.9036	347	97.5247	-44.6211	0	0
589		SL1344_0601	676025	676792	436	147.131	529	157.818	-10.6865	0	205	123.142	618	158.817	-35.6756	0	336	132.654	564	158.513	-25.8589	0	0
590	uspG	SL1344_0602	676860	677288	351	118.447	355	105.908	12.5394	12.5394	185	111.128	414	106.392	4.73574	4.73574	353	139.366	375	105.394	33.9714	33.9714	17.0822
591		SL1344_0603	677511	678749	848	286.163	1015	302.807	-16.6437	0	438	263.103	1168	300.16	-37.0567	0	694	273.993	1077	302.692	-28.6985	0	0
592	rnk	SL1344_0604	678832	679242	350	118.11	344	102.626	15.4836	15.4836	195	117.135	437	112.303	4.83198	4.83198	382	150.815	393	110.453	40.3618	40.3618	20.2258
593	rna	SL1344_0605	679477	680283	654	220.697	662	197.496	23.2009	23.2009	411	246.884	780	200.449	46.4352	46.4352	739	291.76	681	191.396	100.364	100.364	56.6666
594	citT	SL1344_0606	680393	681856	992	334.757	1093	326.077	8.68016	8.68016	509	305.752	1299	333.825	-28.0728	0	887	350.19	1167	327.986	22.2039	22.2039	10.2947
595	citG	SL1344_0607	681894	682790	451	152.193	514	153.343	-1.14968	0	211	126.746	691	177.577	-50.8314	0	196	77.3814	592	166.382	-89.0007	0	0
596	citX	SL1344_0608	682762	683313	214	72.2157	262	78.163	-5.94725	0	115	69.0795	356	91.487	-22.4075	0	82	32.3739	310	87.1258	-54.7519	0	0
597	citF	SL1344_0609	683317	684846	828	279.414	1056	315.039	-35.6245	0	395	237.273	1259	323.545	-86.2722	0	255	100.675	1083	304.378	-203.703	0	0
598	citE	SL1344_0610	684856	685764	438	147.806	573	170.944	-23.1382	0	200	120.138	686	176.292	-56.1541	0	180	71.0646	574	161.323	-90.2587	0	0
599	citD	SL1344_0611	685761	686057	90	30.3711	111	33.1149	-2.74375	0	45	27.0311	120	30.8383	-3.8072	0	38	15.0025	115	32.3209	-17.3183	0	0
600	citC	SL1344_0612	686054	687130	676	228.121	852	254.179	-26.0581	0	319	191.621	976	250.818	-59.1977	0	297	117.257	927	260.534	-143.278	0	0
601	dpiB	SL1344_0613	687515	689176	985	332.395	1192	355.612	-23.2169	0	413	248.086	1436	369.032	-120.946	0	420	165.817	1253	352.157	-186.339	0	0
602	dpiA	SL1344_0614	689145	689825	333	112.373	408	121.719	-9.34638	0	170	102.118	498	127.979	-25.8615	0	185	73.0386	457	128.44	-55.4017	0	0
603	dcuC	SL1344_0615	689879	691264	882	297.637	1104	329.359	-31.7217	0	456	273.915	1280	328.942	-55.0267	0	596	235.303	1190	334.451	-99.1479	0	0
604	pagP	SL1344_0616	691643	692215	551	185.939	513	153.044	32.8943	32.8943	398	239.075	626	160.873	78.202	78.202	743	293.339	586	164.696	128.643	128.643	79.9131
605	cspE	SL1344_0617	692403	692612	221	74.5779	186	55.4898	19.0882	19.0882	184	110.527	218	56.0229	54.5043	54.5043	313	123.573	180	50.5892	72.9842	72.9842	48.8589
606	crcB	SL1344_0618	692670	693053	306	103.262	292	87.113	16.1488	16.1488	216	129.749	339	87.1182	42.6311	42.6311	366	144.498	307	86.2826	58.2153	58.2153	38.9984
607		SL1344_0619	693144	693932	505	170.416	591	176.314	-5.89859	0	260	156.18	697	179.119	-22.9394	0	445	175.687	626	175.938	-0.250489	0	0
608	tatE	SL1344_0620	694061	694264	180	60.7422	207	61.7547	-1.01252	0	117	70.2809	231	59.3638	10.9171	10.9171	203	80.145	204	57.3344	22.8106	22.8106	11.2426
609	lipA	SL1344_0621	694350	695315	848	286.163	812	242.246	43.9177	43.9177	599	359.814	930	238.997	120.817	120.817	1019	402.304	886	249.011	153.293	153.293	106.009
610	ybeF	SL1344_0622	695521	696474	828	279.414	902	269.095	10.3187	10.3187	480	288.332	1040	267.265	21.0665	21.0665	889	350.98	975	274.025	76.9553	76.9553	36.1135
611	lipB	SL1344_0623	696776	697417	542	182.902	599	178.701	4.20066	4.20066	352	211.443	704	180.918	30.5253	30.5253	639	252.279	666	187.18	65.0993	65.0993	33.2751
612	ybeD	SL1344_0624	697517	697780	252	85.0391	250	74.583	10.4561	10.4561	173	103.92	282	72.47	31.4496	31.4496	318	125.547	275	77.289	48.2584	48.2584	30.0547
613	dacA	SL1344_0625	697889	699100	953	321.596	973	290.277	31.3192	31.3192	638	383.241	1186	304.785	78.4558	78.4558	1231	486.003	1020	286.672	199.331	199.331	103.035
614	rlpA	SL1344_0626	699240	700307	628	211.923	617	184.071	27.852	27.852	466	279.922	895	230.002	49.9198	49.9198	728	287.417	650	182.683	104.734	104.734	60.8351
615	mrdB	SL1344_0627	700318	701430	624	210.573	696	207.639	2.9339	2.9339	368	221.054	831	213.555	7.49914	7.49914	723	285.443	727	204.324	81.1186	81.1186	30.5172
616	mrdA	SL1344_0628	701433	703334	1306	440.718	1426	425.421	15.297	15.297	813	488.362	1636	420.429	67.9332	67.9332	1504	593.784	1459	410.053	183.731	183.731	88.9869
617	rlmH	SL1344_0629	703365	703832	270	91.1133	262	78.163	12.9503	12.9503	179	107.524	320	82.2355	25.2883	25.2883	353	139.366	286	80.3806	58.9849	58.9849	32.4078
618	rsfS	SL1344_0630	703836	704153	257	86.7264	260	77.5663	9.16005	9.16005	196	117.736	279	71.6991	46.0365	46.0365	330	130.285	278	78.1322	52.1529	52.1529	35.7831
619	cobC	SL1344_0631	704482	705090	492	166.029	558	166.469	-0.440566	0	276	165.791	635	163.186	2.60477	2.60477	519	204.903	583	163.853	41.0501	41.0501	14.5516
620		SL1344_0632	705187	706281	678	228.796	820	244.632	-15.8366	0	364	218.652	922	236.941	-18.2894	0	562	221.879	872	245.076	-23.1971	0	0
621	nadD	SL1344_0633	706256	706897	324	109.336	365	108.891	0.444787	0.444787	187	112.329	397	102.023	10.3059	10.3059	324	127.916	382	107.361	20.5548	20.5548	10.4351
622	holA	SL1344_0634	706899	707930	663	223.734	702	209.429	14.3047	14.3047	398	239.075	821	210.985	28.0897	28.0897	740	292.154	761	213.88	78.2746	78.2746	40.223
623	lptE/rplB	SL1344_0635	707930	708520	336	113.385	375	111.875	1.51095	1.51095	213	127.947	428	109.99	17.9573	17.9573	410	161.869	395	111.015	50.8542	50.8542	23.4408
624	leuS	SL1344_0636	708535	711117	1861	628.007	1926	574.587	53.4195	53.4195	1109	666.167	2309	593.381	72.7863	72.7863	2090	825.139	2095	588.802	236.337	236.337	120.848
625		SL1344_0637	711354	711695	225	75.9278	269	80.2513	-4.32355	0	131	78.6906	307	78.8947	-0.204104	0	219	86.4619	271	76.1648	10.2971	10.2971	3.43236
626		SL1344_0638	711712	712884	657	221.709	834	248.809	-27.0998	0	288	172.999	996	255.958	-82.9589	0	393	155.158	869	244.233	-89.0756	0	0
627		SL1344_0639	712934	713887	479	161.642	543	161.994	-0.352523	0	252	151.374	779	200.192	-48.8178	0	354	139.76	572	160.761	-21.0008	0	0
628		SL1344_0640	713955	715883	1242	419.121	1525	454.956	-35.8351	0	652	391.651	1730	444.586	-52.9349	0	1080	426.387	1594	447.995	-21.6078	0	0
629	ybeL	SL1344_0641	715976	716449	324	109.336	371	110.681	-1.34521	0	196	117.736	436	112.046	5.68965	5.68965	298	117.651	420	118.041	-0.390058	0	1.89655
630		SL1344_0642	716488	717483	636	214.622	760	226.732	-12.1099	0	322	193.423	884	227.176	-33.7529	0	536	211.614	848	238.331	-26.7167	0	0
631		SL1344_0643	717608	718315	447	150.843	540	161.099	-10.2561	0	186	111.729	657	168.84	-57.1112	0	207	81.7242	568	159.637	-77.9127	0	0
632		SL1344_0644	718312	719745	876	295.612	1154	344.275	-48.6631	0	387	232.468	1291	331.769	-99.3013	0	362	142.919	1198	336.699	-193.78	0	0
633		SL1344_0647	720450	721922	897	302.699	1094	326.375	-23.6766	0	400	240.277	1306	335.624	-95.3471	0	429	169.371	1191	334.732	-165.361	0	0
634		SL1344_0648	721944	723623	977	329.695	1232	367.545	-37.8498	0	469	281.724	1456	374.172	-92.4473	0	480	189.506	1298	364.804	-175.299	0	0
635		SL1344_0649	723699	724937	772	260.517	926	276.255	-15.7389	0	360	216.249	1050	269.835	-53.5863	0	419	165.423	962	270.371	-104.948	0	0
636	rihA	SL1344_0650	724969	725904	584	197.075	680	202.866	-5.79105	0	290	174.201	833	214.069	-39.8688	0	355	140.155	738	207.416	-67.2605	0	0
637	gltL	SL1344_0651	726021	726746	426	143.757	563	167.961	-24.2044	0	210	126.145	611	157.018	-30.8732	0	241	95.1476	552	155.14	-59.9926	0	0
638	gltK	SL1344_0652	726746	727420	339	114.398	401	119.631	-5.23332	0	159	95.51	489	125.666	-30.1562	0	196	77.3814	439	123.381	-45.9999	0	0
639	gltJ	SL1344_0653	727420	728160	456	153.88	513	153.044	0.835934	0.835934	216	129.749	640	164.471	-34.7217	0	310	122.389	582	163.572	-41.1827	0	0.278645
[truncated: 3,993 more rows]

## Sheet: 1 hpi - WT
1 h p.i.					WT - replicate 1						WT - replicate 2						WT - replicate 3
[truncated: 4,638 more rows]

## Sheet: 1 hpi - greA greB
1 h p.i.					ΔgreA ΔgreB - replicate 1						ΔgreA ΔgreB - replicate 2						ΔgreA ΔgreB - replicate 3
[truncated: 4,638 more rows]

[truncated: 2 more sheets: 8 hpi - WT, 8 hpi - greA greB]
