# Supplementary material for: Pathogenic bacteria experience pervasive RNA polymerase backtracking during infection
Source: mBio. 2023 Dec 14;15(1):e02737-23. doi: 10.1128/mbio.02737-23 (PMC10790778; doi:10.1128/mbio.02737-23)
Supplement: Table S4 — Top transcribed genes in cells grown in broth. [file mbio.02737-23-s0003.xlsx]

## Sheet: Broth
			WT				ΔgreA ΔgreB
Geneid	Locus	Systematic identifier	Rep 1 normalized read count	Rep 2 normalized read count	Rep 3 normalized read count	Average normalized read count	Rep 1 normalized read count	Rep 2 normalized read count	Rep 3 normalized read count	Average normalized read count	Transcription Level	Ratio d
4158	rpoB	SL1344_4092	66.9832	449.506	428.819	315.103	232.246	738.228	835.223	601.899	++++	1.91017
4159	rpoC	SL1344_4093	94.4537	415.747	343.783	284.661	191.227	540.66	775.614	502.501	++++	1.76526
151	aceE	SL1344_0152	0	265.902	438.916	234.939	197.816	434.038	501.777	377.877	++++	1.6084
4151	tufB	SL1344_4085	348.491	366.548	382.746	365.928	259.42	615.794	530.723	468.646	++++	1.2807
3260	dnaG	SL1344_3184	143.831	296.164	276.361	238.785	128.795	372.864	398.02	299.893	++++	1.25591
3463	secY/prlA	SL1344_3387	250.674	312.327	313.671	292.224	195	441.067	421.269	352.446	++++	1.20608
431	tig	SL1344_0441	189.205	258.503	230.93	226.213	127.132	307.126	349.803	261.354	++++	1.15535
222	bamA/yaeT	SL1344_0225	233.602	276.733	215.953	242.096	88.9354	306.481	423.6	273.005	++++	1.12767
3344	ftsH	SL1344_3268	314.678	280.239	223.95	272.955	135.734	348.097	424.819	302.883	++++	1.10964
2373	gltX	SL1344_2381	232.803	263.733	248.262	248.266	142.572	308.928	363.822	271.774	++++	1.09469
3331	pnp	SL1344_3255	168.913	290.637	246.04	235.197	87.791	291.518	375.414	251.574	++++	1.06963
3330	nlpI	SL1344_3254	265.78	234.91	225.657	242.116	126.238	323.08	306.992	252.103	++++	1.04125
901	rpsA	SL1344_0918	264.654	360.278	380.668	335.2	175.584	372.504	496.522	348.203	++++	1.03879
1965	mtfA	SL1344_1977	231.678	221.388	219.018	224.028	134.571	252.939	299.044	228.851	++++	1.02153
1761	prc	SL1344_1774	210.535	235.915	214.78	220.41	99.0254	208.984	364.31	224.106	++++	1.01677
3488	tuf	SL1344_3412	183.715	269.116	273.653	242.161	122.716	271.232	334.975	242.974	++++	1.00336
1973		SL1344_1990	313.16	351.661	342.088	335.636	194.873	351.443	458.348	334.888	++++	0.99777
4365	purA	SL1344_4299	235.085	242.253	222.975	233.438	99.2994	258.357	332.465	230.04	++++	0.985447
3904	atpA	SL1344_3834	216.597	248.947	224.625	230.057	97.4652	279.813	292.381	223.22	++++	0.970283
1114	plsX	SL1344_1129	212.181	289.447	290.325	263.984	133.407	286.357	345.522	255.096	++++	0.966329
3489	fusA	SL1344_3413	239.781	433.374	438.616	370.59	136.732	420.831	486.722	348.095	++++	0.939298
2616	clpB	SL1344_2620	374.819	267.903	219.181	287.301	114.915	291.142	375.005	260.354	++++	0.906206
881	ftsK	SL1344_0898	361.244	354.472	338.938	351.551	179.271	203.688	572.773	318.577	++++	0.906204
1107	rne	SL1344_1122	342.319	428.443	377.925	382.896	167.441	286.149	570.754	341.448	++++	0.891752
3567	glpD	SL1344_3493	412.811	389.089	347.775	383.225	157.669	421.044	435.655	338.123	++++	0.882308
2283	nuoG	SL1344_2292	266.959	271.781	219.247	252.662	113.736	216.017	335.52	221.758	++++	0.877685
426	cyoB	SL1344_0436	357.933	367.934	301.081	342.316	121.723	328.61	396.636	282.323	++++	0.824743
434	lon	SL1344_0444	381.387	276.942	189.592	282.64	82.4456	216.005	372.651	223.7	++++	0.791467
3024	sdaC	SL1344_2950	398.849	361.326	244.855	335.01	122.638	349.698	300.306	257.547	++++	0.768774
3025	sdaB	SL1344_2951	312.332	291.896	173.211	259.147	92.5943	274.534	221.358	196.162	++++	0.756955
4332	groL	SL1344_4267	371.644	245.015	167.532	261.397	84.4364	217.566	278.275	193.426	++++	0.73997
1877	fliF	SL1344_1898	211.593	241.944	264.084	239.207	88.8139	106.556	277.488	157.619	++++	0.658925
4103	glpK	SL1344_4035	400.692	307.04	99.5464	269.093	75.11	280.758	164.177	173.348	++++	0.644195
1868	fliD	SL1344_1889	263.041	248.282	247.185	252.836	73.78	136.277	253.907	154.655	++++	0.61168
1867	fliC	SL1344_1888	334.93	310.369	289.812	311.704	86.481	172.883	307.72	189.028	++++	0.606435
702	sdhA	SL1344_0716	435.269	296.725	140.969	290.988	86.9064	217.098	150.648	151.551	++++	0.520816
1833	cheA	SL1344_1856	234.614	253.733	259.853	249.4	46.9642	75.1457	250.935	124.348	++++	0.49859
1488	ompD	SL1344_1503	263.979	321.284	309.789	298.351	57.2497	147.669	211.149	138.689	++++	0.464852
2242	glpT	SL1344_2252	405.027	329.539	69.6286	268.065	48.5686	95.603	104.919	83.0303	++++	0.309739
704	sucA	SL1344_0718	578.392	231.15	92.207	300.583	66.9714	149.652	7.51751	74.7135	++++	0.248562
1047	putA	SL1344_1062	548.148	50.3462	0	199.498	0	0	0	0	++++	0
2387	ptsI	SL1344_2395	160.516	170.34	146.778	159.211	133.847	259.022	444.596	279.155	+++	1.75336
1375	rsxC	SL1344_1389	0	199.336	221.969	140.435	110.753	207.763	394.911	237.809	+++	1.69338
2027	plaP	SL1344_2045	14.5274	204.358	226.274	148.387	128.805	276.476	328.297	244.526	+++	1.6479
189	fhuA	SL1344_0192	44.0649	194.255	275.894	171.404	85.5806	273.332	461.255	273.389	+++	1.59499
2236	nrdA	SL1344_2246	41.4231	189.568	224.125	151.705	97.6656	198.888	425.703	240.752	+++	1.58697
1297	pykF	SL1344_1312	121.945	128.332	108.543	119.607	79.4777	166.732	314.078	186.763	+++	1.56147
3780	spoT	SL1344_3708	101.014	245.64	218.752	188.468	118.617	325.698	410.613	284.976	+++	1.51206
3880	yidC	SL1344_3809	111.781	216.59	185.29	171.22	98.7808	308.964	337.81	248.518	+++	1.45145
4009	hemG	SL1344_3940	95.552	137.965	144.7	126.073	87.7188	230.145	215.594	177.819	+++	1.41045
2643	trmD	SL1344_2647	61.3634	160.678	172.473	131.505	88.8485	223.505	232.964	181.773	+++	1.38225
3458	rpoA/pez	SL1344_3382	164.473	229.491	237.486	210.483	153.841	383.14	334.22	290.4	+++	1.37968
4146	murI	SL1344_4080	127.373	175.838	187.059	163.423	103.77	294.8	275.355	224.642	+++	1.3746
4471	valS	SL1344_4405	74.3896	196.922	154.507	141.939	72.6443	196.634	315.777	195.018	+++	1.37396
3042	mltA	SL1344_2968	95.4064	160.927	169.187	141.84	92.4722	212.147	275.313	193.311	+++	1.36288
3043	amiC	SL1344_2969	117.607	211.31	214.221	181.046	115.444	292.629	329.956	246.01	+++	1.35882
3459	rpsD	SL1344_3383	101.822	139.026	140.284	127.044	92.9421	215.205	204.994	171.047	+++	1.34636
4156	rplJ	SL1344_4090	109.882	139.071	148.631	132.528	93.2062	227.585	201.013	173.935	+++	1.31244
995	ompA	SL1344_1010	136.574	166.008	204.73	169.104	110.895	236.689	316.273	221.286	+++	1.30858
3167		SL1344_3091	104.581	119.715	122.325	115.54	82.9016	196.27	169.121	149.431	+++	1.29332
3958		SL1344_3889	164.978	236.415	230.33	210.574	102.571	350.332	362.938	271.947	+++	1.29145
135	secA	SL1344_0136	109.307	199.533	167.068	158.636	78.7088	186.594	344.183	203.162	+++	1.28068
1966		SL1344_1979	115.31	174.822	176.228	155.454	124.986	231.141	236.445	197.524	+++	1.27063
2535	lepA	SL1344_2545	95.0493	178.182	131.988	135.073	53.3367	169.029	288.159	170.175	+++	1.25987
152	aceF	SL1344_0153	0	213.098	280.86	164.652	107.066	189.773	319.917	205.585	+++	1.2486
3340	secG	SL1344_3264	109.51	110.126	121.725	113.787	85.7333	191.705	148.036	141.825	+++	1.24641
3528	damX	SL1344_3452	90.9673	152.126	142.884	128.659	80.6221	163.345	233.063	159.01	+++	1.2359
214	rpsB	SL1344_0217	133.043	181.481	173.027	162.517	99.9258	241.431	260.486	200.614	+++	1.23442
3925	hdfR	SL1344_3858	115.965	146.729	132.882	131.859	66.7375	207.259	214.012	162.67	+++	1.23367
3353	ispB	SL1344_3277	126.955	151.132	129.677	135.922	80.0743	195.067	227.167	167.436	+++	1.23186
3529	aroB	SL1344_3453	86.5563	139.835	143.093	123.161	60.5214	164.766	228.941	151.409	+++	1.22936
718	cpoB/ybgF	SL1344_0732	150.311	187.713	203.015	180.346	128.033	258.001	278.487	221.507	+++	1.22823
246	gmhB	SL1344_0249	115.322	159.376	185.819	153.505	104.856	209.15	247.673	187.226	+++	1.21967
3006	pyrG	SL1344_2932	111.29	227.869	188.322	175.827	81.8248	219.435	336.452	212.571	+++	1.20898
1974	ldtA	SL1344_1991	182.451	207.251	210.927	200.21	132.909	297.283	294.259	241.483	+++	1.20615
4547	rsmC	SL1344_4484	138.395	198.333	205.817	180.848	114.319	258.461	276.144	216.308	+++	1.19608
3898	glmS	SL1344_3828	124.754	187.142	151.46	154.452	42.5083	218.302	292.881	184.564	+++	1.19496
257		SL1344_0260	136.204	177.885	175.885	163.325	116.089	224.9	243.395	194.795	+++	1.19268
2881	alaS	SL1344_2807	139.586	218.206	187.254	181.682	68.9911	217.532	361.595	216.039	+++	1.18911
215	tsf	SL1344_0218	99.2641	168.16	152.209	139.877	69.7747	185.943	240.726	165.481	+++	1.18304
4155	rplA	SL1344_4089	83.4636	162.7	174.51	140.225	71.8093	220.691	204.552	165.684	+++	1.18156
3609	rpoH	SL1344_3533	142.644	141.411	105.386	129.814	68.6938	184.374	205.808	152.959	+++	1.17829
3021	syd	SL1344_2947	117.022	131.447	130.15	126.206	66.102	188.537	190.493	148.377	+++	1.17567
4324		SL1344_4259	110.132	131.572	130.831	124.178	69.8678	187.171	180.784	145.941	+++	1.17526
3166		SL1344_3090	141.392	158.995	163.588	154.658	81.889	221.66	239.408	180.986	+++	1.17023
3899	glmU	SL1344_3829	116.64	176.402	131.747	141.596	51.6494	174.454	266.338	164.147	+++	1.15926
1011	pipA	SL1344_1026	172.31	194.542	186.187	184.346	125.988	246.929	267.152	213.356	+++	1.15737
256	dnaQ	SL1344_0259	170.101	184.19	170.38	174.89	107.198	252.113	244.132	201.148	+++	1.15014
3111	zapA	SL1344_3036	121.2	110.083	107.91	113.065	66.8063	165.316	157.337	129.82	+++	1.14819
3261	rpoD	SL1344_3185	150.111	172.879	153.827	158.939	75.3005	196.906	275.109	182.439	+++	1.14785
1853	pgsA	SL1344_1875	168.429	164.304	189.283	174.006	115.943	246.84	234.384	199.056	+++	1.14396
648	asnB	SL1344_0662	121.818	161.222	199.792	160.944	100.894	186.678	264.719	184.097	+++	1.14386
2286	nuoC	SL1344_2295	197.736	257.827	196.849	217.471	130.776	266.724	348.538	248.679	+++	1.14351
391	secD	SL1344_0402	131.159	177.421	130.18	146.253	56.7308	175.788	268.726	167.082	+++	1.14241
1119	fabF	SL1344_1134	182.213	220.725	200.996	201.311	111.248	248.767	325.875	228.63	+++	1.1357
647		SL1344_0661	135.65	137.787	141.212	138.217	89.5528	175.303	202.518	155.791	+++	1.12715
1342	mdtK	SL1344_1357	166.934	204.21	227.435	199.527	119.087	235.66	316.922	223.89	+++	1.1221
3341	glmM	SL1344_3265	176.015	198.077	179.128	184.407	110.778	228.891	278.826	206.165	+++	1.11799
221	rseP/yaeL	SL1344_0224	138.835	163.002	134.53	145.456	59.9687	180.394	246.312	162.225	+++	1.11529
2374	xapR	SL1344_2382	156.742	209.289	203.12	189.717	114.681	253.102	266.95	211.578	+++	1.11523
1341	ssaU	SL1344_1356	151.182	176.065	178.009	168.419	106.714	204.516	251.486	187.572	+++	1.11373
1675	purU	SL1344_1687	158.521	188.842	187.591	178.318	111.458	216.907	266.656	198.34	+++	1.11229
1693	hemA	SL1344_1705	119.274	131.871	136.174	129.106	72.8998	113.464	241.241	142.535	+++	1.10401
247	dkgB	SL1344_0250	87.2238	136.248	130.757	118.076	58.5653	151.9	178.99	129.818	+++	1.09945
1112	yceD	SL1344_1127	125.51	162.456	177.276	155.081	104.22	194.146	210.522	169.629	+++	1.09381
900	cmk	SL1344_0917	108.012	139.293	127.316	124.874	66.1655	146.62	195.063	135.949	+++	1.08869
3945	rho	SL1344_3876	149.238	169.461	104.259	140.986	50.4708	201.907	207.927	153.435	+++	1.0883
3942	rhlB	SL1344_3874	128.838	149.906	98.3627	125.702	53.0238	157.459	197.837	136.107	+++	1.08277
132	ftsZ	SL1344_0133	108.995	134.18	132.553	125.243	57.5968	144.172	204.784	135.518	+++	1.08204
2572		SL1344_2578	135.461	131.973	125.096	130.843	74.4308	159.887	187.91	140.743	+++	1.07566
224	lpxD	SL1344_0227	146.174	138.957	101.05	128.727	63.0842	160.411	190.532	138.009	+++	1.07211
3345	rrmJ/ftsJ	SL1344_3269	155.552	103.41	82.7333	113.898	54.3252	153.172	155.509	121.002	+++	1.06237
2175		SL1344_2190	97.552	129.454	120.345	115.784	56.6777	129.518	181.834	122.677	+++	1.05953
4353		SL1344_4288	109.354	157.798	144.612	137.255	61.1329	181.886	191.944	144.988	+++	1.05634
2190	pbgA	SL1344_2205	170.996	229.012	209.666	203.225	80.1817	208.958	351.181	213.44	+++	1.05027
4149	coaA	SL1344_4083	130.304	148.759	112.95	130.671	57.1714	153.893	199.994	137.019	+++	1.04858
4354	queG	SL1344_4289	86.0768	159.34	167.561	137.659	58.0809	168.965	203.479	143.508	+++	1.04249
1210	gapA	SL1344_1225	257.3	187.483	156.819	200.534	97.5586	223.446	303.533	208.179	+++	1.03812
4361	hflX	SL1344_4296	152.056	125.64	92.7293	123.475	42.9441	140.83	199.704	127.826	+++	1.03524
133	lpxC	SL1344_0134	193.752	210.416	219.692	207.953	92.2082	264.479	284.622	213.77	+++	1.02797
3036	gcvA	SL1344_2962	163.502	164.024	124.393	150.64	80.0305	182.14	201.687	154.619	+++	1.02642
2059	galF	SL1344_2075	107.963	131.345	128.879	122.729	58.3893	111.361	206.291	125.347	+++	1.02133
121	ftsI	SL1344_0122	128.759	148.602	109.507	128.956	42.3131	118.562	231.582	130.819	+++	1.01445
1577	fnr	SL1344_1591	162.05	170.802	146.488	159.78	82.1434	168.145	233.687	161.325	+++	1.00967
1633	topA	SL1344_1646	131.241	217.09	205.051	184.461	71.4368	145.102	341.362	185.967	+++	1.00817
451	ylaB	SL1344_0461	163.637	177.244	146.353	162.411	57.44	201.217	229.695	162.784	+++	1.0023
1370	dtpA/tppB	SL1344_1384	193.753	180.152	143.914	172.606	80.7737	150.394	287.258	172.808	+++	1.00117
1073	mdoH	SL1344_1088	111.011	196.991	155.277	154.426	62.6582	98.5409	302.424	154.541	+++	1.00074
3558	malT	SL1344_3482	309.214	279.455	5.99374	198.221	88.7199	277.227	229.1	198.349	+++	1.00065
3089		SL1344_3014	133.353	123.889	110.112	122.451	65.9943	131.483	167.647	121.708	+++	0.993932
182	pcnB	SL1344_0185	101.717	213.326	187.723	167.589	68.1263	171.202	260.37	166.566	+++	0.9939
2288	nuoA	SL1344_2297	122.99	107.265	92.063	107.439	53.9292	130.627	135.489	106.682	+++	0.99295
1116	fabD	SL1344_1131	82.4221	133.363	141.843	119.209	66.6645	105.827	175.651	116.048	+++	0.973477
3112	ygfA	SL1344_3037	182.971	162.192	138.115	161.093	79.1503	184.919	206.372	156.814	+++	0.973438
1391	rstA	SL1344_1405	114.472	132.34	115.2	120.671	48.5151	115.188	187.656	117.12	+++	0.970572
1115	fabH	SL1344_1130	109.372	162.446	162.664	144.827	68.6598	125.695	227.283	140.546	+++	0.970437
1117	fabG	SL1344_1132	151.811	161.997	142.746	152.184	73.7559	165.305	203.187	147.416	+++	0.968668
2370		SL1344_2378	168.28	215.925	195.548	193.251	85.1112	210.809	265.64	187.187	+++	0.96862
1072	mdoG	SL1344_1087	116.536	150.885	123.728	130.383	41.2276	113.848	223.654	126.243	+++	0.968249
2176	mepS/spr	SL1344_2191	207.189	194.633	169.293	190.372	102.582	225.799	222.051	183.477	+++	0.963782
450		SL1344_0460	118.77	102.975	99.9939	107.246	53.8461	120.923	135.034	103.268	+++	0.962906
3244	ribB	SL1344_3168	149.522	135.282	98.7309	127.845	58.9468	146.59	162.294	122.61	+++	0.959056
863	ybjX	SL1344_0879	87.343	154.53	162.611	134.828	61.2797	115.422	205.455	127.385	+++	0.944801
2284	nuoF	SL1344_2293	141.884	140.756	120.615	134.418	63.6368	131.086	186.242	126.988	+++	0.944727
1010	yccA	SL1344_1025	111.011	125.671	118.92	118.534	54.8535	113.64	163.426	110.64	+++	0.933399
3908	atpB	SL1344_3838	148.962	157.189	144.767	150.306	71.7555	158.935	188.298	139.663	+++	0.929189
4054	fdnG	SL1344_3984	187.331	172.628	45.9295	135.296	49.1101	161.526	164.732	125.123	+++	0.924805
716	tolB	SL1344_0730	141.804	129.722	124.806	132.111	55.9389	99.2812	209.602	121.607	+++	0.920497
1578	uspE	SL1344_1592	136.182	130.846	108.464	125.164	37.3545	117.397	188.786	114.513	+++	0.9149
2278	nuoL	SL1344_2287	149.267	133.645	99.9651	127.626	66.972	100.865	182.198	116.679	+++	0.914224
3127	tkt	SL1344_3052	125.272	155.359	98.7564	126.462	30.8736	116.924	198.564	115.454	+++	0.912952
1951		-	140.832	144.443	98.6233	127.966	57.6948	113.224	179.21	116.71	+++	0.912035
1964		SL1344_1976	159.201	170.566	140.394	156.721	83.1949	151.017	190.847	141.686	+++	0.904069
3088		SL1344_3013	117.134	131.576	115.923	121.544	47.9965	135.748	144.989	109.578	+++	0.901546
2445	dapA	SL1344_2452	148.952	128.165	106.116	127.744	50.9995	121.274	172.445	114.906	+++	0.899503
2383	zipA	SL1344_2391	192.04	136.137	120.94	149.706	78.6515	122.52	202.404	134.525	+++	0.898596
153	lpdA	SL1344_0154	176.517	223.736	231.543	210.598	80.5827	184.137	300.78	188.5	+++	0.895069
1696	prs	SL1344_1708	176.781	192.06	172.917	180.586	72.6749	153.489	254.966	160.377	+++	0.88809
2977	rpoS	SL1344_2903	169.883	150.173	90.0458	136.7	57.1616	142.962	163.317	121.147	+++	0.886223
3902	atpD	SL1344_3832	197.666	195.655	152.18	181.834	55.4593	203.533	221.592	160.195	+++	0.880996
920	asnS	SL1344_0937	145.455	154.362	112.379	137.399	49.0331	128.162	184.327	120.507	+++	0.877064
1854	uvrC	SL1344_1876	165.236	154.921	118.093	146.083	46.8273	114.017	223.339	128.061	+++	0.87663
3903	atpG	SL1344_3833	122.123	122.055	112.559	118.913	42.2305	127.477	140.399	103.369	+++	0.869284
1826	flhB	SL1344_1849	96.6736	152.484	136.021	128.393	50.8478	83.9699	196.08	110.299	+++	0.859076
91	lptD/imp	SL1344_0094	195.083	200.221	126.336	173.88	43.7847	131.184	268.355	147.775	+++	0.849866
423	cyoE	SL1344_0433	155.652	143.084	127.599	142.111	49.5812	130.795	180.776	120.384	+++	0.847112
1095	flgA	SL1344_1110	141.771	131.674	132.563	135.336	59.5681	100.437	179.941	113.315	+++	0.83729
4535	opgB	SL1344_4472	203.202	176.281	86.084	155.189	48.7879	122.403	215.405	128.865	+++	0.830376
2338	fabB	SL1344_2347	189.264	207.551	174.494	190.436	76.0395	163.841	225.2	155.027	+++	0.814062
427	cyoA	SL1344_0437	210.881	221.287	158.764	196.977	72.6064	171.436	231.879	158.641	+++	0.805375
312	proA	SL1344_0318	126.116	139.137	115.812	127.022	41.8292	114.179	141.334	99.1142	+++	0.780293
2978	nlpD	SL1344_2904	207.603	145.887	105.613	153.034	42.015	119.64	196.058	119.238	+++	0.779157
433	clpX	SL1344_0443	204.084	144.69	101.441	150.071	37.7357	99.5086	211.911	116.385	+++	0.775532
1884	fliM	SL1344_1905	109.672	134.37	121.243	121.762	39.9368	92.4896	144.836	92.4209	+++	0.759031
3273		SL1344_3197	197.513	135.779	92.4558	141.916	40.6848	130.084	149.726	106.831	+++	0.75278
1253	thrS	SL1344_1267	198.206	183.576	172.414	184.732	41.3986	110.185	259.285	136.956	+++	0.741378
1254	infC	SL1344_1268	129.649	138.263	145.442	137.785	42.3873	111.197	146.946	100.177	+++	0.727051
1258	pheS	SL1344_1271	82.8436	135.52	137.246	118.537	42.0642	64.7256	147.118	84.6358	+++	0.714005
1695	ispE	SL1344_1707	162.25	131.643	97.4376	130.444	47.4588	81.2213	149.393	92.6912	+++	0.710584
470	htpG	SL1344_0480	312.056	200.306	96.5577	202.973	48.3284	117.561	225.806	130.565	+++	0.643263
1864	fliA	SL1344_1885	200.359	180.525	185.133	188.672	64.4	99.589	181.205	115.065	+++	0.609866
4104	glpF	SL1344_4036	265.76	207.251	92.29	188.433	38.5673	160.1	140.058	112.908	+++	0.599195
2227		SL1344_2237	163.063	161.557	148.955	157.858	28.6782	65.5336	181.859	92.0237	+++	0.582951
1834	motB	SL1344_1857	110.981	124.641	126.262	120.628	30.3072	61.7909	116.056	69.3848	+++	0.575197
140	guaC	SL1344_0141	121.594	107.654	112.284	113.844	19.8311	57.5067	118.47	65.2694	+++	0.573324
3538	igaA	SL1344_3462	263.78	107.171	52.8103	141.254	23.6988	83.8589	133.159	80.2391	+++	0.568049
641	lnt	SL1344_0655	163.465	129.008	57.9529	116.809	2.44447	58.2015	132.588	64.4112	+++	0.551425
1105	flgK	SL1344_1120	209.964	223.526	200.032	211.174	40	83.8197	221.773	115.198	+++	0.545512
1106	flgL	SL1344_1121	125.702	142.262	123.646	130.537	21.8461	47.4758	133.868	67.7301	+++	0.518858
703	sdhB	SL1344_0717	212.769	129.84	51.9519	131.52	34.2539	101.648	67.4215	67.7745	+++	0.515315
1153	phoQ	SL1344_1168	130.974	169.866	146.234	149.025	18.7404	46.4108	161.931	75.6942	+++	0.50793
1835	motA	SL1344_1858	175.28	157.841	135.214	156.112	33.5154	48.6941	154.178	78.7958	+++	0.50474
3274	sstT/ygjU	SL1344_3198	281.683	116.963	38.1726	145.606	27.3429	63.4597	126.625	72.476	+++	0.497753
698	gltA	SL1344_0712	318.921	203.13	65.3215	195.791	36.7673	98.6414	125.067	86.8252	+++	0.443459
1880	fliI	SL1344_1901	114.654	131.875	132.157	126.228	40.147	12.734	111.244	54.7082	+++	0.433407
1863	fliZ	SL1344_1884	126.15	112.674	113.022	117.282	22.937	17.6326	98.9064	46.492	+++	0.396413
3407	mdh	SL1344_3331	234.822	112.217	17.3007	121.446	19.342	52.5563	66.4496	46.116	+++	0.379723
1831	tar/cheM	SL1344_1854	233.053	221.282	177.653	210.663	36.2244	46.0143	149.658	77.299	+++	0.366932
4527	tsr	SL1344_4464	145.33	165.882	123.967	145.06	10.5089	41.1643	106.984	52.8857	+++	0.364579
2152	mglB	SL1344_2167	312.388	266.044	42.6852	207.039	20.2077	125.533	35.8561	60.5322	+++	0.292371
868	clpA	SL1344_0884	263.827	77.8021	27.6719	123.1	0	8.70371	82.4585	30.3874	+++	0.246851
3655	dctA	SL1344_3579	247.636	182.171	42.1057	157.304	20.2024	79.7418	16.1801	38.7081	+++	0.246072
2241	glpQ	SL1344_2251	298.338	221.954	34.8183	185.037	14.6323	62.2773	26.9432	34.6176	+++	0.187085
2151	mglA	SL1344_2166	306.091	232.779	0	179.623	17.9187	77.4437	0	31.7875	+++	0.176968
1161	icd	SL1344_1176	185.193	152.057	71.3339	136.195	0	6.93229	56.8132	21.2485	+++	0.156016
4328	aspA	SL1344_4263	231.397	134.629	0	122.009	0	14.902	32.8953	15.9324	+++	0.130585
1666	oppA	SL1344_1677	248.342	42.9561	0	97.0995	0	0	12.4812	4.16039	+++	0.0428467
2153	galS	SL1344_2168	224.192	165.552	0	129.915	6.85606	6.65944	0	4.50517	+++	0.0346779
1711		SL1344_1723	216.982	102.327	0	106.436	9.07643	0	0	3.02548	+++	0.0284252
156	acnB	SL1344_0159	369.849	127.542	41.9381	179.776	0	0	12.6902	4.23006	+++	0.0235296
3142	galP	SL1344_3066	211.235	110.624	9.53564	110.465	0	1.6498	0	0.549934	+++	0.00497837
3732	lldP/lctP	SL1344_3657	408.642	156.736	0	188.459	0	0	0	0	+++	0
4526	btsT/cstAb	SL1344_4463	396.997	238.965	0	211.987	0	0	0	0	+++	0
1270	ppsA	SL1344_1283	171.699	226.697	186.109	194.835	0	0	0	0	+++	0
1048	putP	SL1344_1063	341.79	59.992	0	133.927	0	0	0	0	+++	0
640	gltI	SL1344_0654	269.129	110.511	1.0152	126.885	0	0	0	0	+++	0
1542	ydcI	SL1344_1555	263.878	100.309	0	121.396	0	0	0	0	+++	0
2243	glpA	SL1344_2253	263.353	167.105	0	143.486	0	0	0	0	+++	0
1719	dadA	SL1344_1731	241.071	44.9401	0	95.337	0	0	0	0	+++	0
3328	deaD	SL1344_3253	0	65.2441	126.825	64.0231	84.2457	192.214	315.165	197.208	++	3.08027
3911	mnmG	SL1344_3841	0	157.447	108.879	88.7754	73.1386	273.132	307.247	217.839	++	2.45382
4025	typA	SL1344_3955	9.33554	123.827	114.626	82.5962	69.681	208.014	305.107	194.267	++	2.35201
3991	udp	SL1344_3922	25.5871	28.7488	95.3912	49.9091	35.0411	140.229	147.304	107.525	++	2.15441
229	dnaE	SL1344_0232	26.7926	137.883	114.114	92.9298	48.5624	173.842	376.789	199.731	++	2.14927
1125	ptsG	SL1344_1140	74.9571	123.021	55.441	84.473	64.2627	202.927	262.98	176.723	++	2.09207
3480	rplB	SL1344_3404	0	110.182	130.309	80.1637	81.1799	199.432	198.549	159.72	++	1.99242
3873	gyrB	SL1344_3802	21.9791	140.036	95.0988	85.7048	36.341	190.392	270.135	165.623	++	1.93248
150	pdhR	SL1344_0151	0	103.818	187.561	97.1262	101.129	226.186	220.089	182.468	++	1.87867
4017		SL1344_3948	47.5257	91.5655	110.918	83.3363	61.7198	207.112	197.953	155.595	++	1.86707
458	acrB	SL1344_0468	21.0812	106.646	95.1503	74.2924	41.1972	87.5106	276.43	135.046	++	1.81776
467	dnaX	SL1344_0477	62.82	114.839	141.585	106.415	96.4628	170.709	298.137	188.436	++	1.77077
3483	rplC	SL1344_3407	28.8133	90.3038	102.631	73.916	62.8057	155.563	168.833	129.067	++	1.74613
3432	dusB	SL1344_3357	0	119.986	135.549	85.1782	61.7833	168.978	209.355	146.706	++	1.72234
2491	hscA	SL1344_2501	31.3095	101.366	115.495	82.7235	87.0826	92.405	244.833	141.44	++	1.70979
3876	dnaA	SL1344_3805	40.8913	109.383	94.9619	81.7453	45.3992	165.133	207.098	139.21	++	1.70297
4241	dinF	SL1344_4175	57.7689	79.8417	60.6974	66.1027	36.1216	125.668	174.939	112.243	++	1.69801
3963	cyaA	SL1344_3894	80.3806	93.5638	70.6528	81.5324	13.829	160.416	238.549	137.598	++	1.68765
3121	epd	SL1344_3046	83.4264	83.0566	42.4012	69.628	32.2924	125.529	193.971	117.264	++	1.68415
2464	guaB	SL1344_2472	0	72.3393	117.12	63.1531	48.4805	77.7832	182.681	102.982	++	1.63067
3335	infB	SL1344_3259	0	256.587	209.883	155.49	65.1958	297.651	379.748	247.532	++	1.59195
3924		SL1344_3857	70.3257	136.322	126.624	111.091	79.3506	229.803	210.152	173.102	++	1.5582
1347	purR	SL1344_1362	57.994	108.167	82.7983	82.9863	55.8755	134.579	193.952	128.136	++	1.54406
3350		SL1344_3274	29.2162	130.163	137.481	98.9535	68.3222	170	218.697	152.34	++	1.53951
2231	gyrA	SL1344_2241	37.7761	180.083	161.464	126.441	88.6567	130.86	360.853	193.457	++	1.53001
3346	yhbY	SL1344_3270	66.2014	51.2407	41.2862	52.9094	41.0032	103.413	97.7153	80.7105	++	1.52545
4544	fhuF	SL1344_4481	52.6057	61.6061	71.7972	62.003	19.6991	99.7127	160.728	93.3798	++	1.50605
2644	rimM	SL1344_2648	32.2828	109.386	117.088	86.2522	67.8236	155.098	165.876	129.599	++	1.50256
3912	mioC	SL1344_3842	44.2432	67.9646	71.6953	61.3011	34.8701	115.169	125.284	91.7743	++	1.49711
993		SL1344_1008	39.1199	127.46	97.8702	88.1501	47.2527	100.503	247.977	131.911	++	1.49643
3092	prfB	SL1344_3017	35.9871	96.2827	82.4396	71.5698	33.6618	110.759	176.566	106.996	++	1.49498
3762	waaA	SL1344_3690	58.5591	108.305	67.7538	78.2061	29.304	134.483	182.313	115.367	++	1.47516
870		SL1344_0887	23.0775	146.319	121.222	96.8727	68.8991	158.406	198.467	141.924	++	1.46506
947		SL1344_0962	52.2307	61.2069	57.7781	57.0719	44.2164	90.5902	114.445	83.0839	++	1.45578
3428	accC	SL1344_3353	52.9092	115.062	90.7691	86.2468	46.4801	132.34	195.301	124.707	++	1.44593
800	ldtB	SL1344_0812	57.3939	84.5594	72.8209	71.5914	45.7176	86.9448	175.523	102.729	++	1.43493
2297	ackA	SL1344_2306	8.37811	120.132	141.906	90.1386	54.2369	123.418	210.077	129.244	++	1.43384
436	ppiD	SL1344_0446	39.8527	120.349	89.2675	83.1563	47.0031	103.039	204.855	118.299	++	1.42261
3457	rplQ	SL1344_3381	63.3615	76.8898	85.4496	75.2336	57.6413	127.958	133.629	106.409	++	1.41439
383	brnQ	SL1344_0394	52.8576	91.4935	95.3564	79.9025	49.3266	105.361	183.979	112.889	++	1.41283
796		SL1344_0809	36.4987	114.737	74.9867	75.4074	36.9091	101.005	181.075	106.33	++	1.41007
1656	tonB	SL1344_1668	48.483	84.2809	83.8481	72.204	40.1863	96.3095	167.729	101.408	++	1.40447
3348	dacB	SL1344_3272	61.5499	62.1982	69.5744	64.4409	22.2907	88.2033	158.965	89.8198	++	1.39383
2474	hisS	SL1344_2484	38.4272	108.44	97.3146	81.394	54.1733	98.8571	186.122	113.051	++	1.38893
2477	trmG/rlmN	SL1344_2487	67.1467	120.568	81.9821	89.8988	37.8678	117.912	216.916	124.232	++	1.38191
3975	corA	SL1344_3906	45.5975	108.338	95.4145	83.1167	41.8048	141.998	160.198	114.667	++	1.37959
3766	rpmB	SL1344_3694	44.3711	60.3737	67.3668	57.3705	42.3726	103.112	90.509	78.6644	++	1.37116
3442		SL1344_3366	72.2119	104.288	109.52	95.3397	67.2122	164.641	159.144	130.332	++	1.36703
3460	rpsK	SL1344_3384	62.7505	74.9364	84.3037	73.9969	56.9615	126.715	119.55	101.076	++	1.36595
403	thiL	SL1344_0413	27.2951	81.4993	81.0106	63.2684	31.3047	83.09	144.628	86.341	++	1.36468
663	ybfE	SL1344_0677	47.2815	64.4104	58.2541	56.6487	39.9811	81.4349	110.236	77.2172	++	1.36309
4474	lptF	SL1344_4409	55.3869	89.4273	60.04	68.2847	25.9688	114.382	138.839	93.0632	++	1.36287
609	lipA	SL1344_0621	52.7955	97.4736	84.6082	78.2924	43.9177	120.817	153.293	106.009	++	1.35402
475	ybaL	SL1344_0485	52.9095	65.8873	52.9768	57.2579	10.4553	68.1584	153.873	77.4956	++	1.35345
2879	yqaB	SL1344_2805	69.8721	97.1893	105.05	90.7037	64.4343	126.563	174.949	121.982	++	1.34484
389	tgt	SL1344_0400	47.1965	97.7257	82.3699	75.764	32.4685	92.3109	179.457	101.412	++	1.33853
3441		-	71.7801	86.9888	102.94	87.2363	76.7346	152.863	118.674	116.091	++	1.33076
1377	rsxA	SL1344_1391	54.2515	86.5933	85.8975	75.5808	61.011	108.646	132.063	100.573	++	1.33067
3767	radC	SL1344_3695	68.4648	99.3527	77.0874	81.635	46.1185	136.571	143.035	108.575	++	1.33
3352	rplU	SL1344_3276	70.8707	86.382	97.1535	84.8021	66.87	143.197	127.426	112.498	++	1.32659
3675		SL1344_3599	86.0672	149.95	123.048	119.688	81.5513	199.323	193.676	158.183	++	1.32163
2498	suhB	SL1344_2508	61.3846	111.166	108.206	93.5856	43.101	136.31	190.813	123.408	++	1.31867
3689	cspA	SL1344_3615	86.0807	90.0289	91.2749	89.1282	64.1801	150.945	136.6	117.242	++	1.31543
3336	nusA	SL1344_3260	50.1396	168.995	150.471	123.202	59.411	180.443	246.19	162.015	++	1.31503
871		SL1344_0888	50.9532	121.118	117.134	96.4015	56.3695	146.507	176.528	126.468	++	1.31189
252	mltD/dniR	SL1344_0255	54.8685	174.125	155.087	128.027	56.5305	191.087	256.081	167.899	++	1.31144
1813	aspS	SL1344_1836	22.6899	149.198	143.063	104.984	39.3494	108.961	263.722	137.344	++	1.30825
466	apt	SL1344_0476	59.4026	83.3041	76.8992	73.202	36.6797	100.743	149.835	95.7526	++	1.30806
4153	nusG	SL1344_4087	78.4523	118.842	126.883	108.059	70.8411	177.374	174.601	140.939	++	1.30427
3391		SL1344_3315	48.3858	81.1567	79.1397	69.5607	23.191	106.044	142.935	90.7234	++	1.30423
4150		SL1344_4084	52.0403	53.7388	56.4868	54.0886	37.0908	94.1404	79.1873	70.1395	++	1.29675
2880	csrA	SL1344_2806	87.9403	86.3327	92.9316	89.0682	64.0041	154.093	127.433	115.177	++	1.29313
1139	lolC	SL1344_1154	54.5451	58.1741	55.4642	56.0612	26.0814	50.8959	139.85	72.2758	++	1.28923
3120	pgk	SL1344_3045	71.4066	66.831	46.3856	61.5411	27.3088	58.9482	151.66	79.3056	++	1.28866
919	ompF	SL1344_0936	151.953	122.819	51.3083	108.693	61.7784	158.253	199.913	139.981	++	1.28786
3333	truB	SL1344_3257	57.6154	89.3644	76.5969	74.5256	27.3432	97.6378	162.28	95.7537	++	1.28484
2475	ispG/gcpE	SL1344_2485	44.9067	104.237	86.4831	78.5423	42.4015	94.537	165.572	100.837	++	1.28385
4405		SL1344_4340	80.2685	62.7979	27.6291	56.8985	34.3023	67.8507	115.39	72.5143	++	1.27445
4152	secE	SL1344_4086	81.221	95.5472	104.907	93.8917	69.0463	140.922	148.946	119.638	++	1.27422
4240	lexA	SL1344_4174	97.6132	111.891	92.9424	100.815	53.259	159.002	172.532	128.265	++	1.27227
3473	rplN	SL1344_3397	85.3806	99.2969	103.719	96.1323	67.0363	159.602	139.598	122.079	++	1.2699
3474	rpsQ	SL1344_3398	46.0906	62.8018	60.796	56.5628	40.9495	85.1554	88.8832	71.6627	++	1.26696
2496	iscR/yfhP	SL1344_2506	59.8427	67.2335	59.3584	62.1449	24.2232	82.5708	127.646	78.1466	++	1.25749
2081	asmA	SL1344_2097	70.7991	139.702	120.572	110.358	51.1164	100.243	264.699	138.686	++	1.25669
3484	rpsJ	SL1344_3408	91.9197	87.5036	103.324	94.2491	75.013	137.692	140.395	117.7	++	1.24882
3461	rpsM	SL1344_3385	95.2603	103.259	105.976	101.498	69.2811	164.674	146.189	126.715	++	1.24844
2351	fadL	SL1344_2360	101.865	110.156	76.8907	96.304	46.4949	109.853	203.928	120.092	++	1.24701
1378	ydgK	SL1344_1392	84.7305	88.0177	95.5559	89.4347	65.6278	116.622	152.265	111.505	++	1.24678
2323	cvpA	SL1344_2332	44.6324	80.8852	67.0285	64.182	33.7307	88.8548	117.368	79.9846	++	1.24622
2146	sanA	SL1344_2161	74.3327	71.4145	50.3214	65.3562	35.5499	83.2772	122.4	80.4089	++	1.23032
3422	mreB	SL1344_3346	80.1563	122.408	89.1142	97.2262	42.5237	132.239	183.344	119.369	++	1.22774
4157	rplL	SL1344_4091	78.2612	104.3	106.636	96.3988	55.46	156.46	142.388	118.103	++	1.22515
3874	recF	SL1344_3803	75.637	74.0378	61.974	70.5496	34.8893	92.699	131.21	86.2661	++	1.22277
1157	mnmA	SL1344_1172	65.6942	119.836	119.954	101.828	56.4917	108.586	207.656	124.244	++	1.22014
3959	hemY	SL1344_3890	96.3277	112.684	86.9844	98.6654	45.2281	153.949	161.93	120.369	++	1.21998
3394		SL1344_3318	65.6477	100.375	75.3212	80.448	27.5875	121.998	144.479	98.0214	++	1.21844
392	secF	SL1344_0403	48.1758	77.0171	64.3084	63.1671	24.3403	70.5517	135.648	76.8465	++	1.21656
3676	eptB	SL1344_3600	88.6428	122.7	80.0124	97.1183	49.2332	168.06	137.129	118.141	++	1.21646
3263		SL1344_3187	66.4347	97.8491	76.1693	80.1511	34.689	120.002	137.809	97.5001	++	1.21645
1638	rluB	SL1344_1651	73.8227	117.311	98.7774	96.637	63.0013	111.95	177.351	117.434	++	1.21521
662	fldA	SL1344_0676	70.3324	94.6555	96.2384	87.0754	50.7893	103.062	163.48	105.777	++	1.21477
624	leuS	SL1344_0636	88.2132	113.655	96.5781	99.4822	53.4195	72.7863	236.337	120.848	++	1.21477
2186	rplY	SL1344_2201	34.4312	75.0428	71.9609	60.4783	42.177	75.9843	102.219	73.4602	++	1.21465
3368	rpoN	SL1344_3292	82.4089	108.452	64.4287	85.0967	29.9349	112.215	167.798	103.316	++	1.2141
3258	tsaD	SL1344_3182	77.3162	117.478	105.563	100.119	46.5635	131.272	186.436	121.424	++	1.2128
3231	parE	SL1344_3155	70.6821	101.135	42.0708	71.296	24.2859	71.973	162.812	86.3569	++	1.21124
4322		SL1344_4258	67.9712	85.1582	88.5644	80.5646	48.5153	123.49	119.845	97.2832	++	1.20752
2646	ffh	SL1344_2650	72.308	114.827	108.779	98.6382	37.0802	106.016	213.195	118.764	++	1.20403
216	pyrH	SL1344_0219	77.3742	98.421	75.0361	83.6104	39.3254	104.136	158.526	100.663	++	1.20395
2032	hisG	SL1344_2048	71.9939	45.639	42.4351	53.356	28.8349	36.7437	126.581	64.0533	++	1.20049
3390	sspA	SL1344_3314	65.4634	77.4404	77.3113	73.405	37.8143	85.3363	141.009	88.0531	++	1.19955
3037	ygdI	SL1344_2963	105.63	94.7518	89.909	96.7636	67.7992	146.056	132.257	115.371	++	1.1923
1111	maf	SL1344_1126	72.5514	92.6485	83.4419	82.8806	59.6073	102.68	133.99	98.7592	++	1.19158
3464	rplO	SL1344_3388	52.6009	71.5922	77.0688	67.0873	32.0435	105.852	101.717	79.8709	++	1.19055
914	mukB	SL1344_0931	62.9852	171.548	146.696	127.077	67.7189	84.0852	301.266	151.023	++	1.18844
664	ybfF	SL1344_0678	64.2543	74.6131	45.0322	61.2999	17.1022	67.6645	133.768	72.8448	++	1.18834
3764	mutM	SL1344_3692	72.8046	99.3192	79.8939	84.0059	44.0987	118.794	136.15	99.6809	++	1.18659
3259	rpsU	SL1344_3183	80.3205	97.392	100.614	92.7756	61.5147	136.856	131.836	110.069	++	1.1864
3471	rplE	SL1344_3395	79.3114	105.955	119.95	101.739	62.6102	151.063	148.002	120.559	++	1.18498
457	tomB	SL1344_0467	68.1809	66.8193	46.6035	60.5346	33.2319	84.6055	96.8256	71.5543	++	1.18204
3468	rplF	SL1344_3392	72.6915	96.7209	108.504	92.6387	48.3147	142.037	137.202	109.185	++	1.17861
2533	rnc	SL1344_2543	50.4826	73.9605	73.6546	66.0326	29.3486	84.8646	118.773	77.6621	++	1.17612
4001	ubiD	SL1344_3932	123.48	165.736	76.4022	121.873	31.8372	191.868	206.16	143.288	++	1.17572
912	mukF	SL1344_0929	48.7859	66.4569	64.8697	60.0375	33.5397	51.5865	126.554	70.56	++	1.17527
3466	rpsE	SL1344_3390	60.2514	92.2786	93.7692	82.0998	43.5463	129.143	115.749	96.1463	++	1.17109
3485	hopD	SL1344_3409	85.1414	84.263	97.9436	89.116	48.4027	112.041	152.011	104.151	++	1.16872
3469	rpsH	SL1344_3393	57.5607	69.456	79.2607	68.7591	39.0763	102.331	99.5159	80.3078	++	1.16796
1374	rsxD	SL1344_1388	23.8539	92.3137	92.9404	69.7027	36.2933	61.3372	145.84	81.1568	++	1.16433
1362	slyA	SL1344_1376	69.9709	75.9774	72.2808	72.743	44.7837	86.9279	121.819	84.5101	++	1.16176
1616	fabI	SL1344_1631	45.5941	68.1867	61.8217	58.5342	20.8338	52.9338	130.081	67.9496	++	1.16085
4362	hflK	SL1344_4297	44.8782	69.814	62.9299	59.2074	16.3781	72.9047	115.377	68.2201	++	1.15222
2332		SL1344_2341	82.065	78.1902	45.0458	68.4336	54.7848	52.4727	129.003	78.7534	++	1.1508
4336	efp	SL1344_4271	61.3824	66.0033	51.7726	59.7194	31.9113	71.7266	102.151	68.5964	++	1.14865
219	ispU	SL1344_0222	59.6638	86.4728	65.9311	70.6892	30.0381	92.8396	120.572	81.15	++	1.14798
3332	rpsO	SL1344_3256	69.1916	80.908	75.2405	75.1134	45.1847	95.53	117.636	86.1169	++	1.14649
3110		SL1344_3035	68.6424	74.8087	63.2022	68.8844	25.2893	104.524	107.049	78.9541	++	1.14618
613	dacA	SL1344_0625	78.5263	123.223	67.9661	89.905	31.3192	78.4558	199.331	103.035	++	1.14605
469	recR	SL1344_0479	63.0217	55.1032	58.7466	58.9572	37.296	65.5367	99.7828	67.5385	++	1.14555
1108	rluC	SL1344_1123	77.3046	125.289	105.609	102.734	48.4416	124.48	179.806	117.576	++	1.14446
3362		SL1344_3286	55.9459	72.9603	52.3718	60.426	18.5008	66.6038	122.064	69.0561	++	1.14282
2495	iscS	SL1344_2505	92.0053	113.958	108.231	104.732	47.1209	108.648	202.997	119.589	++	1.14186
183	gluQRS	SL1344_0186	88.4243	124.888	59.309	90.8737	30.0526	123.114	158.004	103.724	++	1.14141
654	glnS	SL1344_0668	101.089	113.295	71.0878	95.1572	35.9601	110.663	179.066	108.563	++	1.14088
459	acrA	SL1344_0469	111.255	104.304	68.6679	94.7424	30.0769	124.067	170.108	108.084	++	1.14082
3337	rimP	SL1344_3261	100.061	109.31	107.116	105.496	59.1671	148.237	153.523	120.309	++	1.14041
2386	ptsH	SL1344_2394	65.2202	53.4389	46.0296	54.8962	34.7481	59.1618	93.681	62.5303	++	1.13906
2282	nuoH	SL1344_2291	78.6334	75.7426	48.1411	67.5057	30.444	88.8114	110.067	76.4407	++	1.13236
4545		SL1344_4482	94.907	132.274	116.17	114.45	50.4465	130.924	206.871	129.414	++	1.13075
4546		SL1344_4483	78.9601	73.2814	89.4	80.5472	57.0887	114.181	101.825	91.0314	++	1.13016
4147	murB	SL1344_4081	54.5669	103.612	87.2025	81.7936	43.1644	85.6134	148.214	92.3305	++	1.12882
2883	recA	SL1344_2809	101.605	104.517	92.7786	99.6336	36.4887	107.412	193.382	112.427	++	1.12841
4363	hflC	SL1344_4298	53.1259	71.8544	61.6793	62.2199	27.216	72.1803	111.002	70.1329	++	1.12718
3393	rplM	SL1344_3317	75.5217	112.306	117.358	101.729	56.7707	149.878	136.734	114.461	++	1.12516
2661		SL1344_2665	56.2906	58.9914	58.7766	58.0195	30.1313	84.9016	80.1573	65.0634	++	1.1214
2497	trmJ	SL1344_2507	84.3333	103.372	77.8251	88.5102	38.7777	100.928	157.63	99.1119	++	1.11978
2326	accD	SL1344_2335	95.1933	129.218	102.985	109.132	55.4353	121.451	189.094	121.993	++	1.11785
1155	purB	SL1344_1170	52.7458	82.4018	92.5779	75.9085	31.4122	61.8268	161.263	84.8339	++	1.11758
4238	plsB	SL1344_4172	120.767	144.494	63.1872	109.483	36.0475	138.95	189.634	121.544	++	1.11017
3421	mreC	SL1344_3345	71.0953	109.567	104.417	95.0262	63.3533	99.8893	153.193	105.479	++	1.10999
661	fur	SL1344_0675	84.0015	87.6493	68.7676	80.1395	39.668	91.7038	134.719	88.6971	++	1.10678
2534	lepB	SL1344_2544	80.7241	121.938	98.4827	100.381	45.649	112.649	174.928	111.075	++	1.10653
303	yafK	SL1344_0308	72.9428	71.1418	39.7933	61.2926	25.0936	67.6561	110.555	67.7684	++	1.10565
400	ribD	SL1344_0410	69.2448	83.6148	78.9225	77.2607	54.3545	54.8438	147.044	85.414	++	1.10553
4154	rplK	SL1344_4088	59.6017	105.019	118.977	94.5328	54.027	121.283	138.005	104.438	++	1.10478
3530	aroK	SL1344_3454	85.8021	99.1584	93.3233	92.7613	49.2096	121.269	136.332	102.27	++	1.10251
4482		SL1344_4417	81.4511	93.2818	86.6594	87.1308	44.9304	125.221	118.024	96.0585	++	1.10246
1367	tyrS	SL1344_1381	70.8953	111.714	84.2418	88.9503	42.0054	66.019	185.473	97.8324	++	1.09986
1851		SL1344_1873	92.2367	89.1146	81.5624	87.6379	34.4051	70.6141	183.544	96.1879	++	1.09756
3262	mug	SL1344_3186	58.0428	81.5278	70.2373	69.936	20.4084	93.1939	115.668	76.4235	++	1.09276
3020	yqcC	SL1344_2946	89.7399	71.0125	81.0319	80.5947	52.692	96.3433	115	88.0118	++	1.09203
3338	argG	SL1344_3262	45.5898	75.7128	72.6679	64.6569	17.8158	96.7642	96.4727	70.3509	++	1.08807
3688	yiaG	SL1344_3614	71.4214	80.9573	67.0934	73.1574	35.0757	100.599	103.001	79.5587	++	1.0875
3498	slyD	SL1344_3422	78.5936	71.7016	52.2612	67.5188	32.0628	70.4438	117.253	73.2533	++	1.08493
131	ftsA	SL1344_0132	81.1972	120.654	89.6174	97.1562	39.2322	117.163	159.375	105.257	++	1.08338
134	secM	SL1344_0135	89.2616	91.1599	94.0998	91.5071	41.7465	119.088	134.686	98.5068	++	1.07649
2444	bamC	SL1344_2451	92.0941	119.074	93.2294	101.466	37.5892	115.302	173.014	108.635	++	1.07066
3690	cueP	SL1344_3616	61.2737	92.4686	84.1148	79.2857	35.1733	96.0906	123.162	84.8086	++	1.06966
169	can	SL1344_0172	104.652	97.3778	76.6472	92.8924	32.4394	117.173	148.463	99.3585	++	1.06961
118	mraZ	SL1344_0119	83.0911	69.4432	60.8309	71.1217	29.29	85.4209	113.039	75.9166	++	1.06742
902	ihfB/himD	SL1344_0919	52.6612	72.0234	61.6122	62.099	24.3309	72.1549	102.273	66.2528	++	1.06689
2476	rodZ/yfgA	SL1344_2486	87.6831	99.1678	112.653	99.8346	64.806	92.791	161.927	106.508	++	1.06684
1363	slyB	SL1344_1377	100.07	89.4113	104.685	98.0553	66.2147	98.2702	148.933	104.473	++	1.06545
3630	pitA	SL1344_3554	79.8412	151.138	108.041	113.007	35.5296	122.146	202.995	120.223	++	1.06386
4108	hslU	SL1344_4040	135.207	118.744	62.1379	105.363	38.968	118.248	176.859	111.359	++	1.0569
4389	rpsF	SL1344_4324	33.5419	68.7585	75.6389	59.3131	25.8763	79.8031	82.278	62.6525	++	1.0563
1671	galU	SL1344_1683	64.0142	82.1619	58.1243	68.1001	16.261	57.347	142.179	71.9291	++	1.05623
2587		SL1344_2593	54.1217	56.2477	55.6095	55.3263	26.3116	57.182	91.1307	58.2081	++	1.05209
455	maa	SL1344_0465	113.181	108.809	83.1734	101.721	50.4519	118.163	152.177	106.931	++	1.05121
1247	ydiY	SL1344_1262	35.9936	90.693	72.6192	66.4353	24.9714	56.5063	127.9	69.7926	++	1.05054
127	murG	SL1344_0128	50.2762	91.2614	60.1738	67.2371	34.9286	63.87	113.003	70.6006	++	1.05002
89	pdxA	SL1344_0092	74.0743	67.9697	61.0782	67.7074	37.154	70.135	105.804	71.031	++	1.04909
4010	mobB	SL1344_3941	47.8733	73.4871	65.7023	62.3542	21.1958	80.4863	94.3422	65.3414	++	1.04791
1349	sodB	SL1344_1363	57.1019	61.9245	49.8114	56.2793	25.5192	51.5442	99.4147	58.826	++	1.04525
2371		SL1344_2379	99.8898	92.4835	104.41	98.9277	57.162	131.794	121.176	103.377	++	1.04498
3610	ftsX	SL1344_3534	95.9453	95.643	81.953	91.1804	37.951	86.4583	161.169	95.1928	++	1.044
220	cdsA	SL1344_0223	65.7433	86.3292	81.5816	77.8847	23.7634	80.2092	139.898	81.2902	++	1.04372
1852		SL1344_1874	92.85	114.659	107.45	104.986	75.37	107.943	144.972	109.428	++	1.04231
3947	wzzE	SL1344_3878	76.5558	65.0589	34.2328	58.6158	10.3529	71.3639	101.032	60.9161	++	1.03924
203		SL1344_0206	77.3418	68.1545	64.7028	70.0664	32.1852	75.7643	110.288	72.7459	++	1.03824
128	murC	SL1344_0129	48.6195	119.557	91.4923	86.5564	28.6487	79.598	160.338	89.5281	++	1.03433
3703	bax	SL1344_3628	79.6053	71.461	30.2794	60.4486	18.4373	63.8415	104.786	62.3549	++	1.03154
2660		SL1344_misc_feature_14	87.5155	106.809	88.3454	94.2232	50.0505	104.755	136.758	97.1878	++	1.03146
3909	atpI	SL1344_3839	94.641	88.1762	69.8689	84.2287	43.9669	110.557	105.712	86.7451	++	1.02988
918	aspC	SL1344_0935	93.6244	75.9112	53.1046	74.2134	41.8196	52.7815	134.202	76.2678	++	1.02768
386	tsaA	SL1344_0397	49.0331	82.3496	57.0482	62.8103	20.8975	68.9251	103.697	64.5064	++	1.027
1143	cobB	SL1344_1158	55.0728	57.6514	65.4745	59.3995	31.9162	39.0481	111.533	60.8324	++	1.02412
801	ybiT	SL1344_0813	32.2497	101.453	74.853	69.5184	18.2462	29.9394	165.249	71.1449	++	1.0234
1369	gstA	SL1344_1383	66.7313	61.3304	40.4544	56.172	29.1677	47.4811	95.2058	57.2849	++	1.01981
2354	pgtE	SL1344_2363	73.5954	72.3999	38.7668	61.5874	5.77037	61.7052	120.678	62.718	++	1.01836
2653	bamE/smpA	SL1344_2657	90.581	72.6775	67.9359	77.0648	27.7103	84.3993	121.229	77.7796	++	1.00928
129	ddlB	SL1344_0130	54.7839	70.0502	55.7482	60.1941	20.9512	59.2908	101.99	60.744	++	1.00913
3491	rpsL	SL1344_3415	82.8113	93.2475	86.6924	87.5837	34.6257	104.206	125.612	88.1481	++	1.00644
1750	mntP	SL1344_1763	84.7209	85.0098	56.5324	75.421	38.5774	81.8812	106.963	75.8072	++	1.00512
1057	ghrA	SL1344_1072	82.1836	137.387	118.312	112.628	48.8867	107.394	183.185	113.155	++	1.00468
1113	rpmF	SL1344_1128	49.8499	62.7383	70.1403	60.9095	39.5997	65.3813	78.3242	61.1017	++	1.00316
2287	nuoB	SL1344_2296	112.421	126.516	87.3516	108.763	47.9038	124.848	152.7	108.484	++	0.997433
2799		SL1344_2719	84.4106	75.996	59.5018	73.3028	31.9946	89.6099	97.5347	73.0464	++	0.996502
1118	acpP	SL1344_1133	81.3598	83.2012	89.0645	84.5419	47.635	89.6236	115.107	84.122	++	0.995034
3010	relA	SL1344_2937	64.3744	92.4577	59.2434	72.0251	17.429	39.4437	157.798	71.557	++	0.9935
3141	metK	SL1344_3065	53.0179	111.894	119.992	94.9677	26.5507	85.7699	170.55	94.2901	++	0.992865
2588		SL1344_2594	81.6463	110.925	88.9523	93.8411	21.039	105.182	153.005	93.0754	++	0.99184
2612	pssA	SL1344_2616	78.3468	71.7645	63.6211	71.2441	10.4457	62.7733	138.477	70.5653	++	0.990472
4481		SL1344_4416	70.3757	99.9575	92.8697	87.7343	34.7134	80.0982	145.076	86.6292	++	0.987404
1755		SL1344_1768	72.8902	58.6387	46.8779	59.4689	30.1508	59.277	86.688	58.7053	++	0.987159
4451	mgtL	-	46.7702	57.2158	60.0824	54.6895	33.4277	57.4179	70.6823	53.8426	++	0.984515
119	rsmH	SL1344_0120	100.773	104.304	96.2297	100.436	36.3862	101.853	157.202	98.4805	++	0.980534
2324	dedD	SL1344_2333	84.0611	69.234	85.2819	79.5257	50.9313	61.2483	121.169	77.783	++	0.978086
217	frr	SL1344_0220	88.1624	89.2879	74.8324	84.0942	37.6627	80.9548	127.639	82.0855	++	0.976114
791	glnP	SL1344_0804	80.8119	98.2346	46.7839	75.2768	34.8653	78.9539	106.126	73.3151	++	0.97394
3392	rpsI	SL1344_3316	51.5818	91.0285	95.5026	79.371	28.4048	91.6657	110.704	76.9247	++	0.969179
3905	atpH	SL1344_3835	63.902	86.3392	73.324	74.5217	27.2701	98.9766	89.5379	71.9282	++	0.965198
4577	robA	SL1344_4513	89.134	77.696	45.4975	70.7759	11.5023	81.2234	112.187	68.3044	++	0.96508
2352	mlaA	SL1344_2361	65.2535	75.3149	54.7284	65.0989	22.6385	66.6662	98.9919	62.7655	++	0.964156
3943	trxA	SL1344_3875	103.931	89.7741	83.4855	92.3969	44.1185	97.5373	125.552	89.0692	++	0.963985
1096	flgB	SL1344_1111	68.1809	64.8609	58.7563	63.9327	31.3001	56.0388	96.7118	61.3502	++	0.959607
454	ylaC	SL1344_0464	65.3416	68.0531	43.8513	59.082	25.0595	65.5949	79.2731	56.6425	++	0.958709
218	ispC	SL1344_0221	86.7365	92.4524	74.31	84.4996	31.1871	70.0652	141.087	80.7797	++	0.955977
230	accA	SL1344_0233	95.6545	91.9854	73.7128	87.1176	43.8492	81.1685	121.234	82.0839	++	0.94222
593	rna	SL1344_0605	62.6941	66.9708	51.5525	60.4058	23.2009	46.4352	100.364	56.6666	++	0.938099
604	pagP	SL1344_0616	97.7219	102.541	55.5582	85.2735	32.8943	78.202	128.643	79.9131	++	0.937138
666	pgm	SL1344_0680	62.219	86.9271	58.2786	69.1416	9.88308	56.2027	127.849	64.6451	++	0.934967
3906	atpF	SL1344_3836	70.8514	74.3481	74.3709	73.1902	31.2463	87.8141	86.1723	68.4109	++	0.9347
2298	pta	SL1344_2307	0	128.711	152.431	93.7138	20.168	69.676	171.129	86.991	++	0.928263
213	map	SL1344_0216	72.2151	74.0363	75.5867	73.946	9.94701	74.4805	121.321	68.5828	++	0.927471
3490	rpsG	SL1344_3414	86.0916	111.878	112.781	103.583	44.5782	111.967	131.561	96.0352	++	0.927129
1700	ychF	SL1344_1712	84.4839	92.4251	63.303	80.0707	18.5938	44.5168	158.52	73.8768	++	0.922644
2058	rfbB	SL1344_2074	78.4442	122.123	120.192	106.92	55.7239	71.9593	167.922	98.5349	++	0.921577
123	murF	SL1344_0124	66.8274	98.5275	68.9171	78.0907	24.8928	69.455	121.387	71.9115	++	0.920872
4110	ftsN	SL1344_4042	142.174	97.5443	62.004	100.574	43.8834	97.4442	135.273	92.2001	++	0.916739
4473	pepA	SL1344_4407	74.5003	79.8318	41.2855	65.2059	16.2751	59.6387	103.01	59.6412	++	0.914659
122	murE	SL1344_0123	65.5179	112.317	88.9426	88.9258	18.5935	72.8497	152.389	81.2773	++	0.913989
1762	proQ	SL1344_1775	81.1613	88.0584	72.7462	80.6553	33.5497	57.5384	128.898	73.3287	++	0.909161
4330	yjeH	SL1344_4265	121.057	64.5107	0.309585	61.9591	16.8915	62.2329	89.7416	56.2887	++	0.908481
2385	cysK	SL1344_2393	90.9346	77.8424	53.4672	74.0814	23.3426	62.4825	113.411	66.4122	++	0.896476
2478	ndk	SL1344_2488	78.4215	76.5215	44.6773	66.5401	22.6093	62.4434	93.7937	59.6154	++	0.895933
879	trxB	SL1344_0896	63.415	94.1108	72.6755	76.7338	14.0161	59.9645	130.957	68.3125	++	0.890254
2040	wzzB	SL1344_2056	72.7437	56.5734	50.0422	59.7864	21.2691	26.275	111.686	53.0766	++	0.88777
2054		SL1344_2070	50.9737	64.4791	56.7361	57.3963	19.7579	21.5985	111.151	50.8357	++	0.885697
1670	hns	SL1344_1682	97.3901	89.612	91.4901	92.8307	40.7244	79.6297	126.282	82.212	++	0.885612
407	ispA	SL1344_0417	82.5731	67.0922	42.3643	64.0099	18.9509	57.733	93.3242	56.6694	++	0.885323
126	ftsW	SL1344_0127	59.1054	73.5551	99.3475	77.336	27.6904	41.9078	132.75	67.4494	++	0.872161
614	rlpA	SL1344_0626	93.4029	60.9814	55.0735	69.8193	27.852	49.9198	104.734	60.8351	++	0.871322
2191		SL1344_2206	97.9206	102.504	104.994	101.806	40.6461	99.9242	122.006	87.5253	++	0.859724
432	clpP	SL1344_0442	114.692	92.6428	68.8404	92.0584	21.1566	86.3833	129.619	79.0531	++	0.858728
4450	treR	SL1344_4386	49.9774	85.1092	70.1366	68.4077	26.2475	76.0435	72.438	58.243	++	0.85141
3245	ubiK/yqiC	SL1344_3169	74.8206	53.3168	34.6824	54.2733	12.559	56.5496	69.1893	46.0993	++	0.849392
1256	rplT	SL1344_1270	86.65	101.233	99.5179	95.8004	38.1569	100.619	101.664	80.1466	++	0.8366
4109	hslV	SL1344_4041	82.0519	51.4178	29.0423	54.1706	13.2094	68.4535	54.2462	45.303	++	0.836302
1837	flhD	SL1344_1860	68.5501	55.2909	43.0224	55.6212	30.5421	37.9705	70.9028	46.4718	++	0.835506
1943		SL1344_1959	61.7917	75.0257	63.3572	66.7249	29.29	39.0069	98.7122	55.6697	++	0.834317
1618		SL1344_1633	86.8685	127.536	95.1054	103.17	35.344	40.7	182.071	86.0384	++	0.833948
1296	lpp	SL1344_1311	81.6496	74.0318	68.5485	74.7433	33.7553	65.5801	87.4712	62.2689	++	0.833103
4359	miaA	SL1344_4294	149.103	75.8512	47.4577	90.8039	40.1813	72.4024	114.228	75.604	++	0.832607
4589	arcA	SL1344_4525	102.393	103.785	54.7342	86.9709	14.4416	80.8607	121.569	72.2905	++	0.831204
605	cspE	SL1344_0617	74.8896	64.4725	37.5364	58.9662	19.0882	54.5043	72.9842	48.8589	++	0.828592
2277	nuoM	SL1344_2286	110.677	107.559	82.146	100.127	38.9876	71.4072	138.403	82.9326	++	0.828272
1154	phoP	SL1344_1169	84.5817	112.343	94.4731	97.1327	25.2747	74.0617	141.839	80.3918	++	0.827649
715	tolA	SL1344_0729	73.2037	73.6429	58.2368	68.3611	45.5807	11.4787	112.657	56.572	++	0.827546
1876	fliE	SL1344_1897	65.7907	70.3113	66.5195	67.5405	26.3752	50.9509	89.7929	55.7063	++	0.824784
425	cyoC	SL1344_0435	86.4708	84.0595	75.6341	82.0548	33.4911	71.7625	97.5414	67.5983	++	0.823819
1350		SL1344_1364	67.6936	66.9744	49.4149	61.361	8.98859	31.1482	110.609	50.2485	++	0.8189
3236	tolC	SL1344_3160	87.1487	63.8232	46.818	65.93	4.86035	35.3742	121.419	53.8845	++	0.817298
2555		SL1344_2563	66.4453	58.549	39.2573	54.7505	17.7868	14.093	102.257	44.7121	++	0.816652
90	surA	SL1344_0093	81.4963	73.9892	71.9116	75.799	33.5689	39.0354	112.233	61.6125	++	0.81284
184	dksA	SL1344_0187	92.8715	88.2398	49.9093	77.0068	27.0794	71.2962	88.8016	62.3924	++	0.810219
790	glnQ	SL1344_0803	53.9527	88.5461	51.5942	64.6977	25.3676	46.4267	84.2646	52.0196	++	0.804042
3565	glpG	SL1344_3491	79.045	49.9021	31.9042	53.6171	1.39322	48.1463	79.4451	42.9949	++	0.801887
1093	flgN	SL1344_1108	74.57	67.2784	66.6697	69.506	22.9273	58.3813	84.8882	55.399	++	0.797038
471	adk	SL1344_0481	73.0835	105.02	87.0405	88.3814	18.6428	67.6941	124.233	70.1899	++	0.79417
1883	fliL	SL1344_1904	67.2208	63.9749	60.7048	63.9668	22.2621	46.2321	83.8842	50.7928	++	0.794049
139	coaE	SL1344_0140	71.5224	80.5204	63.0461	71.6963	22.1984	48.6719	99.8358	56.902	++	0.793654
4452	mgtA	SL1344_4387	30.7596	148.015	141.417	106.731	33.3184	88.694	130.133	84.0484	++	0.787482
2619	bamD	SL1344_2623	121.943	81.7985	35.0713	79.6041	24.2475	47.3859	113.593	61.7421	++	0.775615
2276	nuoN	SL1344_2285	69.0575	77.487	69.7654	72.1033	8.27907	49.85	107.14	55.0897	++	0.764038
1743	sdaA	SL1344_1755	76.7164	83.4721	59.3924	73.1936	25.9101	29.9024	111.062	55.6247	++	0.759966
792	glnH	SL1344_0805	143.842	104.206	64.9695	104.339	42.9641	73.884	118.143	78.3305	++	0.750731
125	murD	SL1344_0126	55.1464	77.569	67.0955	66.6037	17.6302	26.7488	105.314	49.8978	++	0.749174
3233	cpdA	SL1344_3157	79.7335	64.1871	38.2394	60.72	25.3381	44.1773	66.6716	45.3957	++	0.747623
4572	ettA	SL1344_4508	79.0308	87.3641	60.7275	75.7075	17.8205	52.7128	99.2419	56.5917	++	0.747506
642	corC	SL1344_0656	121.233	96.5354	67.4057	95.058	25.5386	65.5124	121.134	70.7284	++	0.744055
3508	yhfA	SL1344_3432	98.3313	69.8516	40.1694	69.4508	21.2937	54.5477	78.3228	51.388	++	0.739921
1625	lapB	SL1344_1640	93.384	82.2404	57.7909	77.8051	28.0475	29.0817	115.145	57.4246	++	0.738057
1211	msrB	SL1344_1226	95.5001	67.4819	44.4649	69.149	26.4437	42.1267	84.406	50.9921	++	0.737424
3272	ygjR	SL1344_3196	132.404	92.1246	49.0088	91.1793	32.449	76.5808	92.5535	67.1944	++	0.736949
1259	pheT	SL1344_1272	50.0014	168.753	142.533	120.429	19.4198	45.9413	200.646	88.6691	++	0.736276
1098	flgD	SL1344_1113	67.9215	61.2162	62.4886	63.8754	11.2678	38.9297	89.3038	46.5004	++	0.727986
2052	rfbG	SL1344_2068	72.1641	84.0025	65.1818	73.7828	21.5038	33.7625	105.656	53.6409	++	0.727011
3055	ptsP	SL1344_2981	119.023	73.3763	60.8138	84.4043	39.1828	20.4912	124.187	61.287	++	0.726112
1255	rpmI	SL1344_1269	58.2095	56.3376	51.6755	55.4075	24.2185	44.0969	52.1334	40.1496	++	0.724624
700	sdhC	SL1344_0714	136.989	102.592	58.0544	99.2118	29.7253	94.6565	91.0239	71.8019	++	0.723724
4396	cycA	SL1344_4331	162.127	3.48819	0	55.2052	1.56404	29.8717	88.289	39.9082	++	0.722907
435	hupB	SL1344_0445	85.9303	62.1343	39.6003	62.555	25.7785	32.3485	75.7539	44.627	++	0.713404
1836	flhC	SL1344_1859	120.22	102.012	91.0209	104.418	43.2871	68.5084	109.084	73.6266	++	0.705116
855		SL1344_0871	85.9835	97.6413	44.1413	75.922	19.9877	39.6731	100.43	53.3638	++	0.702876
1731	minD	SL1344_1743	88.3416	80.6039	54.5577	74.5011	16.2709	44.3549	95.4264	52.0174	++	0.69821
1730	minC	SL1344_1742	117.111	90.1446	52.0692	86.4415	23.4749	47.0242	108.308	59.6022	++	0.689509
3738	cysE	SL1344_3665	99.9142	49.7286	31.1257	60.2562	19.0731	20.6752	84.5645	41.4376	++	0.68769
2051	rfbH	SL1344_2067	77.0552	107.862	68.537	84.4847	14.7007	34.8697	124.666	58.0789	++	0.687449
883	rarA	SL1344_0900	116.065	93.4455	54.0906	87.867	9.81488	51.2291	117.138	59.3939	++	0.675952
1804	znuA	SL1344_1825	76.5728	66.4261	36.1434	59.7141	12.4806	12.9286	95.1648	40.1913	++	0.673063
3632	uspA	SL1344_3556	95.9322	43.7584	9.79141	49.8273	8.0839	46.0185	46.2361	33.4462	++	0.671242
1394		SL1344_1408	68.554	66.656	37.1924	57.4674	3.93161	17.9488	93.003	38.2945	++	0.666368
1855	uvrY/sirA	SL1344_1877	92.8615	93.3489	53.122	79.7775	23.9151	44.6183	87.3561	51.9632	++	0.651351
4331	groES	SL1344_4266	79.1505	49.113	29.1858	52.4831	12.202	42.114	48.1846	34.1669	++	0.651007
2369	nupC	SL1344_2377	112.595	158.814	81.2095	117.539	26.4823	93.5376	109.028	76.3492	++	0.649562
606	crcB	SL1344_0618	81.4303	66.668	33.397	60.4984	16.1488	42.6311	58.2153	38.9984	++	0.644619
1673	rssA	SL1344_1685	88.5733	49.7786	36.9985	58.4501	1.83349	25.6003	85.2473	37.5603	++	0.642605
3568		SL1344_3494	102.381	94.5162	73.6807	90.1926	22.9468	66.1152	83.8367	57.6329	++	0.638998
925		SL1344_0942	85.9559	46.6508	20.0617	50.8895	0	0	97.1766	32.3922	++	0.636521
2177		SL1344_2192	89.978	94.2381	40.1968	74.8043	19.7623	35.7316	85.9873	47.1604	++	0.630451
2650	grpE	SL1344_2654	105.641	54.7391	32.0223	64.1342	14.8624	35.4313	70.179	40.1576	++	0.626149
3509	crp	SL1344_3433	106.413	108.127	74.72	96.4197	21.9636	74.196	83.508	59.8892	++	0.62113
4111	cytR	SL1344_4043	101.867	78.6129	25.8502	68.7766	11.3162	70.7431	46.0528	42.704	++	0.620909
699		SL1344_0713	100.979	78.4362	32.8405	70.7521	15.7527	56.2609	59.1656	43.7264	++	0.618023
2228	rcsD	SL1344_2238	105.784	88.8315	27.5702	74.0617	0	0	137.1	45.7001	++	0.617054
1100	flgF	SL1344_1115	63.9222	78.6948	65.6907	69.4359	11.796	29.6105	86.6603	42.6889	++	0.614796
1887	fliP	SL1344_1908	57.4218	74.9993	76.3146	69.5786	15.8357	37.9726	71.812	41.8734	++	0.601815
1092	murJ	SL1344_1107	93.2766	89.6829	63.0055	81.9883	14.8277	31.8166	101.231	49.2919	++	0.601206
2507		SL1344_2517	105.597	92.8758	29.4351	75.9692	0	41.7809	94.9079	45.5629	++	0.599755
915	ldtD/ycbB	SL1344_0932	124.109	63.7797	31.0445	72.9777	22.9313	5.85888	102.032	43.6076	++	0.597547
1539		SL1344_1552	72.7174	64.4764	45.5238	60.9059	0	0	108.652	36.2174	++	0.594646
884	serS	SL1344_0901	114.276	77.0372	20.5202	70.611	2.52769	19.6071	101.974	41.3697	++	0.585882
2362	alaC	SL1344_2370	123.545	79.4925	41.0944	81.3773	12.4167	43.5068	86.9858	47.6364	++	0.585378
3846	ibpA/hslT	SL1344_3776	118.051	58.1326	17.0738	64.4192	17.3029	41.9553	52.9145	37.3909	++	0.580431
1104	flgJ	SL1344_1119	61.9132	78.3757	79.0271	73.1053	18.7407	18.5855	84.4918	40.606	++	0.555445
1103	flgI	SL1344_1118	39.7146	74.3939	66.2171	60.1086	6.70464	25.761	67.6418	33.3691	++	0.555148
880	lrp	SL1344_0897	109.961	67.6205	48.2303	75.2705	7.00312	39.8804	77.3457	41.4097	++	0.550145
1099	flgE	SL1344_1114	106.954	118.82	105.772	110.515	27.8616	37.4946	115.801	60.3856	++	0.546401
1832	cheW	SL1344_1855	68.9512	79.1624	60.193	69.4355	11.4146	27.3917	73.793	37.5331	++	0.540546
1803	mepM	SL1344_1824	71.6057	78.2016	33.8702	61.2258	0	22.4572	70.7053	31.0542	++	0.507207
744	modA	SL1344_0758	109.492	91.2649	63.4406	88.0657	6.23032	41.8168	85.3818	44.4763	++	0.505036
865	macB	SL1344_0881	98.4588	35.3025	20.4214	51.3942	6.35196	0	71.1984	25.8501	++	0.502977
1746	manX	SL1344_1759	108.843	67.2921	0	58.7116	18.858	23.7083	43.2442	28.6035	++	0.487186
1714	ycgR	SL1344_1726	70.7021	98.8936	92.6583	87.418	10.6222	22.656	93.4388	42.239	++	0.483184
1875		SL1344_1896	49.5815	62.2664	58.7078	56.8519	10.769	16.7432	53.986	27.1661	++	0.477839
741	modF	SL1344_0755	96.0568	36.3091	9.82646	47.3974	15.4977	0	52.0214	22.5064	++	0.474844
1511		SL1344_1526	69.0293	80.8249	72.7047	74.1863	4.90435	0	98.8546	34.5863	++	0.466209
1152		SL1344_1167	57.5645	76.6922	48.083	60.7799	6.26442	15.2278	62.8703	28.1208	++	0.462667
397	tsx	SL1344_0407	144.033	154.154	51.0698	116.419	16.8772	75.997	61.7594	51.5445	++	0.442751
1509		SL1344_1524	54.2649	52.7773	56.6993	54.5805	0	0	72.1247	24.0416	++	0.440479
916		SL1344_0933	89.5908	67.7311	30.796	62.706	10.3631	18.0599	53.8586	27.4272	++	0.437393
2620	raiA/yfiA	SL1344_2624	114.59	44.9121	10.4738	56.6586	10.3435	16.5666	43.7078	23.5393	++	0.415459
1878	fliG	SL1344_1899	68.0629	84.6214	81.4081	78.0308	2.25417	16.334	76.6962	31.7614	++	0.407037
1862	tcyJ/fliY	SL1344_1883	92.9628	81.6664	69.5966	81.4086	3.6284	21.6207	73.457	32.902	++	0.404159
4102	glpX	SL1344_4034	118.336	81.5108	5.84012	68.5622	13.1112	64.8842	4.13039	27.3753	++	0.399277
1308		SL1344_1323	85.1834	41.7036	20.364	49.0837	15.4687	0	42.6219	19.3635	++	0.3945
1721	fadR	SL1344_1733	102.871	67.1543	25.566	65.1972	4.90987	5.93607	65.9899	25.6119	++	0.392838
644	phoL	SL1344_0658	129.613	56.7997	21.224	69.2122	7.23762	9.43235	63.6596	26.7765	++	0.386876
1827	cheZ	SL1344_1850	53.8322	67.7268	54.7681	58.7757	6.66079	0	60.8444	22.5017	++	0.382841
3023	ppnN	SL1344_2949	144.477	98.4383	17.7535	86.8895	3.49591	31.7965	58.8197	31.3707	++	0.361041
1404		SL1344_1418	182.272	70.4722	0	84.248	0.95798	7.23158	79.3982	29.1959	++	0.346547
1489		SL1344_1504	47.4809	83.9395	70.0501	67.1568	11.845	24.0742	33.5436	23.1543	++	0.344779
4141	sthA/udhA	SL1344_4075	128.778	46.7651	0	58.5144	11.5508	25.2143	18.9776	18.5809	++	0.317544
1882	fliK	SL1344_1903	96.7233	95.4624	103.929	98.7049	23.1716	0	67.9098	30.3605	++	0.307588
706	sucC	SL1344_0720	141.583	43.3458	20.6685	68.5325	24.9712	35.7179	0	20.2297	++	0.295184
3652	pdeH	SL1344_3576	105.264	107.499	64.7621	92.5085	2.04368	33.9803	42.4205	26.1482	++	0.282657
1866	fliB	SL1344_1887	79.545	79.2247	74.9605	77.9101	0	4.89649	58.9819	21.2928	++	0.2733
1830	cheR	SL1344_1853	87.9322	95.4915	73.8552	85.7597	0	4.33281	60.0207	21.4512	++	0.250131
1510		SL1344_1525	86.0524	85.4437	92.1361	87.8774	0	0	59.4592	19.8197	++	0.225539
117	cra	SL1344_0118	107.056	41.3296	0	49.4617	0	18.9429	12.7828	10.5752	++	0.213806
3510		SL1344_3434	112.043	137.712	73.1033	107.619	2.77655	22.4995	43.3455	22.8739	++	0.212544
3347	greA	SL1344_3271	78.6626	79.9557	76.9594	78.5259	4.25485	18.9937	21.4864	14.9116	++	0.189895
705	sucB/odhB	SL1344_0719	189.513	56.7184	10.6281	85.6197	23.0051	22.8009	0	15.2687	++	0.178331
4413	fbp	SL1344_4348	69.037	75.7877	57.282	67.3689	0	6.81596	28.4073	11.7411	++	0.174281
1717	cvrA	SL1344_1729	114.386	55.3077	43.0498	70.9144	0	0	29.2435	9.74784	++	0.137459
2305		SL1344_2314	112.693	40.1051	0	50.9327	0	0	19.7766	6.59219	++	0.129429
3543	pckA	SL1344_3467	111.48	72.393	0	61.291	9.44282	13.6361	0	7.69299	++	0.125516
2150	mglC	SL1344_2165	172.541	68.9057	0	80.4823	0	18.7357	0	6.24522	++	0.0775974
3071		SL1344_2997	166.745	33.4582	0	66.7343	11.5022	0	0	3.83405	++	0.0574525
3633	dtpB/yhiP	SL1344_3557	125.708	26.0766	0	50.595	0	7.82593	0	2.60864	++	0.0515593
3733	lldR/lctR	SL1344_3658	129.841	18.3105	0	49.3839	7.15957	0	0	2.38652	++	0.0483259
639	gltJ	SL1344_0653	172.25	38.1302	0	70.1267	0.835934	0	0	0.278645	++	0.00397345
2240		SL1344_2250	194.111	108.212	0	100.774	1.19283	0	0	0.397609	++	0.00394554
1385	fumB/fumA	SL1344_1398	212.854	33.157	0	82.0038	0	0	0	0	++	0
1543	trg	SL1344_1556	210.733	104.579	0	105.104	0	0	0	0	++	0
576	cstA	SL1344_0588	207.529	11.5782	0	73.0356	0	0	0	0	++	0
3734	lldD/lctD	SL1344_3659	193.764	0	0	64.5879	0	0	0	0	++	0
655	chiP/ybfM	SL1344_0669	189.264	96.6369	0	95.3004	0	0	0	0	++	0
2302		SL1344_2311	185.073	0	0	61.691	0	0	0	0	++	0
3157	ansB	SL1344_3081	166.924	57.8008	0	74.9084	0	0	0	0	++	0
1718	dadX	SL1344_1730	152.932	33.0382	0	61.9899	0	0	0	0	++	0
2842		SL1344_2768	148.646	0	0	49.5486	0	0	0	0	++	0
351	prpR	SL1344_0362	148.058	0	0	49.3528	0	0	0	0	++	0
3164	nupG	SL1344_3088	144.616	119.403	0	88.0063	0	0	0	0	++	0
3104	gcvP	SL1344_3029	130.25	0	0	43.4166	0	0	0	0	++	0
2244	glpB	SL1344_2254	125.083	28.758	0	51.2803	0	0	0	0	++	0
3185	uxuA	SL1344_3109	120.256	0	0	40.0854	0	0	0	0	++	0
1386	fumC	SL1344_1400	114.985	0	0	38.3283	0	0	0	0	++	0
3106	gcvT	SL1344_3031	114.696	25.581	0	46.759	0	0	0	0	++	0
3266	aer	SL1344_3190	113.15	71.1385	0	61.4295	0	0	0	0	++	0
1541		SL1344_1554	108.144	0	0	36.0481	0	0	0	0	++	0
2245	glpC	SL1344_2255	107.614	9.41749	0	39.0106	0	0	0	0	++	0

## Sheet: 1 h p.i.
			WT				ΔgreA ΔgreB
Geneid	Locus	Systematic identifier	Rep 1 normalized read count	Rep 2 normalized read count	Rep 3 normalized read count	Average normalized read count	Rep 1 normalized read count	Rep 2 normalized read count	Rep 3 normalized read count	Average normalized read count	Transcription Level	Ratio d
1973		SL1344_1990	409.412	333.151	301.436	348	560.405	401.041	498.913	486.786	++++	1.39881
1011	pipA	SL1344_1026	392.06	272.335	294.598	319.664	481.054	318.643	453.482	417.726	++++	1.30677
1107	rne	SL1344_1122	296.192	513.846	254.799	354.946	336.085	473.448	581.239	463.591	++++	1.30609
2161	cirA	SL1344_2176	481.273	554.273	460.326	498.624	535.975	668.049	719.48	641.168	++++	1.28587
3006	pyrG	SL1344_2932	425.255	419.672	409.163	418.03	560.281	404.697	617.915	527.631	++++	1.26218
4151	tufB	SL1344_4085	425.558	328.225	493.652	415.812	552.883	408.294	590.067	517.081	++++	1.24355
2373	gltX	SL1344_2381	361.521	263.941	350.863	325.442	442.384	364.34	403.581	403.435	++++	1.23965
4365	purA	SL1344_4299	368.092	317.665	343.121	342.959	396.817	349.862	501.816	416.165	++++	1.21345
3043	amiC	SL1344_2969	407.249	233.968	312.702	317.973	435.406	313.629	402.526	383.854	++++	1.20719
3958		SL1344_3889	422.411	308.766	488.836	406.671	521.986	411.862	517.715	483.854	++++	1.18979
3463	secY/prlA	SL1344_3387	384.375	364.925	375.017	374.772	419.281	406.932	506.024	444.079	++++	1.18493
189	fhuA	SL1344_0192	308.539	403.69	357.08	356.436	377.103	363.67	513.331	418.035	++++	1.17282
4545		SL1344_4482	355.356	266.951	320.774	314.36	375.673	296.646	413.92	362.08	++++	1.1518
881	ftsK	SL1344_0898	429.203	652.282	458.583	513.356	409.816	460.878	866.581	579.092	++++	1.12805
1114	plsX	SL1344_1129	370.058	369.072	338.551	359.227	357.995	391.724	448.318	399.346	++++	1.11168
576	cstA	SL1344_0588	428.334	578.116	570.839	525.763	475.704	493.949	754.784	574.812	++++	1.09329
3344	ftsH	SL1344_3268	430.618	417.384	380.466	409.489	342.774	439.265	519.823	433.954	++++	1.05974
252	mltD/dniR	SL1344_0255	363.706	331.551	476.379	390.545	404.557	320.775	513.184	412.839	++++	1.05708
4544	fhuF	SL1344_4481	378.199	330.8	379.369	362.789	379.937	289.627	459.925	376.497	++++	1.03778
3330	nlpI	SL1344_3254	502.41	338.451	517.883	452.915	505.319	336.196	560.059	467.191	++++	1.03152
2387	ptsI	SL1344_2395	254.31	446.114	342.327	347.584	301.135	376.725	378.664	352.175	++++	1.01321
901	rpsA	SL1344_0918	387.3	416.065	329.719	377.694	317.211	391.984	408.575	372.59	++++	0.986486
4158	rpoB	SL1344_4092	530.881	360.077	198.563	363.174	219.32	379.285	454.201	350.935	++++	0.966301
2978	nlpD	SL1344_2904	415.657	335.27	413.394	388.107	413.261	300.892	406.887	373.68	++++	0.962828
221	rseP/yaeL	SL1344_0224	288.803	317.113	215.502	273.806	238.749	264.433	283.026	262.069	++++	0.957135
2495	iscS	SL1344_2505	412.876	422.173	435.718	423.589	372.796	398.153	426.832	399.26	++++	0.942566
3489	fusA	SL1344_3413	412.439	364.959	343.892	373.764	293.414	345.268	408.961	349.214	++++	0.934319
3945	rho	SL1344_3876	404.993	317.803	385.695	369.497	304.927	312.239	407.903	341.69	++++	0.924743
3567	glpD	SL1344_3493	493.802	504.284	552.581	516.889	440.321	418.649	547.36	468.777	++++	0.90692
3328	deaD	SL1344_3253	330.822	336.759	397.46	355.014	289.991	315.391	350.348	318.577	++++	0.897364
133	lpxC	SL1344_0134	366.596	299.515	391.441	352.517	297.451	258.835	388.644	314.977	++++	0.893507
2977	rpoS	SL1344_2903	376.643	348.937	451.3	392.293	336.804	329.777	352.374	339.652	++++	0.865811
3260	dnaG	SL1344_3184	375.514	370.341	357.239	367.698	229.982	340.311	380.16	316.818	++++	0.861624
222	bamA/yaeT	SL1344_0225	339.176	346.596	312.305	332.693	161.001	279.019	419.346	286.456	++++	0.861022
562	fes	SL1344_0574	348.312	346.559	364.169	353.014	245.024	291.891	356.666	297.861	++++	0.843765
2832	iroB	SL1344_2758	302.662	358.795	355.941	339.133	219.214	265.202	342.338	275.585	++++	0.812616
564	entF	SL1344_0576	754.647	919.58	886.159	853.462	399.415	682.031	922.014	667.82	++++	0.782484
4078	cpxP	SL1344_4009	446.908	248.611	398.848	364.789	246.794	305.369	241.428	264.53	++++	0.725159
2836	iroN	SL1344_2762	656.342	747.355	926.827	776.841	404.221	596.784	673.647	558.218	++++	0.718574
2833	iroC	SL1344_2759	562.692	758.424	845.187	722.101	307.643	498.701	748.257	518.2	++++	0.717628
561		SL1344_0573	422.657	540.783	467.29	476.91	230.548	438.271	351.14	339.986	++++	0.712894
698	gltA	SL1344_0712	289.556	364.653	153.99	269.4	124.231	372.004	19.4791	171.905	++++	0.638103
3558	malT	SL1344_3482	186.668	543.337	154.392	294.799	92.4674	345.655	91.5164	176.546	++++	0.59887
2360	lpxP	SL1344_2369	407.549	279.088	342.21	342.949	122.513	186.066	105.262	137.947	++++	0.402238
3335	infB	SL1344_3259	326.062	378.004	67.1855	257.084	23.0001	275.473	0	99.4909	++++	0.386998
2928	prgH	SL1344_2854	244.174	397.005	590.491	410.557	15.9868	71.8747	9.94268	32.6014	++++	0.0794078
2950	invA	SL1344_2875	255.505	355.171	581.135	397.27	0	65.0531	0	21.6844	++++	0.0545835
2517	purL	SL1344_2527	172.981	301.563	152.152	208.899	441.739	552.641	844.881	613.087	+++	2.93485
2507		SL1344_2517	206.251	260.564	124.239	197.018	379.056	306.352	460.6	382.003	+++	1.93893
1126	fhuE	SL1344_1141	186.142	288.615	120.26	198.339	291.51	340.483	450.054	360.682	+++	1.81851
1341	ssaU	SL1344_1356	211.692	173.937	140.069	175.233	356.953	269.508	304.625	310.362	+++	1.77114
3785	xanP	SL1344_3713	169.767	214.654	127.895	170.772	248.551	236.604	393.814	292.99	+++	1.71568
4181	purH	SL1344_4115	281.077	225.095	295.022	267.065	485.901	386.897	499.49	457.429	+++	1.7128
1675	purU	SL1344_1687	185.307	154.765	128.379	156.15	270.599	236.223	288.394	265.072	+++	1.69754
1668	adhE	SL1344_1680	92.0177	431.754	100.404	208.059	269.994	390.525	383.028	347.849	+++	1.67188
467	dnaX	SL1344_0477	156.101	226.583	165.118	182.6	215.108	319.366	367.074	300.516	+++	1.64576
451	ylaB	SL1344_0461	210.036	176.5	147.742	178.092	329.092	218.212	324.948	290.751	+++	1.63258
2190	pbgA	SL1344_2205	191.231	240.584	141.879	191.231	263.357	251.992	385.992	300.447	+++	1.57112
995	ompA	SL1344_1010	178.615	174.575	209.667	187.619	260.5	245.011	376.741	294.084	+++	1.56746
2322	purF	SL1344_2331	232.862	275.07	246.716	251.549	384.679	322.932	474.141	393.917	+++	1.56596
2454	purM	SL1344_2462	193.991	219.955	121.88	178.609	258.828	246.941	323.033	276.267	+++	1.54677
3121	epd	SL1344_3046	182.836	273.932	188.169	214.979	336.205	256.714	388.723	327.214	+++	1.52207
256	dnaQ	SL1344_0259	246.944	176.344	168.838	197.375	375.492	211.349	309.291	298.711	+++	1.51341
2498	suhB	SL1344_2508	203.464	189.929	129.753	174.382	251.489	231.675	289.285	257.483	+++	1.47655
1761	prc	SL1344_1774	156.266	255.345	151.874	187.828	204.512	262.013	347.244	271.256	+++	1.44417
2879	yqaB	SL1344_2805	169.847	158.916	198.34	175.701	253.558	214.454	288.652	252.221	+++	1.43551
2456	ppk1	SL1344_2464	183.358	220.34	93.6241	165.774	176.366	226.764	308.627	237.252	+++	1.43118
2491	hscA	SL1344_2501	160.942	205.565	0	122.169	101.297	270.907	149.832	174.012	+++	1.42436
570	fepB	SL1344_0582	164.626	200.043	176.074	180.248	219.022	237.632	312.414	256.356	+++	1.42224
214	rpsB	SL1344_0217	198.634	194.891	171.979	188.501	262.772	226.667	308.947	266.129	+++	1.41181
153	lpdA	SL1344_0154	210.052	290.47	82.4646	194.329	220.664	312.865	279.791	271.107	+++	1.39509
4009	hemG	SL1344_3940	188.076	151.461	246.906	195.481	300.783	228.406	288.529	272.573	+++	1.39437
801	ybiT	SL1344_0813	127.618	196.899	72.7044	132.407	138.765	191.012	220.194	183.324	+++	1.38454
1974	ldtA	SL1344_1991	272.808	218.993	255.948	249.25	406.167	266.676	357.214	343.352	+++	1.37754
1297	pykF	SL1344_1312	144.895	197.624	126.99	156.503	168.268	228.747	248.183	215.066	+++	1.3742
1965	mtfA	SL1344_1977	264.069	209.021	196.08	223.057	348.973	252.662	317.858	306.497	+++	1.37408
246	gmhB	SL1344_0249	229.984	207.839	255.56	231.128	324.84	275.104	347.826	315.923	+++	1.36688
2881	alaS	SL1344_2807	263.824	229.354	264.942	252.706	291.177	362.215	376.68	343.357	+++	1.35872
3353	ispB	SL1344_3277	201.042	167.478	150.208	172.909	233.754	176.876	293.136	234.588	+++	1.35671
718	cpoB/ybgF	SL1344_0732	251.727	224.161	254.407	243.431	353.543	280.893	355.207	329.881	+++	1.35513
3876	dnaA	SL1344_3805	174.34	179.889	134.087	162.772	199.398	211.709	250.057	220.388	+++	1.35397
2370		SL1344_2378	290.592	191.695	231.362	237.883	362.552	308.32	289.5	320.124	+++	1.34572
647		SL1344_0661	166.09	156.023	195.054	172.389	258.565	190.704	242.978	230.749	+++	1.33853
2323	cvpA	SL1344_2332	223.087	182.715	189.453	198.418	301.524	200.946	283.962	262.144	+++	1.32117
3924		SL1344_3857	216.528	163.122	286.976	222.209	332.854	245.41	298.251	292.172	+++	1.31485
431	tig	SL1344_0441	237.77	292.025	225.992	251.929	291.297	292.218	405.104	329.539	+++	1.30806
900	cmk	SL1344_0917	212.556	177.843	154.092	181.497	231.507	218.791	260.831	237.043	+++	1.30605
2616	clpB	SL1344_2620	278.78	190.441	320.9	263.374	283.299	381.707	364.912	343.306	+++	1.30349
2643	trmD	SL1344_2647	167.622	179.057	148.591	165.09	188.063	198.433	257.647	214.714	+++	1.30059
3167		SL1344_3091	220.18	158.644	178.42	185.748	285.497	182.2	256.878	241.525	+++	1.30029
3458	rpoA/pez	SL1344_3382	197.811	256.779	242.704	232.431	286.544	270.435	349.629	302.203	+++	1.30018
1125	ptsG	SL1344_1140	210.077	390.445	146.151	248.891	294.009	358.376	318.353	323.58	+++	1.30009
3880	yidC	SL1344_3809	140.173	221.555	132.062	164.597	160.454	193.085	287.075	213.538	+++	1.29734
4149	coaA	SL1344_4083	180.879	146.809	163.807	163.832	232.32	171.173	231.7	211.731	+++	1.29237
2374	xapR	SL1344_2382	353.189	249.833	319.16	307.394	438.945	342.545	402.922	394.804	+++	1.28436
4547	rsmC	SL1344_4484	259.802	236.253	310.414	268.823	368.509	281.418	384.994	344.974	+++	1.28328
3780	spoT	SL1344_3708	179.009	236.224	217.807	211.013	219.365	238.987	348.893	269.082	+++	1.27519
3166		SL1344_3090	278.121	196.35	207.658	227.376	340.748	237.675	286.007	288.143	+++	1.26725
3042	mltA	SL1344_2968	270.627	142.771	234.244	215.881	330.644	191.198	296.455	272.766	+++	1.2635
4146	murI	SL1344_4080	279.117	210.19	317.36	268.889	366.771	268.168	373.315	336.085	+++	1.2499
1253	thrS	SL1344_1267	189.024	230.249	170.019	196.43	187.03	256.501	291.59	245.04	+++	1.24747
2162	lysP	SL1344_2177	147.731	183.809	124.186	151.909	174.206	170.42	219.315	187.981	+++	1.23746
1853	pgsA	SL1344_1875	302.379	227.785	278.411	269.525	380.116	267.873	345.503	331.164	+++	1.2287
1112	yceD	SL1344_1127	248.044	194.274	239.917	227.412	298.272	217.293	318.505	278.023	+++	1.22256
1210	gapA	SL1344_1225	163.832	287.535	151.158	200.842	204.45	242.657	289.278	245.461	+++	1.22216
3485	hopD	SL1344_3409	171.351	179.569	245.447	198.789	246.046	211.464	270.837	242.782	+++	1.22131
3963	cyaA	SL1344_3894	262.864	285.261	373.801	307.309	292.142	218.951	614.077	375.057	+++	1.22046
3480	rplB	SL1344_3404	174.84	191.798	137.957	168.199	182.752	248.969	177.988	203.236	+++	1.20831
1852		SL1344_1874	169.196	154.179	158.949	160.775	224.179	168.873	189.555	194.202	+++	1.20792
3337	rimP	SL1344_3261	175.883	151.02	186.909	171.271	225.073	162.47	225.096	204.213	+++	1.19234
3111	zapA	SL1344_3036	220.886	168.588	223.058	204.177	275.806	171.55	280.315	242.557	+++	1.18797
2476	rodZ/yfgA	SL1344_2486	145.705	184.166	143.146	157.672	159.502	177.66	223.978	187.046	+++	1.1863
571	entC	SL1344_0583	264.704	298.3	264.675	275.893	272.665	321.465	383.134	325.755	+++	1.18073
2464	guaB	SL1344_2472	268.627	195.591	172.605	212.274	252.156	232.155	262.918	249.076	+++	1.17337
3459	rpsD	SL1344_3383	164.421	158.419	181.743	168.194	174.618	165.009	250.212	196.613	+++	1.16896
3587	yhhY	SL1344_3512	200.945	168.415	189.047	186.136	241.683	175.173	226.484	214.447	+++	1.1521
91	lptD/imp	SL1344_0094	181.111	261.725	161.724	201.52	181.603	140.028	373.922	231.851	+++	1.15051
2572		SL1344_2578	228.094	183.673	177.948	196.572	212.68	199.505	262.155	224.78	+++	1.1435
3209	exbB	SL1344_3133	209.157	176.522	207.494	197.724	206.231	185.789	282.609	224.876	+++	1.13732
224	lpxD	SL1344_0227	168.218	181.965	146.405	165.529	156.016	174.02	233.802	187.946	+++	1.13542
3925	hdfR	SL1344_3858	210.112	188.713	225.302	208.042	201.215	221.215	281.704	234.711	+++	1.12819
648	asnB	SL1344_0662	258.236	343.775	281.564	294.525	362.317	349.95	281.592	331.286	+++	1.12482
4159	rpoC	SL1344_4093	251.342	194.056	0	148.466	12.7761	242.854	240.169	165.266	+++	1.11316
832		SL1344_0846	158.241	176.099	124.191	152.844	160.359	149.931	197.817	169.369	+++	1.10812
2444	bamC	SL1344_2451	125.695	214.962	153.403	164.686	128.756	168.72	249.126	182.201	+++	1.10635
1119	fabF	SL1344_1134	280.21	310.155	317.503	302.623	263.404	327.522	412.578	334.501	+++	1.10534
3005	eno	SL1344_2931	164.652	213.729	175.082	184.487	130.823	217.255	262.972	203.683	+++	1.10405
2619	bamD	SL1344_2623	175.351	159.302	125.805	153.486	141.334	164.968	201.03	169.111	+++	1.1018
4354	queG	SL1344_4289	222.614	175.872	297.059	231.848	251.306	244.792	268.596	254.898	+++	1.09942
3112	ygfA	SL1344_3037	298.838	262.536	307.994	289.789	332.532	254.114	369.125	318.59	+++	1.09939
4156	rplJ	SL1344_4090	186.195	182.3	252.586	207.027	251.635	166.953	261.429	226.673	+++	1.09489
2497	trmJ	SL1344_2507	231.143	197.575	219.731	216.149	240.954	211.351	256.195	236.167	+++	1.09261
1577	fnr	SL1344_1591	222.254	279.643	229.371	243.756	258.962	228.184	311.531	266.226	+++	1.09218
3340	secG	SL1344_3264	238.378	147.642	218.711	201.577	247.489	166.077	245.841	219.802	+++	1.09041
2176	mepS/spr	SL1344_2191	305.317	293.599	321.811	306.909	354.676	283.1	365.567	334.448	+++	1.08973
1854	uvrC	SL1344_1876	179.264	206.211	191.219	192.231	151.055	214.006	257.195	207.419	+++	1.07901
4361	hflX	SL1344_4296	236.338	256.423	222.194	238.319	134.516	257.411	369.01	253.646	+++	1.06431
3586		SL1344_3511	194.229	168.07	188.634	183.644	190.396	197.735	196.683	194.938	+++	1.0615
1488	ompD	SL1344_1503	75.9003	245.811	238.38	186.697	138.61	264.593	191.006	198.07	+++	1.06092
572	entE	SL1344_0584	170.354	202.515	258.388	210.419	119.895	187.313	360.721	222.643	+++	1.05809
3908	atpB	SL1344_3838	154.502	190.079	161.093	168.558	155.776	161.725	216.588	178.03	+++	1.05619
4155	rplA	SL1344_4089	217.231	175.752	226.267	206.417	218.297	178.338	250.43	215.688	+++	1.04492
1115	fabH	SL1344_1130	149.316	176.935	112.444	146.232	102.493	185.018	170.331	152.614	+++	1.04364
459	acrA	SL1344_0469	222.614	258.592	190.931	224.046	215.58	179.718	303.623	232.974	+++	1.03985
3341	glmM	SL1344_3265	267.143	221.415	220.691	236.416	258.388	217.663	260.863	245.638	+++	1.03901
1117	fabG	SL1344_1132	155.95	200.955	158.348	171.751	141.497	180.946	212.895	178.446	+++	1.03898
3432	dusB	SL1344_3357	183.95	159.911	187.337	177.066	184.49	141.462	225.19	183.714	+++	1.03755
1010	yccA	SL1344_1025	249.029	196.352	220.899	222.093	245.267	195.405	250.494	230.389	+++	1.03735
1578	uspE	SL1344_1592	201.808	240.45	210.8	217.686	173.758	239.748	259.641	224.382	+++	1.03076
4017		SL1344_3948	264.728	142.937	225.449	211.038	228.948	137.887	282.237	216.357	+++	1.02521
1266		SL1344_1279	253.59	334.978	283.583	290.717	253.833	265.15	373.575	297.519	+++	1.0234
3959	hemY	SL1344_3890	249.543	172.733	291.549	237.942	254.058	237.672	234.198	241.976	+++	1.01696
1191		SL1344_1208	230.715	207.596	200.787	213.033	220.699	194.089	233.048	215.945	+++	1.01367
883	rarA	SL1344_0900	179.057	181.573	162.592	174.407	146.81	152.124	230.212	176.382	+++	1.01132
2175		SL1344_2190	159.729	204.735	144.246	169.57	169.361	183.332	159.651	170.781	+++	1.00714
2496	iscR/yfhP	SL1344_2506	270.09	242.279	297.601	269.99	245.409	251.441	312.101	269.65	+++	0.998742
3331	pnp	SL1344_3255	292.804	285.376	286.728	288.303	291.796	262.619	308.96	287.792	+++	0.998227
3942	rhlB	SL1344_3874	215.371	186.338	210.307	204.005	194.92	176.13	236.89	202.647	+++	0.993341
3902	atpD	SL1344_3832	156.291	172.413	121.053	149.919	58.1257	174.597	210.626	147.783	+++	0.985754
4353		SL1344_4288	223.783	162.817	256.592	214.397	225.521	170.624	237.202	211.116	+++	0.984694
3688	yiaG	SL1344_3614	245.081	164.704	230.504	213.429	235.559	154.744	229.86	206.721	+++	0.968568
3689	cspA	SL1344_3615	307.055	178.978	292.607	259.547	288.259	186.535	277.085	250.626	+++	0.96563
3488	tuf	SL1344_3412	286.036	263.055	301.718	283.603	242.23	248.149	321.866	270.749	+++	0.954674
796		SL1344_0809	164.792	195.961	143.889	168.214	153.402	181.074	144.924	159.8	+++	0.949981
3345	rrmJ/ftsJ	SL1344_3269	242.185	172.922	224.602	213.236	186.233	171.299	244.928	200.82	+++	0.941773
3273		SL1344_3197	348.404	237.265	264.245	283.305	293.96	229.53	270.015	264.502	+++	0.933631
3272	ygjR	SL1344_3196	205.249	173.794	169.028	182.691	196.132	139.566	175.593	170.43	+++	0.932891
2835	iroE	SL1344_2761	228.219	268.078	312.583	269.627	192.764	226.254	312.389	243.802	+++	0.904223
3428	accC	SL1344_3353	121.996	203.761	102.539	142.765	73.7872	182.35	124.775	126.971	+++	0.889366
3690	cueP	SL1344_3616	288.418	212.98	315.998	272.466	254.229	217.124	255.115	242.156	+++	0.888757
3610	ftsX	SL1344_3534	190.256	149.945	177.994	172.732	150.76	144.166	164.105	153.01	+++	0.885825
2445	dapA	SL1344_2452	193.097	173.058	180.069	182.075	136.998	141.943	203.837	160.926	+++	0.883846
3609	rpoH	SL1344_3533	308.4	235.978	317.071	287.149	219.051	236.753	298.141	251.315	+++	0.875206
2918	sitD	SL1344_2844	240.296	256.116	367.888	288.1	222.072	191.578	334.824	249.492	+++	0.865991
700	sdhC	SL1344_0714	178.901	162.751	138.49	160.047	164.948	168.697	77.86	137.168	+++	0.857048
2368	mntH	SL1344_2376	202.543	277.1	237.479	239.041	162.036	172.178	276.108	203.441	+++	0.851072
4359	miaA	SL1344_4294	217.725	144.699	171.153	177.859	96.632	167.423	182.629	148.895	+++	0.83715
2917	sitC	SL1344_2843	192.244	228.531	286.523	235.766	148.563	181.087	261.631	197.093	+++	0.835969
132	ftsZ	SL1344_0133	232.873	188.435	239.789	220.366	177.23	151.818	212.914	180.654	+++	0.819792
2919	avrA	SL1344_2845	266.869	322.314	433.065	340.749	254.943	239.719	341.328	278.663	+++	0.817795
192	fhuB	SL1344_0195	194.252	332.252	79.2748	201.926	63.4444	273.644	157.84	164.976	+++	0.817011
2915	sitA	SL1344_2841	247.62	281.453	358.163	295.745	197.297	213.302	302.485	237.695	+++	0.803715
3336	nusA	SL1344_3260	278.185	318.915	278.458	291.853	193.764	267.795	232.996	231.519	+++	0.793271
3904	atpA	SL1344_3834	230.642	238.711	218.717	229.357	95.9439	202.838	237.412	178.732	+++	0.779273
3407	mdh	SL1344_3331	185.194	233.699	103.222	174.038	137.102	215.882	52.0888	135.024	+++	0.77583
2383	zipA	SL1344_2391	189.831	230.82	214.315	211.655	113.601	216.037	161.382	163.673	+++	0.773302
3055	ptsP	SL1344_2981	108.261	222.942	211.767	180.99	93.7768	103.062	221.996	139.612	+++	0.771377
2242	glpT	SL1344_2252	33.9571	302.3	16.4525	117.57	57.7698	190.277	23.7001	90.5822	+++	0.770454
426	cyoB	SL1344_0436	127.925	278.861	79.4341	162.073	93.65	137.908	139.658	123.739	+++	0.763473
2877	gshA	SL1344_2803	237.34	185.779	203.126	208.749	117.046	134.316	213.523	154.962	+++	0.742336
2916	sitB	SL1344_2842	207.767	207.806	253.548	223.04	86.3464	146.772	243.983	159.034	+++	0.713028
4104	glpF	SL1344_4036	130.953	242.866	91.9057	155.242	76.0947	194.776	59.7154	110.196	+++	0.709833
2834	iroD	SL1344_2760	235.929	241.603	230.793	236.109	106.15	174.843	217.227	166.073	+++	0.703377
4079	fieF	SL1344_4010	222.592	152.541	199.23	191.454	129.601	140.108	129.705	133.138	+++	0.695404
433	clpX	SL1344_0443	165.104	238.986	201.63	201.907	79.7732	118.527	209.69	135.997	+++	0.673562
3348	dacB	SL1344_3272	213.318	150.516	172.296	178.71	101.041	105.451	145.25	117.247	+++	0.656077
2868	proV	SL1344_2794	238.923	320.692	351.649	303.755	144.882	242.126	210.51	199.173	+++	0.655703
2291	alaA	SL1344_2300	218.283	222.475	228.972	223.244	106.346	131.028	196.243	144.539	+++	0.647449
1154	phoP	SL1344_1169	194.539	192.827	232.704	206.69	127.747	148.291	124.405	133.481	+++	0.645803
1391	rstA	SL1344_1405	195.797	232.523	239.246	222.522	124.822	152.224	143.973	140.34	+++	0.630678
868	clpA	SL1344_0884	124.797	325.811	194.289	214.966	37.7208	168.602	196.957	134.427	+++	0.62534
865	macB	SL1344_0881	130.642	222.595	113.763	155.666	25.5221	131.859	129.498	95.6263	+++	0.614302
1370	dtpA/tppB	SL1344_1384	185.721	238.37	288.06	237.384	124.867	165.221	141.251	143.78	+++	0.605685
763	slrP	SL1344_0776	215.515	254.884	288.477	252.958	96.2263	144.256	208.67	149.717	+++	0.591866
3496	fkpA	SL1344_3420	175.086	171.422	148.349	164.953	73.8122	104.232	112.402	96.8152	+++	0.586928
4077	cpxR	SL1344_4008	243.476	160.456	223.229	209.054	114.739	159.413	88.2877	120.813	+++	0.577906
2040	wzzB	SL1344_2056	175.864	158.995	200.675	178.511	77.5704	114.883	113.345	101.933	+++	0.571016
1730	minC	SL1344_1742	157.078	186.24	173.868	172.395	68.5975	102.135	123.088	97.9402	+++	0.568113
702	sdhA	SL1344_0716	191.225	340.428	16.9874	182.88	0	310.254	0	103.418	+++	0.565497
1161	icd	SL1344_1176	183.117	245.017	146.128	191.421	84.0486	175.868	51.5387	103.818	+++	0.542357
2597	rseB	SL1344_2602	188.907	215.893	176.648	193.816	69.9764	110.009	134.028	104.671	+++	0.540055
831		SL1344_0845	174.419	150.923	117.51	147.617	49.2971	82.3621	71.3006	67.6533	+++	0.458302
131	ftsA	SL1344_0132	233.417	234.54	249.981	239.313	65.5607	113.161	143.09	107.271	+++	0.448245
128	murC	SL1344_0129	193.846	222.692	176.208	197.582	0.07119	171.817	90.6631	87.5172	+++	0.442942
2598	rseA	SL1344_2603	188.614	197.432	191.88	192.642	75.4774	89.5366	88.1837	84.3993	+++	0.438115
3261	rpoD	SL1344_3185	196.244	218.12	93.8415	169.402	30.0945	137.007	53.432	73.5113	+++	0.433946
1153	phoQ	SL1344_1168	166.817	254.77	320.224	247.27	72.3744	141.365	86.8862	100.208	+++	0.405258
863	ybjX	SL1344_0879	241.407	263.771	259.098	254.759	120.001	133.717	53.7935	102.504	+++	0.402357
4103	glpK	SL1344_4035	155.963	303.25	39.4696	166.228	9.34906	169.593	0	59.6475	+++	0.35883
2954	invH	SL1344_2879	181.646	176.306	262.573	206.841	59.5924	99.0635	52.2375	70.2978	+++	0.339863
2599	rpoE	SL1344_2604	206.329	171.787	208.971	195.696	43.266	91.2037	55.852	63.4406	+++	0.324179
2929	hilD	SL1344_2855	248.111	301.671	479.139	342.974	72.5753	129.261	106.284	102.707	+++	0.299459
2932	sptP	SL1344_2858	212.405	190.45	302.495	235.116	58.1184	78.2967	35.0171	57.144	+++	0.243046
3672		SL1344_3596	83.0604	239.206	205.826	176.031	8.21626	52.9564	66.7365	42.6364	+++	0.242209
1819	cutC	SL1344_1842	218.544	191.845	154.616	188.335	19.1012	71.4309	40.0438	43.5253	+++	0.231106
156	acnB	SL1344_0159	294.295	291.399	135.258	240.317	0	149.877	0.136067	50.0044	+++	0.208077
2921	hilC	SL1344_2847	154.48	245.665	360.719	253.621	40.4719	79.0327	32.9625	50.8224	+++	0.200387
2953	invF	SL1344_2878	175.478	199.024	292.63	222.377	14.7047	74.593	9.43145	32.9097	+++	0.14799
1248		SL1344_1263	258.05	268.427	417.18	314.552	27.6214	88.0605	20.211	45.2976	+++	0.144007
2951	invE	SL1344_2876	145.504	243.974	361.928	250.468	0	62.7325	0	20.9108	+++	0.083487
2936	sipA	SL1344_2861	187.708	212.095	400.376	266.727	22.8967	25.6726	13.6884	20.7526	+++	0.0778047
2952	invG	SL1344_2877	235.952	329.155	559.324	374.81	0	85.8866	0	28.6289	+++	0.0763823
3732	lldP/lctP	SL1344_3657	30.0934	402.853	0	144.315	0	32.2643	0	10.7548	+++	0.0745227
3378	gltB	SL1344_3302	98.7948	437.329	260.145	265.423	0	45.806	0	15.2687	+++	0.0575258
4316	rtsA	SL1344_4251	159.418	183.713	299.899	214.343	5.36232	29.0816	0	11.4813	+++	0.0535651
2930	hilA	SL1344_2856	175.518	179.791	282.518	212.609	0	26.1122	0	8.70408	+++	0.0409394
4312		SL1344_4247	213.182	162.919	265.81	213.971	23.7817	0	0	7.92723	+++	0.0370482
2948	invC	SL1344_2873	130.376	199.174	301.58	210.377	0	0	0	0	+++	0
1796	purT	SL1344_1817	76.1568	102.89	16.7766	65.2745	130.217	131.427	207.349	156.331	++	2.39498
2231	gyrA	SL1344_2241	58.4882	154.936	38.4678	83.964	153.341	207.732	202.372	187.815	++	2.23685
1402		SL1344_1416	94.1042	220.648	13.923	109.558	198.235	266.048	260.873	241.719	++	2.2063
3911	mnmG	SL1344_3841	177.312	134.044	54.9589	122.105	271.52	196.683	334.931	267.712	++	2.19247
2827		SL1344_2752	99.5751	82.6433	0	60.7395	117.808	165.596	113.647	132.35	++	2.17898
1342	mdtK	SL1344_1357	155.524	134.971	119.806	136.767	383.811	210.247	287.596	293.885	++	2.1488
870		SL1344_0887	153.736	98.8637	69.0281	107.209	276.789	189.921	204.109	223.606	++	2.0857
993		SL1344_1008	74.6959	109.416	0	61.3705	90.6042	119.535	169.453	126.531	++	2.06175
2477	trmG/rlmN	SL1344_2487	96.0079	141.253	54.1171	97.1258	174.68	160.526	240.646	191.951	++	1.97631
3263		SL1344_3187	110.639	66.793	75.9562	84.4626	167.804	122.437	203.098	164.446	++	1.94697
1375	rsxC	SL1344_1389	58.63	176.976	0	78.5353	82.6883	231.661	137.552	150.634	++	1.91804
257		SL1344_0260	189.462	108.207	103.127	133.599	350.995	159.04	256.077	255.371	++	1.91148
2297	ackA	SL1344_2306	94.1651	82.4568	60.3767	78.9996	122.46	76.7133	253.148	150.774	++	1.90854
2027	plaP	SL1344_2045	106.383	129.904	26.6071	87.6313	143.656	161.426	195.295	166.793	++	1.90335
925		SL1344_0942	90.6424	114.024	37.1735	80.6133	154.524	125.114	164.589	148.076	++	1.83686
152	aceF	SL1344_0153	108.439	154.137	0	87.5251	169.866	138.519	170.624	159.67	++	1.82428
2535	lepA	SL1344_2545	115.936	125.44	34.9278	92.1014	131.809	154.633	213.421	166.621	++	1.80911
2660		SL1344_misc_feature_14	110.59	98.7814	95.5644	101.645	237.904	136.082	157.064	177.017	++	1.74152
1951		-	139.755	137.268	80.1481	119.057	238.442	159.102	223.083	206.876	++	1.73762
871		SL1344_0888	148.149	95.3668	67.5437	103.686	242.734	121.114	176.424	180.091	++	1.73688
3244	ribB	SL1344_3168	136.839	132.506	99.1863	122.844	235.811	130.749	265.23	210.596	++	1.71434
391	secD	SL1344_0402	44.7056	123.368	55.8662	74.6466	49.666	117.799	211.357	126.274	++	1.69162
3762	waaA	SL1344_3690	91.4179	120.641	54.552	88.8704	147.448	113.347	186.25	149.015	++	1.67677
2443	purC	SL1344_2450	99.9242	157.572	90.8793	116.125	164.285	163.743	255.611	194.546	++	1.67532
3912	mioC	SL1344_3842	96.6909	105.356	86.1997	96.0822	166.855	108.287	207.602	160.915	++	1.67476
1618		SL1344_1633	45.8525	151.605	9.52997	68.9957	67.7295	140.939	133.441	114.036	++	1.65281
2442		SL1344_2449	87.163	107.655	77.7333	90.8504	120.225	139.361	190.329	149.972	++	1.65075
1696	prs	SL1344_1708	90.2722	153.844	101.334	115.15	161.616	165.873	240.32	189.27	++	1.64368
2646	ffh	SL1344_2650	97.7628	139.993	89.3981	109.051	168.83	174.129	190.415	177.791	++	1.63035
1656	tonB	SL1344_1668	98.5032	124.223	108.147	110.291	155.742	173.038	209.087	179.289	++	1.6256
169	can	SL1344_0172	111.248	148.398	96.9863	118.877	181.962	140.268	256.062	192.764	++	1.62154
946		SL1344_0961	98.4012	121.268	60.3751	93.3481	164.785	130.226	158.785	151.265	++	1.62044
3527	dam	SL1344_3451	83.5138	94.4442	55.1973	77.7185	119.272	94.9863	162.885	125.714	++	1.61756
515	purK	SL1344_0526	77.8367	115.54	62.5455	85.3075	119.321	120.312	174.185	137.939	++	1.61696
1111	maf	SL1344_1126	110.994	143.43	92.7213	115.715	174.612	155.599	228.67	186.294	++	1.60994
1085	pyrC	SL1344_1100	105.568	131.09	73.794	103.484	159.513	151.474	188.237	166.408	++	1.60805
3675		SL1344_3599	156.012	100.384	102.618	119.671	252.368	133.844	183.509	189.907	++	1.5869
1966		SL1344_1979	161.969	135.205	125.267	140.814	247.108	188.749	233.996	223.284	++	1.58567
3910	rsmG	SL1344_3840	87.4196	96.9825	37.5892	73.9971	121.015	112.715	113.821	115.85	++	1.5656
2332		SL1344_2341	84.4604	107.67	62.998	85.0429	108.007	122.8	167.055	132.621	++	1.55946
2081	asmA	SL1344_2097	70.8066	181.197	56.6427	102.882	70.1105	161.533	248.501	160.048	++	1.55565
569	entS	SL1344_0581	117.13	161.461	116.253	131.615	158.876	197.047	254.202	203.375	++	1.54523
3036	gcvA	SL1344_2962	125.587	100.602	97.9507	108.046	175.741	126.72	196.562	166.341	++	1.53953
3394		SL1344_3318	143.609	143.363	114.823	133.932	207.388	132.449	277.45	205.762	++	1.53632
609	lipA	SL1344_0621	101.298	104.083	72.1761	92.5192	108.355	122.803	193.309	141.489	++	1.52929
565	fepE	SL1344_0577	105.218	156.228	67.9166	109.788	108.05	186.651	205.421	166.708	++	1.51845
2645	rpsP	SL1344_2649	96.282	73.3507	67.7623	79.1317	131.761	91.2827	132.536	118.527	++	1.49784
4322		SL1344_4258	130.521	86.9474	75.8398	97.7695	177.586	104.163	157.007	146.252	++	1.49588
4482		SL1344_4417	101.405	67.4568	55.1661	74.676	131.642	80.5901	121.652	111.294	++	1.49036
2354	pgtE	SL1344_2363	130.073	144.846	92.9173	122.612	184.866	145.425	217.487	182.592	++	1.48919
2059	galF	SL1344_2075	110.189	120.893	69.9936	100.358	136.333	139.905	171.472	149.237	++	1.48704
219	ispU	SL1344_0222	96.2609	131.071	82.7546	103.362	155.334	145.64	159.93	153.635	++	1.48637
1157	mnmA	SL1344_1172	117.46	117.049	69.2346	101.248	102.461	142.936	205.396	150.264	++	1.48412
2533	rnc	SL1344_2543	95.4467	103.361	73.6007	90.8029	127.05	108.87	167.995	134.638	++	1.48275
3088		SL1344_3013	116.526	65.6102	71.1996	84.4451	118.973	113.18	141.348	124.5	++	1.47434
3946	wecA/rfe	SL1344_3877	109.221	101.776	57.0733	89.357	138.792	87.0139	167.408	131.071	++	1.46683
2160		SL1344_2175	108.664	113.859	43.9071	88.81	103.387	161.952	125.273	130.204	++	1.46609
3091	lysS	SL1344_3016	96.5655	103.788	55.8755	85.4098	106.336	111.224	155.864	124.475	++	1.45738
566	fepC	SL1344_0578	70.6145	96.5714	46.3082	71.1647	90.8623	95.1896	124.382	103.478	++	1.45406
3262	mug	SL1344_3186	98.0287	72.8493	68.8118	79.8966	110.163	105.345	132.928	116.145	++	1.45369
4324		SL1344_4259	190.766	127.041	116.372	144.726	251.342	148.119	230.448	209.969	++	1.4508
3089		SL1344_3014	140.558	82.272	95.074	105.968	166.965	97.826	195.561	153.451	++	1.44809
389	tgt	SL1344_0400	83.3018	128.988	13.2112	75.167	102.26	118.833	103.002	108.032	++	1.43722
135	secA	SL1344_0136	102.33	120.681	6.05296	76.3549	29.8631	85.2979	214.03	109.73	++	1.43711
247	dkgB	SL1344_0250	133.979	134.84	116.262	128.36	148.449	207.243	196.615	184.102	++	1.43426
3258	tsaD	SL1344_3182	136.627	140.157	153.541	143.442	233.214	151.675	232.108	205.665	++	1.43379
2534	lepB	SL1344_2544	117.063	122.961	90.1231	110.049	140.158	143.251	186.579	156.663	++	1.42357
3882		SL1344_3812	91.1989	81.9884	47.2346	73.474	95.9881	92.9898	122.945	103.974	++	1.41512
3231	parE	SL1344_3155	69.4746	155.927	90.9649	105.455	102.045	98.8856	245.492	148.808	++	1.41109
220	cdsA	SL1344_0223	82.6446	123.26	93.0239	99.6427	131.359	142.248	147.424	140.344	++	1.40847
661	fur	SL1344_0675	101.957	104.64	73.0861	93.2275	130.944	101.189	161.11	131.081	++	1.40604
1347	purR	SL1344_1362	107.265	168.541	108.947	128.251	147.218	158.739	234.752	180.236	++	1.40534
1502		SL1344_1517	106.012	155.543	58.8478	106.801	123.477	145.96	179.949	149.795	++	1.40256
3442		SL1344_3366	153.649	115.302	194.16	154.37	243.42	169.473	236.199	216.364	++	1.40159
3483	rplC	SL1344_3407	139.776	152.391	214.719	168.962	242.848	205.6	259.718	236.055	++	1.39709
3528	damX	SL1344_3452	121.701	143.372	144.301	136.458	125.381	200.902	244.479	190.254	++	1.39423
3909	atpI	SL1344_3839	122.519	122.937	99.1254	114.861	177.063	125.211	176.837	159.704	++	1.39041
4367	rnr	SL1344_4301	92.5261	139.415	47.8458	93.2623	141.509	158.167	88.1497	129.275	++	1.38615
1964		SL1344_1976	123.496	120.124	88.7468	110.789	159.578	134.529	166.039	153.382	++	1.38445
3092	prfB	SL1344_3017	76.2868	113.964	65.8395	85.3633	113.896	97.4748	142.876	118.082	++	1.38329
229	dnaE	SL1344_0232	148.327	168.203	0	105.51	116.846	163.77	157.145	145.92	++	1.383
3508	yhfA	SL1344_3432	78.1671	97.5661	37.5514	71.0949	82.0258	87.1435	125.735	98.3013	++	1.38268
4025	typA	SL1344_3955	116.343	78.926	107.117	100.795	123.264	116.91	177.272	139.149	++	1.38051
1086		SL1344_1101	94.6384	128.786	95.8099	106.411	147.93	105.34	187.39	146.887	++	1.38036
2653	bamE/smpA	SL1344_2657	109.609	100.237	83.3906	97.7456	128.139	89.7181	185.65	134.502	++	1.37605
2371		SL1344_2379	146.689	120.489	130.333	132.504	221.205	128.456	193.753	181.138	++	1.36704
1185		SL1344_1201	93.9132	168.489	107.273	123.225	155.666	167.989	178.372	167.343	++	1.35802
450		SL1344_0460	161.13	117.859	125.991	134.993	213.044	124.444	212.34	183.276	++	1.35767
4240	lexA	SL1344_4174	105.563	153.772	120.816	126.717	179.641	130.245	205.806	171.897	++	1.35655
947		SL1344_0962	142.965	105.72	108.98	119.222	177.749	133.959	171.055	160.921	++	1.34976
3461	rpsM	SL1344_3385	115.28	126.971	170.542	137.598	174.601	152.755	229.101	185.485	++	1.34803
1700	ychF	SL1344_1712	63.5972	114.696	7.27834	61.8573	88.4547	70.6784	90.7175	83.2835	++	1.34638
662	fldA	SL1344_0676	113.504	122.724	86.5967	107.608	139.607	108.779	183.989	144.125	++	1.33935
3021	syd	SL1344_2947	192.018	126.375	195.551	171.315	248.089	171.104	266.427	228.54	++	1.33404
3529	aroB	SL1344_3453	116.104	146.658	170.417	144.393	136.384	175.605	264.399	192.129	++	1.3306
182	pcnB	SL1344_0185	111.886	186.606	105.265	134.586	139.904	140.941	255.832	178.892	++	1.32921
217	frr	SL1344_0220	106.015	99.3162	91.5856	98.9722	94.986	130.054	167.04	130.693	++	1.32051
2326	accD	SL1344_2335	134.141	178.411	80.9922	131.182	124.322	188.271	206.409	173.001	++	1.31879
3110		SL1344_3035	94.1475	94.714	111.333	100.065	136.796	111.623	147.337	131.919	++	1.31833
2455	purN	SL1344_2463	111.093	143.512	95.1509	116.585	140.794	148.341	171.541	153.559	++	1.31714
1638	rluB	SL1344_1651	86.992	115.733	90.9941	97.9064	99.0227	96.3646	191.289	128.892	++	1.31648
3766	rpmB	SL1344_3694	97.5953	83.5381	106.239	95.7906	139.927	91.0151	146.031	125.658	++	1.3118
3441		-	157.602	117.609	176.27	150.493	230.1	145.385	216.426	197.304	++	1.31105
3391		SL1344_3315	92.0681	100.283	74.6678	89.0062	137.794	87.0858	125.011	116.63	++	1.31036
3482	rplD	SL1344_3406	125.125	136.366	112.371	124.621	156.488	172.991	160.364	163.281	++	1.31022
716	tolB	SL1344_0730	109.649	174.214	76.8557	120.24	121.751	158.947	190.815	157.171	++	1.30715
3484	rpsJ	SL1344_3408	145.781	133.064	180.679	153.175	227.033	152.163	219.516	199.57	++	1.30289
466	apt	SL1344_0476	115.261	141.77	95.6627	117.565	147.761	114.425	197.27	153.152	++	1.3027
2338	fabB	SL1344_2347	52.9002	169.355	104.666	108.974	131.149	113.746	177.821	140.905	++	1.29302
3460	rpsK	SL1344_3384	76.5914	110.904	116.955	101.483	120.615	119.827	151.492	130.645	++	1.28735
2799		SL1344_2719	114.726	112.718	85.947	104.464	126.298	129.225	147.689	134.404	++	1.28661
4363	hflC	SL1344_4298	64.9104	135.155	79.4918	93.1858	87.5624	121.312	149.904	119.593	++	1.28338
3477	rpsC	SL1344_3401	119.377	148.525	37.966	101.956	102.563	168.715	121.037	130.772	++	1.28263
3274	sstT/ygjU	SL1344_3198	77.8379	152.133	60.9616	96.9776	109.719	90.6368	171.914	124.09	++	1.27957
983	pyrD	SL1344_0998	133.915	134.164	99.389	122.489	164.285	142.033	163.221	156.513	++	1.27777
4150		SL1344_4084	103.733	79.6338	106.218	96.5283	143.822	92.6798	132.208	122.903	++	1.27323
3530	aroK	SL1344_3454	119.656	122.988	125.947	122.863	146.231	145.31	177.54	156.36	++	1.27263
3474	rpsQ	SL1344_3398	91.3523	94.8361	93.075	93.0878	123.421	90.2461	140.02	117.896	++	1.2665
2177		SL1344_2192	75.7936	153.991	157.414	129.066	144.632	172.773	172.714	163.373	++	1.26581
3630	pitA	SL1344_3554	117.443	95.5172	92.8096	101.923	107.444	129.229	149.814	128.829	++	1.26398
1695	ispE	SL1344_1707	112.547	140.576	80.2926	111.139	127.807	131.179	159.482	139.49	++	1.2551
3120	pgk	SL1344_3045	82.8964	155.878	134.635	124.47	114.436	157.899	196.174	156.169	++	1.25468
1943		SL1344_1959	133.771	122.335	82.0374	112.715	148.981	115.411	159.465	141.286	++	1.25348
2880	csrA	SL1344_2806	183.77	126.19	181.061	163.674	233.14	151.986	230.089	205.072	++	1.25293
4405		SL1344_4340	103.495	83.056	89.2158	91.9222	90.233	87.6539	167.258	115.048	++	1.25158
918	aspC	SL1344_0935	115.102	190.404	77.3297	127.612	126.648	124.924	226.662	159.411	++	1.24919
1377	rsxA	SL1344_1391	121.835	121.65	105.038	116.174	131.903	116.085	185.194	144.394	++	1.24291
4366	nsrR	SL1344_4300	140.841	110.542	92.3566	114.58	136.076	108.366	181.929	142.124	++	1.24039
3473	rplN	SL1344_3397	140.446	147.728	176.405	154.86	195.394	153.251	227.414	192.02	++	1.23996
4543		SL1344_4480	104.624	121.31	141.829	122.588	133.053	120.155	202.095	151.767	++	1.23803
3350		SL1344_3274	142.687	153.304	115.194	137.062	129.633	170.896	208.49	169.673	++	1.23793
3368	rpoN	SL1344_3292	99.4427	141.607	83.9649	108.338	87.8747	119.177	194.666	133.906	++	1.236
227	lpxB	SL1344_0230	98.1892	133.972	72.5232	101.562	102.074	121.895	151.988	125.319	++	1.23392
2644	rimM	SL1344_2648	118.296	135.131	116.284	123.237	153.105	138.941	163.589	151.878	++	1.23241
3352	rplU	SL1344_3276	158.06	122.358	147.671	142.696	190.312	136.99	197.918	175.073	++	1.22689
568	fepD	SL1344_0580	82.4103	126.246	93.3237	100.66	88.8638	113.715	167.435	123.338	++	1.22529
1378	ydgK	SL1344_1392	123.904	128.692	136.922	129.839	170.428	109.402	196.104	158.645	++	1.22186
3767	radC	SL1344_3695	129.653	106.249	107.361	114.421	177.289	85.0056	155.266	139.187	++	1.21644
3457	rplQ	SL1344_3381	102.161	99.4468	79.0284	93.5453	102.944	98.2491	139.836	113.676	++	1.2152
2386	ptsH	SL1344_2394	93.3497	102.69	100.326	98.7885	122.064	103.659	134.054	119.926	++	1.21396
1296	lpp	SL1344_1311	89.4381	86.1571	90.4334	88.6762	112.406	87.4447	122.057	107.302	++	1.21005
2588		SL1344_2594	102.658	103.32	68.5811	91.5198	68.4685	85.5572	177.992	110.673	++	1.20928
1693	hemA	SL1344_1705	120.523	190.339	154.547	155.136	140.393	202.058	219.621	187.357	++	1.2077
3491	rpsL	SL1344_3415	145.368	91.6537	109.48	115.5	144.373	101.098	171.946	139.139	++	1.20466
884	serS	SL1344_0901	81.9007	135.013	122.645	113.186	112.06	91.6568	205.324	136.347	++	1.20463
1671	galU	SL1344_1683	87.723	140.734	76.4477	101.635	86.9507	134.255	145.496	122.234	++	1.20268
4152	secE	SL1344_4086	110.023	97.546	110.898	106.155	115.8	96.0376	170.227	127.355	++	1.1997
1192		SL1344_1210	113.164	106.153	108.715	109.344	142.471	107.993	143.015	131.16	++	1.19951
118	mraZ	SL1344_0119	90.2523	88.0851	90.1269	89.4881	94.6584	84.5666	141.461	106.895	++	1.19452
251		SL1344_0254	79.5799	105.828	124.567	103.325	94.9046	102.696	171.209	122.937	++	1.18981
4001	ubiD	SL1344_3932	135.688	141.973	113.431	130.364	115.108	152.971	193.99	154.023	++	1.18149
3393	rplM	SL1344_3317	181.248	136.017	163.841	160.369	214.848	128.786	223.812	189.149	++	1.17946
4153	nusG	SL1344_4087	152.444	141.18	151.607	148.41	134.382	169.427	220.875	174.895	++	1.17846
4546		SL1344_4483	165.331	111.527	173.066	149.975	208.25	122.856	198.094	176.4	++	1.1762
4147	murB	SL1344_4081	139.289	62.3555	71.7669	91.1371	66.0173	159.346	95.7656	107.043	++	1.17453
2191		SL1344_2206	121.741	84.9913	87.4502	98.0608	121.111	97.7977	126.005	114.971	++	1.17245
3259	rpsU	SL1344_3183	165.665	114.725	147.506	142.632	163.504	141.463	196.137	167.035	++	1.17109
1576	ogt	SL1344_1590	79.116	94.8096	67.0763	80.334	104.044	78.0657	99.2412	93.7837	++	1.16742
3106	gcvT	SL1344_3031	47.8932	140.853	67.8073	85.5179	29.0456	83.8447	186.413	99.7678	++	1.16663
641	lnt	SL1344_0655	112.882	189.806	121.118	141.268	129.629	131.811	232.905	164.782	++	1.16644
3104	gcvP	SL1344_3029	2.98494	242.753	16.9071	87.5483	17.9348	118.607	169.736	102.093	++	1.16613
3346	yhbY	SL1344_3270	125.956	101.146	134.71	120.604	127.393	112.928	180.431	140.25	++	1.1629
575	entH	SL1344_0587	84.3983	94.7172	92.1216	90.4124	91.3948	94.9939	128.343	104.911	++	1.16036
1070		SL1344_1085	65.4235	122.116	63.2127	83.584	58.5484	109.925	122.417	96.9637	++	1.16007
1166	cspF/cspH	SL1344_1182	103.934	95.8915	101.697	100.507	135.841	98.6434	114.13	116.205	++	1.15618
3427	accB	SL1344_3352	85.0883	118.619	70.6592	91.4554	88.9605	99.8803	127.716	105.519	++	1.15378
2288	nuoA	SL1344_2297	110.224	155.508	132.069	132.6	153.628	145.664	159.264	152.852	++	1.15273
230	accA	SL1344_0233	56.2402	115.962	42.6835	71.6284	56.5708	96.202	94.854	82.5423	++	1.15237
2388	crr	SL1344_2396	59.6738	141.381	118.249	106.435	101.463	150.498	114.973	122.311	++	1.14917
1071	mdoC	SL1344_1086	82.9925	106.586	48.2138	79.2642	58.145	80.3915	134.209	90.9151	++	1.14699
3119	fbaA	SL1344_3044	70.789	117.604	142.989	110.461	76.0794	106.512	197.384	126.659	++	1.14664
1268	aroH	SL1344_1281	78.8794	90.9192	21.7951	63.8645	48.6283	72.0349	98.6979	73.1204	++	1.14493
2493	iscA	SL1344_2503	107.418	117.122	59.2757	94.6053	91.4383	122.266	110.643	108.116	++	1.14281
215	tsf	SL1344_0218	128.114	136.919	96.9445	120.659	111.782	140.008	161.211	137.667	++	1.14096
86	apaH	SL1344_0089	102.926	81.2905	73.5914	85.9358	94.3438	82.1971	116.984	97.8418	++	1.13855
2576		SL1344_2582	105.502	119.367	87.5205	104.13	95.4596	101.418	158.751	118.543	++	1.13842
85	folA	SL1344_0088	120.246	91.0716	78.6867	96.6682	108.142	107.291	114.058	109.83	++	1.13616
741	modF	SL1344_0755	75.0872	92.9699	62.5943	76.8838	19.9702	82.4929	158.353	86.9387	++	1.13078
3418	rng/cafA	SL1344_3342	85.694	132.042	14.6281	77.4547	44.3868	127.574	90.6631	87.5413	++	1.13023
2661		SL1344_2665	108.872	89.62	95.4546	97.9822	129.304	82.9308	119.96	110.732	++	1.13012
1116	fabD	SL1344_1131	105.976	125.9	61.6959	97.8575	56.8419	168.565	105.762	110.39	++	1.12806
457	tomB	SL1344_0467	94.7954	111.653	104.373	103.607	121.803	90.3893	137.977	116.723	++	1.12659
1308		SL1344_1323	71.7485	150.529	120.439	114.239	85.4258	119.987	178.894	128.102	++	1.12136
3903	atpG	SL1344_3833	100.639	94.7396	90.435	95.2711	59.5069	124.472	136.002	106.66	++	1.11955
2286	nuoC	SL1344_2295	47.0415	238.715	36.3782	107.378	61.4975	210.942	87.8076	120.082	++	1.11831
1254	infC	SL1344_1268	144.217	176.921	150.248	157.129	159.015	156.949	210.83	175.598	++	1.11754
573		SL1344_0585	64.2696	120.411	107.023	97.2346	76.3714	89.2738	159.691	108.446	++	1.1153
2362	alaC	SL1344_2370	87.3845	118.596	124.675	110.218	102.353	86.3645	179.852	122.856	++	1.11466
735	gpmA	SL1344_0749	59.5778	125.318	98.2099	94.3687	76.7805	86.7994	151.515	105.032	++	1.11299
3208	exbD	SL1344_3132	85.4937	103.638	108.489	99.2067	87.413	91.3852	151.021	109.94	++	1.10819
4362	hflK	SL1344_4297	155.438	160.614	140.583	152.212	88.7726	193.766	222.594	168.377	++	1.10621
134	secM	SL1344_0135	112.268	130.157	139.157	127.194	128.804	120.654	172.066	140.508	++	1.10467
3351	rpmA	SL1344_3275	117.093	92.2172	108.268	105.859	115.048	100.633	134.994	116.892	++	1.10422
4589	arcA	SL1344_4525	121.24	144.985	103.711	123.312	122.943	126.545	157.916	135.801	++	1.10128
3914	asnA	SL1344_3844	48.213	214.969	14.9291	92.7036	99.6399	152.938	53.5457	102.041	++	1.10073
218	ispC	SL1344_0221	105.255	156.921	74.6139	112.263	70.1694	123.717	174.08	122.655	++	1.09257
1625	lapB	SL1344_1640	75.2161	113.502	77.8212	88.8464	54.4133	84.4541	151.983	96.9502	++	1.09121
1118	acpP	SL1344_1133	107.333	111.939	104.041	107.771	99.6423	110.881	141.612	117.378	++	1.08914
3498	slyD	SL1344_3422	77.4033	89.8973	52.3031	73.2012	52.3809	80.7451	106.009	79.7115	++	1.08894
3471	rplE	SL1344_3395	114.806	131.816	146.403	131.008	132.126	135.643	159.941	142.57	++	1.08825
715	tolA	SL1344_0729	81.2435	198.538	49.7994	109.86	70.342	154.713	132.871	119.309	++	1.08601
2369	nupC	SL1344_2377	70.6953	174.712	89.2075	111.538	87.5624	134.594	140.648	120.935	++	1.08424
4154	rplK	SL1344_4088	134.706	126.063	136.643	132.471	129.277	130.763	170.609	143.55	++	1.08364
3469	rpsH	SL1344_3393	91.7413	87.6352	97.1225	92.1663	93.1432	92.9568	113.457	99.8524	++	1.08339
1762	proQ	SL1344_1775	67.6845	118.018	65.5232	83.7419	60.208	90.8407	120.959	90.6691	++	1.08272
3943	trxA	SL1344_3875	160.135	135.267	173.419	156.274	197.868	122.142	187.161	169.057	++	1.0818
3392	rpsI	SL1344_3316	111.865	101.505	101.602	104.991	98.6079	107.055	134.872	113.511	++	1.08115
2465	xseA	SL1344_2473	121.491	129.005	126.763	125.753	117.868	132.886	155.625	135.46	++	1.07719
4157	rplL	SL1344_4091	135.911	124.637	143.776	134.775	140.946	125.301	168.627	144.958	++	1.07556
455	maa	SL1344_0465	130.535	151.124	140.411	140.69	133.581	126.576	193.758	151.305	++	1.07545
312	proA	SL1344_0318	110.846	68.4023	90.2488	89.8324	93.3321	60.0048	136.386	96.5742	++	1.07505
2475	ispG/gcpE	SL1344_2485	139.816	128.352	116.056	128.075	100.07	153.289	155.386	136.248	++	1.06382
3487	bfd	SL1344_3411	115.382	89.7677	125.674	110.275	123.775	97.2916	129.533	116.866	++	1.05978
3537	nudE	SL1344_3461	130.861	125.637	90.5794	115.693	115	111.631	141.122	122.584	++	1.05957
88	rsmA/ksgA	SL1344_0091	79.7756	102.135	72.4798	84.7967	75.4565	77.8052	115.535	89.599	++	1.05663
1746	manX	SL1344_1759	38.6735	207.467	10.3642	85.5016	40.756	155.616	74.4486	90.2734	++	1.05581
1793		SL1344_1814	122.665	115.904	75.5657	104.712	84.1284	133.204	114.107	110.48	++	1.05508
1633	topA	SL1344_1646	80.1364	239.163	77.5476	132.282	89.1834	165.715	162.267	139.055	++	1.0512
574	entA	SL1344_0586	108.668	120.486	104.744	111.299	97.1209	106.295	147.452	116.956	++	1.05082
2492	hscB	SL1344_2502	159.646	156.288	63.3435	126.426	113.262	147.567	135.643	132.157	++	1.04534
3390	sspA	SL1344_3314	148.965	126.998	147.382	141.115	146.106	120.89	171.11	146.035	++	1.03487
1155	purB	SL1344_1170	116.534	127.213	85.5044	109.75	105.855	122.444	110.601	112.967	++	1.02931
1256	rplT	SL1344_1270	105.948	128.588	123.612	119.383	114.345	111.788	140.254	122.129	++	1.02301
3421	mreC	SL1344_3345	64.6925	150.294	96.3179	103.768	33.0216	118.153	165.901	105.692	++	1.01854
614	rlpA	SL1344_0626	74.5237	130.733	86.6198	97.2921	78.061	128.884	89.7116	98.8854	++	1.01638
1073	mdoH	SL1344_1088	76.6828	104.983	83.849	88.5051	7.73701	60.4078	201.372	89.8389	++	1.01507
3490	rpsG	SL1344_3414	119.984	98.3984	138.89	119.091	87.2936	110.675	163.105	120.358	++	1.01064
1855	uvrY/sirA	SL1344_1877	99.0163	127.528	97.3954	107.98	93.6507	103.718	129.013	108.794	++	1.00754
2474	hisS	SL1344_2484	149.777	158.166	141.636	149.86	119.382	123.81	208.113	150.435	++	1.00384
880	lrp	SL1344_0897	121.507	148.601	142.888	137.665	110.288	130.407	173.834	138.176	++	1.00371
1904	cspB	SL1344_1924	134.949	98.9014	121.956	118.602	127.234	88.8872	139.416	118.512	++	0.999245
4248		SL1344_4181	124.316	167.3	54.6086	115.408	115.705	132.745	94.4895	114.313	++	0.990512
3468	rplF	SL1344_3392	123.757	124.246	127.115	125.039	104.567	113.018	153.889	123.825	++	0.990287
2494	iscU	SL1344_2504	105.537	99.3225	74.3839	93.0811	96.3899	90.8336	88.2935	91.839	++	0.986656
4013		SL1344_3944	126.332	94.0533	78.1886	99.5247	77.1194	100.99	116.054	98.0547	++	0.98523
3422	mreB	SL1344_3346	111.765	178.048	74.7408	121.518	114.523	106.015	136.246	118.928	++	0.978689
1804	znuA	SL1344_1825	105.844	128.931	90.1	108.291	92.6543	130.997	91.9839	105.212	++	0.971562
460	acrR	SL1344_0470	118.76	151.661	136.966	135.795	115.3	86.6132	193.279	131.731	++	0.970067
3466	rpsE	SL1344_3390	109.915	103.628	96.581	103.375	93.198	89.7134	117.782	100.231	++	0.969594
1072	mdoG	SL1344_1087	80.7725	142.731	70.4016	97.9683	43.7429	81.2655	159.858	94.9556	++	0.969249
3054	lgt	SL1344_2980	104.721	99.4607	87.9109	97.3644	103.207	38.1283	141.623	94.3196	++	0.968728
1786		SL1344_1807	80.9611	119.224	73.0806	91.0887	88.2731	105.008	70.3637	87.8817	++	0.964792
3338	argG	SL1344_3262	141.041	83.8983	168.018	130.986	172.698	99.3611	105.327	125.796	++	0.960374
604	pagP	SL1344_0616	125.029	153.151	121.622	133.268	123.977	113.209	146.754	127.98	++	0.960326
1903		-	103.523	89.1468	107.471	100.047	97.0813	85.0899	105.324	95.8319	++	0.957868
3486	bfr	SL1344_3410	146.496	152.974	215.905	171.792	158.367	144.042	190.594	164.335	++	0.956593
3676	eptB	SL1344_3600	172.429	119.3	83.1049	124.945	162.786	75.0026	120.429	119.406	++	0.955669
2182	yejG	SL1344_2197	113.049	115.845	84.9354	104.61	88.1859	114.043	95.5022	99.2437	++	0.948705
1294		SL1344_1309	109.381	170.873	91.1467	123.8	95.9994	109.02	147.026	117.349	++	0.947887
2287	nuoB	SL1344_2296	106.809	133.576	87.3233	109.236	71.6321	114.697	123.437	103.255	++	0.945249
427	cyoA	SL1344_0437	131.231	169.023	132.397	144.217	131.17	123.075	153.514	135.919	++	0.942465
916		SL1344_0933	117.013	147.294	115.607	126.638	107.422	120.198	128.832	118.817	++	0.938244
917		SL1344_0934	82.3048	132.481	67.9677	94.251	37.7916	120.964	104.809	87.855	++	0.932139
605	cspE	SL1344_0617	109.915	108.097	108.877	108.963	95.9485	92.3646	114.614	100.976	++	0.926696
3944	rhoL	-	130.725	87.0127	124.021	113.92	124.123	73.22	119.222	105.522	++	0.926283
3464	rplO	SL1344_3388	80.7678	92.4068	64.856	79.3435	59.0962	89.9308	71.3774	73.4681	++	0.92595
3687	yiaF	SL1344_3613	122.484	91.4997	148.314	120.766	103.256	98.2297	131.682	111.056	++	0.919597
347		SL1344_0358	102.143	190.114	193.023	161.76	82.4478	137.899	224.288	148.211	++	0.916242
407	ispA	SL1344_0417	89.9383	112.628	82.028	94.8647	74.9393	77.0002	108.192	86.7104	++	0.914043
3568		SL1344_3494	118.257	129.588	116.978	121.608	104.311	97.4418	131.573	111.109	++	0.913666
4358	mutL	SL1344_4293	76.6992	95.4232	58.89	77.0041	0	127.228	83.398	70.2086	++	0.91175
1670	hns	SL1344_1682	136.728	144.698	153.881	145.102	110.794	129.629	155.382	131.935	++	0.909254
89	pdxA	SL1344_0092	115.734	139.326	116.412	123.824	58.0691	115.12	163.382	112.19	++	0.906046
2385	cysK	SL1344_2393	88.7938	129.179	118.033	112.002	79.9627	105.008	119.422	101.464	++	0.905914
1258	pheS	SL1344_1271	93.1354	89.9175	58.8626	80.6385	63.483	89.8206	64.6673	72.657	++	0.901021
3446	yrdD	SL1344_3370	109.912	111.777	147.327	123.005	91.891	75.9448	162.83	110.222	++	0.896074
190	fhuC	SL1344_0193	80.5839	110.222	109.073	99.9597	62.426	76.6803	129.232	89.4459	++	0.89482
797	mntS	-	121.432	104.401	107.739	111.191	92.6147	85.9544	116.058	98.2091	++	0.88325
1170		SL1344_1186	102.985	109.173	96.4459	102.868	63.8299	85.8182	122.131	90.593	++	0.880672
1760	htpX	SL1344_1773	145.357	131.929	78.2128	118.5	66.2884	154.527	91.0897	103.968	++	0.877372
3538	igaA	SL1344_3462	81.6324	105.811	73.226	86.8898	14.9518	0	209.925	74.9588	++	0.862689
2324	dedD	SL1344_2333	141.556	149.077	154.001	148.211	137.139	123.45	122.772	127.787	++	0.862195
699		SL1344_0713	149.249	122.368	86.918	119.512	117.369	124.076	64.7956	102.08	++	0.854142
432	clpP	SL1344_0442	110.158	131.632	109.935	117.242	96.4787	86.0758	117.55	100.035	++	0.853236
1902	ompS1	SL1344_1923	107.279	97.3553	102.53	102.388	97.9883	105.103	57.4051	86.8322	++	0.848068
3703	bax	SL1344_3628	126.379	121.619	108.602	118.867	91.0213	61.5286	149.469	100.673	++	0.846939
3509	crp	SL1344_3433	99.8937	130.249	114.621	114.921	106.001	65.0755	120.66	97.2456	++	0.846192
798	mntR	SL1344_0810	106.825	110.111	89.6299	102.189	92.2831	87.5425	79.3704	86.3987	++	0.845482
2325	folC	SL1344_2334	82.921	128.282	86.9251	99.3759	72.2929	115.621	62.9373	83.6171	++	0.841423
902	ihfB/himD	SL1344_0919	91.2258	98.6247	92.5011	94.1172	51.3828	91.0605	94.0424	78.8286	++	0.837558
191	fhuD	SL1344_0194	70.6836	98.0059	75.8359	81.5085	30.2259	90.0905	84.2834	68.2	++	0.836722
4389	rpsF	SL1344_4324	116.205	95.1819	115.487	108.958	70.3459	92.4648	110.225	91.0118	++	0.835295
90	surA	SL1344_0093	68.0664	145.509	105.522	106.366	40.1856	91.7382	133.849	88.5909	++	0.83289
3113	serA	SL1344_3038	90.4386	152.94	106.089	116.489	62.6625	96.2208	131.454	96.7792	++	0.8308
3275	yqjA	SL1344_3199	121.388	121.634	127.303	123.442	95.7703	108.965	102.328	102.354	++	0.829173
920	asnS	SL1344_0937	108.94	161.005	112.196	127.38	83.2264	96.9445	136.016	105.396	++	0.82741
2473		SL1344_2483	98.2243	85.4996	50.3151	78.013	32.126	80.7239	80.7738	64.5412	++	0.827314
3497	slyX	SL1344_3421	97.3	76.6962	57.1959	77.064	58.1812	52.0023	81.0771	63.7535	++	0.82728
2032	hisG	SL1344_2048	90.2722	118.18	127.555	112.002	87.6704	102.56	78.6337	89.6213	++	0.800173
3257	plsY	SL1344_3180	67.2077	100.551	78.9866	82.2485	36.4144	76.3626	82.3551	65.044	++	0.790824
1432	ydeE	SL1344_1446	86.6862	108.19	43.8571	79.5779	64.1043	76.9549	47.4557	62.8383	++	0.789645
3905	atpH	SL1344_3835	101.794	98.6013	105.682	102.026	53.9437	91.3422	96.2098	80.4986	++	0.789002
434	lon	SL1344_0444	118.931	151.2	127.075	132.402	31.1306	82.4181	198.531	104.027	++	0.785688
1687	chaA	SL1344_1699	114.614	112.309	46.7283	91.217	36.6266	146.951	28.3721	70.6499	++	0.774525
3495		SL1344_3419	94.8703	109.081	73.6858	92.5457	71.8612	39.5184	101.307	70.8954	++	0.766058
606	crcB	SL1344_0618	89.4135	116.129	120.176	108.573	68.7548	97.5161	83.1939	83.1549	++	0.765892
1837	flhD	SL1344_1860	124.138	131.502	177.705	144.448	98.5853	104.244	124.112	108.981	++	0.75446
984	zapC	SL1344_0999	144.364	165.665	189.468	166.499	114.967	122.584	139.024	125.525	++	0.753906
1206	mipA	SL1344_1221	137.937	160.275	147.767	148.66	97.6115	108.466	129.965	112.014	++	0.753495
2472	bamB	SL1344_2482	112.38	185.123	75.0203	124.174	66.1101	89.8442	122.188	92.7141	++	0.746646
119	rsmH	SL1344_0120	118.931	124.8	127.408	123.713	68.0102	89.3262	114.929	90.7551	++	0.733594
66	carA	SL1344_0067	56.7123	111.777	135.956	101.482	47.0276	135.59	40.0633	74.2268	++	0.73143
4392	rplI	SL1344_4327	86.6827	105.2	86.5116	92.7981	48.8445	83.6185	70.8982	67.7871	++	0.730479
2146	sanA	SL1344_2161	130.425	145.675	127.403	134.501	105.02	70.3084	116.154	97.1609	++	0.722381
915	ldtD/ycbB	SL1344_0932	92.2298	184.961	161.158	146.116	30.0606	114.133	172.145	105.446	++	0.72166
1836	flhC	SL1344_1859	107.766	144.623	180.767	144.385	75.9131	102.491	129.115	102.506	++	0.70995
1905		SL1344_1925	110.187	103.806	109.681	107.891	101.29	91.5543	36.5051	76.4498	++	0.708581
1362	slyA	SL1344_1376	128.679	138.437	168.759	145.292	82.7116	110.888	113.806	102.469	++	0.705262
3941	gppA	SL1344_3873	109.683	114.501	107.353	110.512	59.3416	64.2364	108.46	77.3459	++	0.699885
1363	slyB	SL1344_1377	122.185	148.899	157.052	142.712	75.379	117.752	106.29	99.8068	++	0.699359
2236	nrdA	SL1344_2246	68.2199	187.08	185.208	146.836	39.7798	62.8893	201.553	101.407	++	0.690616
2181	yejF	SL1344_2196	127.246	176.092	74.0993	125.812	31.5573	176.871	49.312	85.9134	++	0.68287
2620	raiA/yfiA	SL1344_2624	127.909	111.24	96.681	111.943	44.753	105.784	77.376	75.9711	++	0.678657
121	ftsI	SL1344_0122	102.022	166.265	214.428	160.905	33.9665	85.8194	205.466	108.417	++	0.673796
4024	glnA	SL1344_3954	85.7361	203.819	251.283	180.279	82.2865	173.923	102.133	119.448	++	0.662569
1431	mgtS	-	95.3108	85.959	63.8768	81.7155	51.4417	58.6253	51.7311	53.9327	++	0.660005
1165	envE	SL1344_1181	93.2314	95.8028	100.778	96.6042	58.6226	70.7957	61.6825	63.7003	++	0.659394
3238		SL1344_3162	98.0627	122.631	103.075	107.923	34.7265	93.9497	83.4194	70.6985	++	0.655085
1430		SL1344_1445	138.96	116.488	94.566	116.671	75.0304	79.0521	75.0046	76.3624	++	0.654509
4110	ftsN	SL1344_4042	62.0637	110.798	88.1608	87.0073	31.224	49.3771	88.9544	56.5185	++	0.649583
1265	ydiV	SL1344_1278	149.542	169.412	192.312	170.422	72.2799	89.7611	168.882	110.308	++	0.647262
1752	ftsI2	SL1344_1765	59.4793	108.479	78.1875	82.0487	15.3123	87.0498	56.9561	53.1061	++	0.647251
2347	sixA	SL1344_2356	96.7764	105.093	65.2937	89.0542	23.187	77.0745	67.5995	55.9537	++	0.62831
458	acrB	SL1344_0468	100.913	156.963	116.56	124.812	16.3647	68.6825	149.606	78.2177	++	0.626683
1851		SL1344_1873	116.725	151.757	156.685	141.722	101.034	129.91	34.6429	88.529	++	0.624666
2228	rcsD	SL1344_2238	96.9532	156.258	44.7423	99.3178	13.5237	77.4027	89.7553	60.2272	++	0.606409
4451	mgtL	-	127.638	100.411	112.79	113.613	73.303	83.6904	47.7803	68.2579	++	0.600792
792	glnH	SL1344_0805	62.4245	157.689	71.9383	97.3507	34.344	89.546	49.7562	57.8821	++	0.594573
593	rna	SL1344_0605	80.8077	145.482	137.198	121.163	59.2342	72.2117	81.5096	70.9852	++	0.585867
1666	oppA	SL1344_1677	42.1002	136.08	32.9019	70.3607	1.76871	73.3579	46.2709	40.4658	++	0.57512
4135	ppc	SL1344_4069	31.0775	168.412	136.19	111.893	0	16.1999	176.509	64.2364	++	0.574087
3962	hemC	SL1344_3893	76.3501	91.9729	88.0784	85.4672	31.9324	51.6794	59.2284	47.6134	++	0.557096
1247	ydiY	SL1344_1262	130.745	151.038	209.703	163.829	89.8755	77.7551	105.507	91.0459	++	0.555738
703	sdhB	SL1344_0717	58.2727	139.435	0	65.9026	0	109.6	0	36.5335	++	0.554356
2617	pgeF	SL1344_2621	89.8856	112.071	128.591	110.182	20.6051	84.3492	78.1652	61.0398	++	0.553989
127	murG	SL1344_0128	143.223	153.534	121.768	139.508	56.7185	103.341	70.421	76.8267	++	0.550696
2955		SL1344_2880	109.019	104.135	135.899	116.351	59.7554	56.6571	73.3387	63.2504	++	0.543619
126	ftsW	SL1344_0127	83.7926	119.581	87.387	96.9201	0	96.0252	60.0565	52.0272	++	0.536805
1818	cmoB	SL1344_1841	82.4185	110.062	88.3025	93.5945	25.1702	58.4768	66.4886	50.0452	++	0.534703
2290	lrhA	SL1344_2299	108.633	163.682	170.888	147.734	72.6624	79.5389	83.1677	78.4563	++	0.531063
3339		SL1344_3263	74.5132	95.2532	113.052	94.2729	35.2284	62.2594	51.6913	49.7263	++	0.527472
4141	sthA/udhA	SL1344_4075	94.8	112.308	52.2103	86.4395	11.5654	71.3537	51.1431	44.6874	++	0.516979
2618	rluD	SL1344_2622	125.306	155.171	179.61	153.362	90.1765	80.807	66.1038	79.0291	++	0.51531
1369	gstA	SL1344_1383	97.0962	117.615	145.726	120.146	71.7894	63.6118	48.9262	61.4424	++	0.511398
1850		SL1344_1872	85.2535	88.9641	102.408	92.2087	46.9807	55.6565	38.2536	46.9636	++	0.509318
985		SL1344_1000	72.1515	155.617	117.601	115.123	29.7902	77.6308	62.8994	56.7735	++	0.493154
1731	minD	SL1344_1743	90.5557	136.556	138.925	122.012	17.2543	86.1453	72.9946	58.7981	++	0.481903
129	ddlB	SL1344_0130	113.223	116.322	138.322	122.622	48.6493	59.1167	69.3976	59.0545	++	0.481597
2168	fruB	SL1344_2183	18.5999	259.778	0	92.7927	0	133.634	0	44.5446	++	0.480044
130	ftsQ	SL1344_0131	78.1894	116.335	115.463	103.329	15.0759	51.073	76.6471	47.5987	++	0.460651
67	carB	SL1344_0068	123.986	153.942	332.259	203.396	0	215.328	65.3078	93.5453	++	0.459918
124	mraY	SL1344_0125	131.03	129.845	94.5676	118.481	38.2669	68.1109	55.4283	53.9354	++	0.455224
122	murE	SL1344_0123	128.242	172.27	126.998	142.503	0	66.1521	127.84	64.664	++	0.453773
123	murF	SL1344_0124	96.0852	151.219	118.57	121.958	2.5054	59.9594	97.4772	53.314	++	0.43715
1755		SL1344_1768	120.778	140.666	186.724	149.389	62.2558	83.3368	46.3078	63.9668	++	0.428188
3995	ubiB	SL1344_3926	120.532	115.412	95.4809	110.475	22.2545	24.0391	91.9693	46.0876	++	0.417177
4108	hslU	SL1344_4040	94.342	113.526	145.16	117.676	62.9732	54.8556	29.0486	48.9591	++	0.416051
1542	ydcI	SL1344_1555	76.0654	191.219	0	89.095	0	108.289	0	36.0964	++	0.405146
640	gltI	SL1344_0654	65.1834	206.484	15.2207	95.6293	0	114.081	0	38.0269	++	0.397649
2924	orgA	SL1344_2850	75.5488	122.612	159.741	119.3	41.2336	36.8725	59.0846	45.7302	++	0.38332
1803	mepM	SL1344_1824	92.2837	168.884	75.8144	112.327	9.66201	96.9303	20.4092	42.3339	++	0.37688
1169	pliC	SL1344_1185	112.083	95.0125	107.744	104.947	19.4271	64.9589	33.4572	39.281	++	0.374295
2241	glpQ	SL1344_2251	52.6952	220.79	0	91.1618	13.1588	88.6957	0	33.9515	++	0.372431
125	murD	SL1344_0126	85.2301	143.123	93.4995	107.284	0	94.4035	25.1366	39.8467	++	0.371412
864	macA	SL1344_0880	144.009	177.449	210.423	177.293	59.5505	91.7718	31.0847	60.8023	++	0.342947
1684		SL1344_1696	129.565	181.089	187.787	166.147	0	77.5064	89.6474	55.7179	++	0.335353
2876	luxS	SL1344_2802	116.895	93.7947	72.1327	94.274	19.1447	54.8132	20.4607	31.4729	++	0.333845
2841	nixA	SL1344_2767	110.567	119.843	168.816	133.075	21.6032	56.0165	50.1479	42.5892	++	0.320038
560	entD	SL1344_0572	103.885	119.102	88.7265	103.905	0.585028	77.0768	20.8913	32.8511	++	0.316166
1757		SL1344_1770	113.647	107.124	157.84	126.204	42.3663	47.885	26.3301	38.8605	++	0.307918
2920		SL1344_2846	113.41	200.531	268.659	194.2	41.1311	80.4275	52.3492	57.9693	++	0.298503
2840	mig-14	SL1344_2765	142.781	152.374	263.001	186.052	50.0548	76.7327	21.6222	49.4699	++	0.265892
1049	phoH	SL1344_1064	89.5412	114.158	172.603	125.434	9.68296	59.0213	30.1731	32.9591	++	0.26276
655	chiP/ybfM	SL1344_0669	38.0702	244.254	0	94.1081	0	67.9866	0	22.6622	++	0.24081
2931	iagB	SL1344_2857	73.9626	100.304	122.703	98.9898	11.0432	39.4878	19.3226	23.2845	++	0.235222
3349	cgtA	SL1344_3273	86.7003	104.399	28.2574	73.1187	0	44.8655	5.59434	16.82	++	0.230036
3347	greA	SL1344_3271	159.216	122.216	167.164	149.532	30.2395	23.6679	47.8289	33.9121	++	0.226788
2869	proW	SL1344_2795	58.2622	121.218	124.769	101.417	4.21988	51.7678	7.45167	21.1464	++	0.208511
3543	pckA	SL1344_3467	107.435	160.819	28.9856	99.0798	14.6984	46.3028	0	20.3337	++	0.205226
4450	treR	SL1344_4386	125.762	116.158	136.485	126.135	62.0356	9.78148	0	23.939	++	0.189789
1259	pheT	SL1344_1272	98.2349	111.333	114.315	107.961	0	50.6735	7.65674	19.4434	++	0.180096
1250		SL1344_1265	94.6606	108.448	188.088	130.399	2.33909	28.4417	36.06	22.2802	++	0.170862
2166	fruA	SL1344_2181	0	229.861	0	76.6203	0	37.1512	0	12.3837	++	0.161625
2923	orgB	SL1344_2849	69.9022	122.748	183.953	125.534	13.0265	37.6869	3.62913	18.1142	++	0.144297
1875		SL1344_1896	147.646	139.819	196.899	161.455	12.2309	42.7429	13.2705	22.7481	++	0.140895
1587		SL1344_1602	76.896	188.272	222.113	162.427	10.2494	34.0133	15.6235	19.9621	++	0.122899
1876	fliE	SL1344_1897	89.4686	114.313	144.65	116.144	0	36.5072	1.45398	12.6537	++	0.108949
1162	sopF	SL1344_1177	103.011	68.0076	138.162	103.06	0	26.015	0	8.67167	++	0.0841417
2839	virK	SL1344_2764	149.515	167.691	334.421	217.209	17.0212	30.5908	0	15.8707	++	0.0730663
3549	feoB	SL1344_3473	48.0443	195.258	180.512	141.271	0	0	29.4344	9.81147	++	0.0694512
2925	prgK	SL1344_2851	93.4025	178.163	266.718	179.428	0	20.3597	16.1027	12.1541	++	0.0677382
1168	pagC	SL1344_1184	76.4649	91.4858	123.699	97.2167	0	16.8252	0	5.60839	++	0.0576895
2946	spaN	SL1344_2871	94.9945	145.759	188.685	143.146	0	24.0185	0	8.00617	++	0.0559301
2025	sopA	SL1344_2043	99.609	201.165	355.177	218.65	0	31.0869	0	10.3623	++	0.0473922
2937	sipD	SL1344_2862	70.7222	118.381	212.433	133.845	0	11.8811	0	3.96036	++	0.0295891
3254		SL1344_3177	137.27	183.905	61.3883	127.521	0	2.47085	0	0.823617	++	0.00645867
4259	siiA	SL1344_4193	86.1614	110.213	163.267	119.881	0	1.57338	0	0.52446	++	0.00437485
4535	opgB	SL1344_4472	85.8943	202.207	216.986	168.362	0	1.35475	0	0.451582	++	0.00268221
2939	sipB	SL1344_2864	119.011	175.595	345.266	213.291	0	0	0	0	++	0
3654		SL1344_3578	123.26	138.805	47.9414	103.336	0	0	0	0	++	0
1015	sopB/sigD	SL1344_1030	106.987	148.757	273.831	176.525	0	0	0	0	++	0
3188		SL1344_3112	107.494	137.145	263.601	169.414	0	0	0	0	++	0
2669	sopE	SL1344_2674	107.072	137.175	272.539	172.262	0	0	0	0	++	0
2989		SL1344_2915	104.78	100.976	100.403	102.053	0	0	0	0	++	0
862	ybjD	SL1344_0878	46.4757	150.542	49.2715	82.0966	0	0	0	0	++	0
2941	spaS	SL1344_2866	97.0224	88.1945	155.483	113.567	0	0	0	0	++	0
2945	spaO	SL1344_2870	62.4104	111.394	142.478	105.428	0	0	0	0	++	0

## Sheet: 8 h p.i.
			WT				ΔgreA ΔgreB
Geneid	Locus	Systematic identifier	Rep 1 normalized read count	Rep 2 normalized read count	Rep 3 normalized read count	Average normalized read count	Rep 1 normalized read count	Rep 2 normalized read count	Rep 3 normalized read count	Average normalized read count	Transcription Level	Ratio d
2883	recA	SL1344_2809	430.477	691.521	392.491	504.829	1114.3	539.658	641.613	765.189	++++	1.51574
4078	cpxP	SL1344_4009	501.694	708.717	486.734	565.715	1221.09	486.018	506.248	737.784	++++	1.30416
3609	rpoH	SL1344_3533	592.962	864.753	599.782	685.832	1279.79	480.412	615.704	791.968	++++	1.15475
1577	fnr	SL1344_1591	406.124	498.187	382.342	428.884	554.083	329.289	439.52	440.964	++++	1.02817
901	rpsA	SL1344_0918	505.408	583.423	495.386	528.072	583.197	441.712	547.355	524.088	++++	0.992455
3463	secY/prlA	SL1344_3387	561.173	711.043	541.463	604.56	787.434	389.045	557.598	578.025	++++	0.956109
1119	fabF	SL1344_1134	434.717	496.036	370.901	433.885	482.733	288.879	406.527	392.713	++++	0.905109
3273		SL1344_3197	420.282	530.943	384.197	445.141	468.433	288.641	431.545	396.206	++++	0.890069
4365	purA	SL1344_4299	439.084	485.073	366.692	430.283	453.978	246.175	419.575	373.243	++++	0.867435
3489	fusA	SL1344_3413	430.369	622.965	427.54	493.624	409.843	315.465	453.293	392.867	++++	0.795882
133	lpxC	SL1344_0134	437.072	569.397	410.893	472.454	475.115	268.903	382.515	375.511	++++	0.79481
2495	iscS	SL1344_2505	576.899	562.042	527.59	555.51	499.021	289.936	444.941	411.3	++++	0.7404
3567	glpD	SL1344_3493	819.044	903.18	794.61	838.944	788.011	458.788	603.245	616.681	++++	0.735068
3330	nlpI	SL1344_3254	612.121	762.714	624.336	666.39	638.066	281.119	420.181	446.455	++++	0.669961
2840	mig-14	SL1344_2765	430.642	488.322	468.353	462.439	322.732	227.12	375.83	308.561	++++	0.667246
3945	rho	SL1344_3876	428.564	502.866	436.357	455.929	331.954	153.993	268.692	251.546	++++	0.551723
3260	dnaG	SL1344_3184	580.324	635.237	454.601	556.721	261.988	252.475	373.224	295.896	++++	0.531497
3344	ftsH	SL1344_3268	538.391	499.061	498.613	512.022	260.475	193.643	322.084	258.734	++++	0.505319
3006	pyrG	SL1344_2932	518.798	549.975	468.204	512.326	214.982	163.738	264.361	214.36	++++	0.418406
2838	pipB2	SL1344_2763	596.638	605.297	601.814	601.25	300.852	130.103	296.135	242.363	++++	0.403099
434	lon	SL1344_0444	510.459	421.434	445.458	459.117	99.7428	225.78	134.368	153.297	++++	0.333895
1909	sseK/sseK3	SL1344_1928	621.536	662.928	619.417	634.627	135.682	118.771	261.834	172.096	++++	0.271176
1012	pipB	SL1344_1027	488.596	471.166	464.07	474.611	116.726	84.9692	176.491	126.062	++++	0.265612
252	mltD/dniR	SL1344_0255	456.757	472.698	439.73	456.395	136.297	54.0838	135.477	108.619	++++	0.237994
2978	nlpD	SL1344_2904	617.871	690.665	608.108	638.882	136.939	45.8367	183.432	122.069	++++	0.191067
2839	virK	SL1344_2764	620.26	655.478	679.938	651.892	91.4458	91.9575	166.818	116.74	++++	0.179079
1519	sifB	SL1344_1532	599.219	632.532	589.379	607.043	70.5276	45.1134	150.203	88.6146	++++	0.145977
2618	rluD	SL1344_2622	445.941	549.217	518.559	504.572	88.3292	19.5683	68.7949	58.8975	++++	0.116728
2977	rpoS	SL1344_2903	542.294	596.237	520.076	552.869	43.0929	0	96.1206	46.4045	++++	0.083934
1333	ssaV	SL1344_1348	505.762	343.073	501.088	449.974	48.0432	0	45.2888	31.1107	++++	0.0691388
1319	sseC	SL1344_1334	439.415	309.447	505.662	418.174	0	7.28795	0	2.42932	++++	0.00580934
1370	dtpA/tppB	SL1344_1384	809.714	807.977	881.766	833.152	0	0	0	0	++++	0
576	cstA	SL1344_0588	619.868	506.215	596.644	574.242	0	0	0	0	++++	0
2836	iroN	SL1344_2762	605.253	475.168	519.278	533.233	0	0	0	0	++++	0
4108	hslU	SL1344_4040	517.562	465.892	547.288	510.247	0	0	0	0	++++	0
1153	phoQ	SL1344_1168	423.259	436.818	536.807	465.628	0	0	0	0	++++	0
1125	ptsG	SL1344_1140	499.282	392.227	456.869	449.459	0	0	0	0	++++	0
3800	mgtB	SL1344_3728	397.954	425.973	485.863	436.597	0	0	0	0	++++	0
1792	ptrB	SL1344_1813	234.466	359.819	141.581	245.289	540.243	309.397	581.834	477.158	+++	1.94529
1133	ndh	SL1344_1148	251.686	423.465	157.569	277.573	625.765	371.868	540.136	512.59	+++	1.84668
2652	recN	SL1344_2656	229.984	353.545	154.173	245.9	406.432	379.996	553.454	446.627	+++	1.81629
4241	dinF	SL1344_4175	243.862	374.819	218.598	279.093	579.182	303.217	496.032	459.477	+++	1.64632
1687	chaA	SL1344_1699	237.171	330.254	179.302	248.909	358.426	260.553	452.318	357.099	+++	1.43466
3480	rplB	SL1344_3404	242.264	265.366	230.773	246.134	483.401	240.412	290.416	338.076	+++	1.37354
4240	lexA	SL1344_4174	345.816	530.888	342.088	406.264	781.355	398.638	439.095	539.696	+++	1.32844
2354	pgtE	SL1344_2363	224.779	282.73	216.314	241.274	391.196	206.59	347.269	315.018	+++	1.30564
4017		SL1344_3948	214.77	285.536	191.201	230.502	412.141	222.629	264.176	299.649	+++	1.29998
2497	trmJ	SL1344_2507	335.176	380.312	272.94	329.476	534.55	294.972	415.916	415.146	+++	1.26002
2572		SL1344_2578	260.294	302.722	275.787	279.601	451.016	258.829	343.389	351.078	+++	1.25564
1793		SL1344_1814	294.192	390.272	261.537	315.334	487.159	296.893	372.062	385.371	+++	1.22211
4077	cpxR	SL1344_4008	285.549	338.537	250.474	291.52	490.725	236.628	309.769	345.707	+++	1.18588
900	cmk	SL1344_0917	225.317	278.163	206.022	236.501	324.208	221.876	274.905	273.663	+++	1.15713
1011	pipA	SL1344_1026	388.974	468.813	326.444	394.744	623.509	314.133	404.509	447.384	+++	1.13335
207	degP	SL1344_0210	273.511	338.98	189.121	267.204	259.219	291.497	353.689	301.469	+++	1.12823
1805	znuC	SL1344_1826	211.555	301.334	194.146	235.678	314.666	193.861	283.271	263.932	+++	1.11988
3610	ftsX	SL1344_3534	349.342	487.309	334.341	390.331	576.669	318.862	406.082	433.871	+++	1.11155
4079	fieF	SL1344_4010	381.157	477.516	318.113	392.262	569.795	216.114	437.744	407.884	+++	1.03983
1760	htpX	SL1344_1773	281.823	260.18	228.368	256.79	171.12	267.61	328.622	255.784	+++	0.996081
3483	rplC	SL1344_3407	239.414	271.333	235.291	248.679	328.736	161.392	243.866	244.664	+++	0.983854
4158	rpoB	SL1344_4092	201.751	279.316	233.023	238.03	217.48	94.0329	391.012	234.175	+++	0.983805
3088		SL1344_3013	243.582	242.499	233.069	239.717	273.995	157.734	267.944	233.224	+++	0.972916
2496	iscR/yfhP	SL1344_2506	337.231	438.124	347.846	374.4	483.914	270.384	320.894	358.397	+++	0.957257
1010	yccA	SL1344_1025	366.012	493.88	331.058	396.983	456.223	288.368	367.786	370.792	+++	0.934025
2929	hilD	SL1344_2855	304.52	399.65	350.624	351.598	310.779	263.558	397.195	323.844	+++	0.921064
3459	rpsD	SL1344_3383	231.202	264.35	202.573	232.708	268.788	147.035	218.506	211.443	+++	0.908618
2877	gshA	SL1344_2803	328.853	395.872	257.983	327.569	336.07	166.033	380.851	294.318	+++	0.898492
3485	hopD	SL1344_3409	231.678	252.442	196.301	226.807	247.292	129.115	211.987	196.131	+++	0.86475
3458	rpoA/pez	SL1344_3382	333.04	402.569	314.708	350.106	335.648	216.474	343.443	298.522	+++	0.852662
4155	rplA	SL1344_4089	231.252	308.307	225.204	254.921	266.313	128.856	256.692	217.287	+++	0.852369
3261	rpoD	SL1344_3185	298.478	316.782	190.094	268.451	204.478	125.882	355.494	228.618	+++	0.851619
4359	miaA	SL1344_4294	261.527	269.649	236.597	255.924	269.108	126.173	244.691	213.324	+++	0.833544
3943	trxA	SL1344_3875	224.584	283.589	253.957	254.043	286.68	146.87	200.747	211.433	+++	0.83227
132	ftsZ	SL1344_0133	248.252	243.863	214.336	235.484	223.846	139.353	223.093	195.431	+++	0.829911
4589	arcA	SL1344_4525	244.515	303.315	181.489	243.106	194.091	156.733	252.597	201.14	+++	0.827376
3689	cspA	SL1344_3615	279.949	372.851	301.562	318.12	401.022	160.989	226.777	262.929	+++	0.826508
995	ompA	SL1344_1010	276.649	271.787	247.636	265.357	243.828	116.463	261.299	207.197	+++	0.780822
3336	nusA	SL1344_3260	252.911	267.812	252.237	257.653	158.755	164.887	277.67	200.437	+++	0.777933
1578	uspE	SL1344_1592	334	320.3	280.234	311.512	216.677	201.163	303.745	240.528	+++	0.772132
1311	ssrA	SL1344_1326	342.185	288.115	373.192	334.497	265.105	156.184	347.881	256.39	+++	0.766493
3703	bax	SL1344_3628	251.967	282.788	213.194	249.316	199.811	137.039	236.109	190.986	+++	0.76604
4156	rplJ	SL1344_4090	275.52	352.48	251.012	293.004	250.281	174.324	242.549	222.385	+++	0.758982
2360	lpxP	SL1344_2369	372.331	430.193	268.644	357.056	272.033	189.239	348.901	270.058	+++	0.756346
2599	rpoE	SL1344_2604	319.547	398.473	284.423	334.147	341.908	191.943	222.184	252.012	+++	0.754193
2919	avrA	SL1344_2845	252.481	249.83	266.996	256.436	184.035	137.527	252.971	191.511	+++	0.746817
3488	tuf	SL1344_3412	327.57	377.291	327.726	344.196	233.901	197.66	302.647	244.736	+++	0.711038
1117	fabG	SL1344_1132	290.98	276.39	277.521	281.631	259.245	141.532	198.727	199.835	+++	0.709564
3036	gcvA	SL1344_2962	262.987	351.143	293.473	302.534	210.893	159.663	239.635	203.397	+++	0.672311
4151	tufB	SL1344_4085	334.834	378.123	326.484	346.48	213.918	182.825	299.394	232.046	+++	0.669724
3690	cueP	SL1344_3616	302.523	348.477	279.29	310.097	250.281	116.447	239.115	201.948	+++	0.651241
1312	ssaB (spiC)	SL1344_1327	215.972	267.241	229.217	237.477	176.674	95.9198	178.603	150.399	+++	0.633321
2338	fabB	SL1344_2347	266.152	269.994	164.874	233.673	178.16	71.8487	191.399	147.136	+++	0.629666
3111	zapA	SL1344_3036	268.445	308.45	267.316	281.404	237.814	106.142	181.868	175.275	+++	0.622859
1210	gapA	SL1344_1225	294.449	255.515	215.271	255.078	146.802	132.006	184.662	154.49	+++	0.605657
3925	hdfR	SL1344_3858	251.51	220.485	242.154	238.049	177.93	84.0032	161.581	141.172	+++	0.593034
3345	rrmJ/ftsJ	SL1344_3269	266.451	286.658	250.176	267.762	213.304	81.6983	178.055	157.685	+++	0.588903
1341	ssaU	SL1344_1356	316.808	297.416	330.025	314.75	181.688	130.895	216.089	176.224	+++	0.559887
4545		SL1344_4482	255.473	226.763	205.206	229.147	85.7634	91.0647	196.991	124.607	+++	0.543784
3121	epd	SL1344_3046	273.115	323.308	241.824	279.416	146.673	95.0247	212.594	151.431	+++	0.541955
210		SL1344_0213	210.779	199.091	272.607	227.492	110.659	82.964	168.571	120.731	+++	0.530705
4361	hflX	SL1344_4296	419.307	360.211	330.878	370.132	197.373	119.668	254.483	190.508	+++	0.514703
3942	rhlB	SL1344_3874	312.41	260.286	245.129	272.608	120.393	137.616	160.205	139.405	+++	0.511374
2181	yejF	SL1344_2196	258.416	254.155	263.653	258.741	61.6002	109.711	218.242	129.851	+++	0.501856
2598	rseA	SL1344_2603	340.849	417.507	305.67	354.676	146.7	169.705	211.074	175.826	+++	0.495738
1804	znuA	SL1344_1825	372.365	380.37	342.561	365.099	165.015	133.155	241.501	179.89	+++	0.492716
1776	pagO	SL1344_1793	308.027	320.495	359.644	329.388	167.362	108.189	204.872	160.141	+++	0.486176
2290	lrhA	SL1344_2299	226.362	236.249	258.942	240.518	132.181	57.4854	152.746	114.138	+++	0.47455
3112	ygfA	SL1344_3037	398.711	419.502	365.741	394.652	168.645	155.871	230.749	185.088	+++	0.468991
2246	sseL	SL1344_2256	390.303	325.463	315.292	343.686	129.962	126.743	217.241	157.982	+++	0.45967
221	rseP/yaeL	SL1344_0224	284.116	294.443	255.37	277.976	137.644	105.579	118.661	120.628	+++	0.433951
433	clpX	SL1344_0443	321.571	270.897	290.768	294.412	137.324	120.119	125.496	127.646	+++	0.433563
3688	yiaG	SL1344_3614	246.025	297.712	237.522	260.42	101.592	87.3132	148.527	112.477	+++	0.431909
1362	slyA	SL1344_1376	218.1	247.532	263.098	242.91	89.0614	95.8557	129.496	104.804	+++	0.431453
2928	prgH	SL1344_2854	272.132	290.921	299.942	287.665	137.837	91.2227	141.687	123.582	+++	0.429605
2619	bamD	SL1344_2623	311.146	327.973	293.22	310.78	132.053	99.5912	167.608	133.084	+++	0.428226
2176	mepS/spr	SL1344_2191	344.629	388.983	312.403	348.672	123.665	116.457	206.619	148.913	+++	0.427088
3496	fkpA	SL1344_3420	314.949	314.619	302.778	310.782	126.14	118.054	142.851	129.015	+++	0.415131
4362	hflK	SL1344_4297	281.42	286.856	333.296	300.524	154.382	92.8936	123.99	123.755	+++	0.411798
1202		SL1344_1218	240.981	223.925	251.185	238.697	8.91186	91.4882	185.858	95.4192	+++	0.39975
3209	exbB	SL1344_3133	225.613	252.783	213.691	230.696	77.274	79.9907	119.066	92.1103	+++	0.399272
2620	raiA/yfiA	SL1344_2624	234.697	275.446	241.103	250.415	75.1837	66.0485	156.974	99.402	+++	0.396948
1204	yeaH	SL1344_1219	329.138	312.403	359.664	333.735	143.942	88.5125	155.652	129.369	+++	0.38764
2041	ugd	SL1344_2057	268.621	205.12	239.649	237.797	114.866	54.8393	100.156	89.9536	+++	0.37828
1253	thrS	SL1344_1267	291.702	244.426	195.775	243.968	52.6728	49.444	174.704	92.2736	+++	0.37822
400	ribD	SL1344_0410	266.409	218.251	297.582	260.747	56.4574	105.92	129.416	97.2644	+++	0.373022
1587		SL1344_1602	383.42	375.381	441.228	400.01	138.029	120.542	186.958	148.51	+++	0.371266
1613	steC	SL1344_1628	294.257	198.085	282.321	258.221	30.6906	81.11	173.428	95.0761	+++	0.368197
1114	plsX	SL1344_1129	303.552	275.224	261.435	280.071	89.1631	64.0708	155.419	102.884	+++	0.367352
459	acrA	SL1344_0469	246.985	232.259	205.931	228.392	0.652502	75.5615	167.525	81.2462	+++	0.355732
3328	deaD	SL1344_3253	423.163	390.219	310.396	374.593	27.8416	86.8185	264.26	126.307	+++	0.337184
2597	rseB	SL1344_2602	319.915	325.221	273.874	306.337	87.0087	60.0674	128.91	91.9952	+++	0.300308
1761	prc	SL1344_1774	265.087	238.142	283.897	262.376	86.2124	38.0723	111.649	78.6446	+++	0.299741
4332	groL	SL1344_4267	295.317	229.133	316.89	280.446	154.227	51.1974	41.8086	82.411	+++	0.293857
1313	ssaC (spiA)	SL1344_1328	327.382	211.414	271.498	270.098	82.4809	31.9037	117.012	77.132	+++	0.28557
892	sopD2	SL1344_0909	297.879	243.085	231.851	257.605	0	94.0817	122.205	72.0954	+++	0.279868
2445	dapA	SL1344_2452	254.287	248.057	219.963	240.769	48.1339	78.0061	74.56	66.9	+++	0.27786
1746	manX	SL1344_1759	271.034	208.406	258.635	246.025	0	86.6036	103.558	63.3873	+++	0.257646
864	macA	SL1344_0880	279.661	258.638	302.382	280.227	33.3582	69.5643	96.5603	66.4943	+++	0.237287
1266		SL1344_1279	298.394	304.045	281.901	294.78	71.7839	5.86184	117.957	65.201	+++	0.221185
604	pagP	SL1344_0616	258.988	258.307	247.969	255.088	35.6033	53.2623	78.4024	55.756	+++	0.218575
1851		SL1344_1873	372.23	293.928	356.597	340.918	64.7809	60.2481	91.4679	72.1656	+++	0.21168
863	ybjX	SL1344_0879	352.257	385.137	368.092	368.495	60.7287	49.4121	121.457	77.1994	+++	0.209499
1516	pdgL	SL1344_1530	248.141	205.041	231.686	228.289	28.7286	12.1841	92.597	44.5032	+++	0.194942
2616	clpB	SL1344_2620	400.846	347.783	389.987	379.539	28.5207	79.6768	110.003	72.7334	+++	0.191636
4544	fhuF	SL1344_4481	337.922	315.175	305.107	319.401	47.4925	18.861	116.267	60.8735	+++	0.190586
1819	cutC	SL1344_1842	380.67	442.915	350.328	391.304	61.8833	64.1372	81.6874	69.236	+++	0.176936
3331	pnp	SL1344_3255	372.699	335.606	290.87	333.058	42.8474	29.4909	92.5748	54.971	+++	0.165049
562	fes	SL1344_0574	297.441	258.7	277.047	277.729	10.0665	68.3786	55.3591	44.6014	+++	0.160593
4104	glpF	SL1344_4036	425.848	392.796	401.305	406.65	58.7667	38.4548	67.0329	54.7515	+++	0.13464
1337	ssaQ	SL1344_1352	319.047	236.477	333.134	296.219	65.1924	17.0894	35.1147	39.1321	+++	0.132105
1331	ssaL	SL1344_1346	317.784	318.114	378.53	338.143	25.8044	16.9979	89.4557	44.086	+++	0.130377
865	macB	SL1344_0881	344.386	248.696	347.29	313.457	0	14.2738	99.1529	37.8089	+++	0.120619
1314	ssaD	SL1344_1329	310.574	239.253	391.669	313.832	35.026	25.1169	53.1604	37.7677	+++	0.120344
1317	sseB	SL1344_1332	263.148	233.189	224.69	240.343	14.4926	29.2531	39.6668	27.8042	+++	0.115686
2617	pgeF	SL1344_2621	272.889	289.44	335.3	299.21	6.33497	26.2751	68.5734	33.7278	+++	0.112723
1755		SL1344_1768	215.703	274.286	240.543	243.511	27.1515	12.1132	38.385	25.8832	+++	0.106292
3963	cyaA	SL1344_3894	285.072	299.099	319.464	301.212	32.0221	0	58.5758	30.1993	+++	0.100259
1340	ssaT	SL1344_1355	244.63	187.063	245.981	225.892	10.4138	18.0188	31.1714	19.868	+++	0.0879536
1518	ugtL	SL1344_1531	264.469	278.327	264.044	268.947	24.2915	8.43942	38.1752	23.6354	+++	0.0878812
1168	pagC	SL1344_1184	280.037	228.088	263.471	257.199	0	30.1985	35.3616	21.8534	+++	0.0849668
1391	rstA	SL1344_1405	379.671	346.898	386.747	371.105	6.20668	27.7721	54.0656	29.3481	+++	0.079083
4330	yjeH	SL1344_4265	267.972	233.794	324.133	275.3	0	37.2209	6.38951	14.5368	+++	0.0528036
2915	sitA	SL1344_2841	304.62	252.835	261.777	273.077	0	15.8213	22.7077	12.843	+++	0.0470307
3011	rlmD/rumA	SL1344_2938	336.132	314.865	369.001	340	0	16.3523	25.0013	13.7845	+++	0.0405428
222	bamA/yaeT	SL1344_0225	393.348	299.941	331.682	341.657	0	2.23585	31.9341	11.39	+++	0.0333375
593	rna	SL1344_0605	394.448	365.162	400.326	386.645	0	0	36.2872	12.0957	+++	0.0312838
3801	mgtC	SL1344_3729	373.855	333.62	388.318	365.264	28.921	0	4.52399	11.1483	+++	0.0305213
1338	ssaR	SL1344_1353	334.27	297.303	321.051	317.541	0	7.83283	17.9424	8.59176	+++	0.0270571
1369	gstA	SL1344_1383	371.912	431.597	393.945	399.151	17.096	0	0	5.69868	+++	0.014277
4407	tamA	SL1344_4342	226.842	178.73	279.065	228.212	9.2326	0	0	3.07753	+++	0.0134854
1328	ssaJ	SL1344_1343	320.499	268.39	320.897	303.262	0	10.1287	0	3.37622	+++	0.011133
3995	ubiB	SL1344_3926	255.181	191.893	301.345	249.473	5.53866	0	0	1.84622	+++	0.00740048
2387	ptsI	SL1344_2395	357.293	292.288	350.817	333.466	0	0	0.529525	0.176508	+++	0.000529315
4103	glpK	SL1344_4035	436.246	278.226	373.185	362.552	0	0	0	0	+++	0
3549	feoB	SL1344_3473	458.017	225.532	347.626	343.725	0	0	0	0	+++	0
1803	mepM	SL1344_1824	344.275	270.993	406.872	340.713	0	0	0	0	+++	0
1154	phoP	SL1344_1169	315.51	300.792	366.303	327.535	0	0	0	0	+++	0
91	lptD/imp	SL1344_0094	375.664	292.146	309.876	325.895	0	0	0	0	+++	0
868	clpA	SL1344_0884	366.065	236.277	326.962	309.768	0	0	0	0	+++	0
2256	arnB/yfbE	SL1344_2266	358.495	247.058	307.656	304.403	0	0	0	0	+++	0
881	ftsK	SL1344_0898	289.289	190.773	424.151	301.404	0	0	0	0	+++	0
2032	hisG	SL1344_2048	260.033	235.74	325.026	273.6	0	0	0	0	+++	0
2201	sspH2	SL1344_2217	348.869	123.892	255.517	242.759	0	0	0	0	+++	0
1259	pheT	SL1344_1272	255.385	204.841	238.5	232.909	0	0	0	0	+++	0
4452	mgtA	SL1344_4387	263.12	197.37	218.063	226.185	0	0	0	0	+++	0
2035	hisB	SL1344_2051	244.242	168.565	262.271	225.026	0	0	0	0	+++	0
304	dinB	SL1344_0309	155.191	283.443	39.7959	159.476	740.171	370.996	553.873	555.013	++	3.48022
2932	sptP	SL1344_2858	90.4875	160.733	100.176	117.132	343.587	201.462	368.939	304.663	++	2.60102
2872	mprA/emrR	SL1344_2798	112.574	194.013	61.3654	122.651	401.957	249.643	303.828	318.476	++	2.59661
1135	comR	SL1344_1150	124.647	153.107	108.597	128.784	298.826	222.208	294.416	271.816	++	2.11065
2231	gyrA	SL1344_2241	168.822	301.929	38.3688	169.707	247.699	280.155	488.445	338.766	++	1.99619
946		SL1344_0961	93.4685	145.377	113.671	117.506	298.826	155.09	246.835	233.583	++	1.98785
1459		SL1344_1473	71.0862	128.198	162.677	120.654	154.933	166.365	358.569	226.622	++	1.87828
1612		SL1344_1627	120.222	167.463	109.421	132.368	279.228	182.233	277.804	246.422	++	1.86164
1554		SL1344_1567	89.3389	184.473	129.223	134.345	252.408	141.482	356.124	250.005	++	1.86092
947		SL1344_0962	135.628	158.689	144.358	146.225	375.191	183.153	229.527	262.624	++	1.79602
1795	yebG	SL1344_1816	125.1	222.632	89.24	145.657	377.794	172.351	225.854	258.667	++	1.77586
85	folA	SL1344_0088	134.272	118.067	98.4449	116.928	234.12	164.212	223.432	207.254	++	1.7725
4265		SL1344_4199	124.57	188.932	75.9354	129.812	306.663	175.419	205.521	229.201	++	1.76563
1072	mdoG	SL1344_1087	116.661	166.666	81.257	121.528	181.79	155.039	284.317	207.049	++	1.70372
4501	uxuR	SL1344_4437	134.629	209.504	81.5351	141.89	281.767	179.053	258.25	239.69	++	1.68927
1136		SL1344_1151	147.82	182.91	131.45	154.06	355.529	185.909	237.922	259.787	++	1.68627
4080	pfkA	SL1344_4011	149.164	183.333	106.735	146.411	348.884	111.531	278.776	246.397	++	1.68291
4560	deoB	SL1344_4496	84.6722	172.394	85.5858	114.217	170.708	132.601	255.281	186.197	++	1.6302
3491	rpsL	SL1344_3415	164.694	217.991	132.459	171.715	419.593	199.824	217.827	279.081	++	1.62526
2464	guaB	SL1344_2472	185.389	229.173	142.78	185.781	351.872	229.23	320.917	300.673	++	1.61843
2660		SL1344_misc_feature_14	149.275	221.739	116.668	162.561	334.942	192.307	255.503	260.917	++	1.60504
1296	lpp	SL1344_1311	124.412	156.469	116.146	132.342	332.879	130.889	167.636	210.468	++	1.59033
4258	ssb1	SL1344_4192	95.6157	137.063	120.165	117.615	228.079	151.766	180.443	186.763	++	1.58792
1965	mtfA	SL1344_1977	120.648	140.927	123.867	128.481	221.205	177.346	206.418	201.656	++	1.56954
996	sulA	SL1344_1011	161.763	176.039	131.503	156.435	276.047	145.032	305.958	242.346	++	1.54918
4013		SL1344_3944	168.235	213.283	156.681	179.4	375.421	174.974	282.279	277.558	++	1.54715
832		SL1344_0846	243.681	278.284	118.433	213.466	401.738	238.34	342.524	327.534	++	1.53436
457	tomB	SL1344_0467	144.862	184.093	116.926	148.627	287.001	158.903	226.625	224.176	++	1.50832
1605	pspA	SL1344_1620	187.652	251.358	165.275	201.428	331.852	218.47	344.346	298.223	++	1.48054
3167		SL1344_3091	138.321	181.188	125.736	148.415	286.295	152.574	216.56	218.477	++	1.47207
2587		SL1344_2593	115.509	171.947	101.05	129.502	196.143	163.937	208.257	189.446	++	1.46288
1794		SL1344_1815	150.85	243.924	133.065	175.946	352.156	181.004	226.323	253.161	++	1.43885
3166		SL1344_3090	113.987	182.061	81.2388	125.762	237.044	117.926	184.679	179.883	++	1.43034
2576		SL1344_2582	123.648	166.075	89.9746	126.566	195.694	118.404	216.439	176.846	++	1.39727
2019		SL1344_2036	157.799	104.274	105.33	122.467	114.16	154.27	243.354	170.595	++	1.39298
4239	dgkA	SL1344_4173	148.865	185.181	100.961	145.002	283.307	138.245	182.285	201.279	++	1.38811
3141	metK	SL1344_3065	116.426	179.269	75.6991	123.798	153.997	153.929	205.668	171.198	++	1.38288
698	gltA	SL1344_0712	229.1	288.077	97.9887	205.055	304.263	196.493	347.496	282.751	++	1.3789
455	maa	SL1344_0465	170.701	214.844	157.639	181.062	292.528	199.382	254.956	248.956	++	1.37498
3473	rplN	SL1344_3397	211.294	272.646	173.702	219.214	449.695	213.979	239.897	301.19	++	1.37396
189	fhuA	SL1344_0192	180.522	228.98	138.337	182.613	249.201	157.111	338.518	248.277	++	1.35958
1137		SL1344_1152	183.177	236.006	110.308	176.497	215.779	164.935	333.261	237.991	++	1.34842
699		SL1344_0713	129.344	155.456	99.0067	127.936	225.283	118.002	173.16	172.148	++	1.34558
153	lpdA	SL1344_0154	221.564	261.261	122.533	201.786	238.595	245.212	328.919	270.908	++	1.34255
3477	rpsC	SL1344_3401	188.405	210.841	177.018	192.088	346.986	167.95	251.039	255.325	++	1.32921
3484	rpsJ	SL1344_3408	187.836	241.523	194.061	207.807	430.482	172.425	224.248	275.718	++	1.3268
401	ribE/ribH	SL1344_0411	107.043	118.533	123.352	116.31	176.995	128.069	148.47	151.178	++	1.29979
1297	pykF	SL1344_1312	225.114	196.905	191.099	204.373	270.878	195.291	329.528	265.232	++	1.29779
1943		SL1344_1959	157.626	146.219	139.721	147.855	207.968	150.471	206.898	188.446	++	1.27453
4354	queG	SL1344_4289	157.714	261.305	133.861	184.293	316.114	116.665	253.948	228.909	++	1.24209
3482	rplD	SL1344_3406	189.611	208.498	178.811	192.307	338.855	185.467	189.976	238.099	++	1.23812
3958		SL1344_3889	182.193	200.104	110.568	164.288	200.362	159.173	241.277	200.271	++	1.21902
4154	rplK	SL1344_4088	125.515	116.76	113.42	118.565	160.514	106.676	164.354	143.848	++	1.21324
3004	queE	SL1344_2930	104.922	152.183	88.7856	115.297	122.061	101.658	190.174	137.965	++	1.1966
451	ylaB	SL1344_0461	175.444	150.421	113.533	146.466	216.201	121.604	183.3	173.702	++	1.18595
3474	rpsQ	SL1344_3398	118.305	143.139	109.213	123.553	176.546	116.45	144.817	145.937	++	1.18118
3457	rplQ	SL1344_3381	119.864	124.457	120.111	121.477	199.068	83.042	144.797	142.302	++	1.17143
3471	rplE	SL1344_3395	182.881	233.299	163.485	193.221	289.54	157.599	220.635	222.591	++	1.152
3487	bfd	SL1344_3411	122.307	150.812	116.146	129.755	229.298	93.6057	117.62	146.841	++	1.13168
801	ybiT	SL1344_0813	161.425	189.707	120.984	157.372	138.58	117.729	276.75	177.686	++	1.12909
1670	hns	SL1344_1682	206.692	234.601	187.007	209.433	299.724	161.19	238.198	233.037	++	1.1127
2653	bamE/smpA	SL1344_2657	146.502	163.408	129.625	146.512	192.578	119.654	176.028	162.753	++	1.11086
3468	rplF	SL1344_3392	147.205	197.256	135.315	159.925	212.111	133.855	186.475	177.481	++	1.10977
1112	yceD	SL1344_1127	188.366	210.152	163.308	187.275	230.234	167.022	225.642	207.633	++	1.1087
3466	rpsE	SL1344_3390	122.722	182.876	117.024	140.874	169.928	140.257	148.556	152.914	++	1.08546
3876	dnaA	SL1344_3805	195.456	238.946	149.756	194.72	198.143	178.417	248.197	208.252	++	1.0695
2646	ffh	SL1344_2650	223.519	241.538	188.627	217.895	272.263	148.381	274.689	231.778	++	1.06371
4146	murI	SL1344_4080	193.079	200.216	151.958	181.751	262.555	130.261	185.774	192.863	++	1.06114
4009	hemG	SL1344_3940	165.001	175.145	153.245	164.464	205.173	123.438	194.649	174.42	++	1.06054
2498	suhB	SL1344_2508	171.488	202.811	139.29	171.196	163.411	138.371	238.816	180.2	++	1.05259
2536	gogB	SL1344_2546	91.8588	124.839	160.407	125.701	95.6529	109.969	190.513	132.045	++	1.05047
2190	pbgA	SL1344_2205	117.613	170.216	135.166	140.998	209.327	86.6446	147.982	147.984	++	1.04955
3914	asnA	SL1344_3844	156.493	137.023	113.197	135.571	75.0288	124.271	227.49	142.263	++	1.04937
1378	ydgK	SL1344_1392	183.853	215.011	198.795	199.22	273.636	141.791	211.102	208.843	++	1.04831
4153	nusG	SL1344_4087	161.659	158.764	125.34	148.588	165.977	121.923	178.181	155.36	++	1.04558
3259	rpsU	SL1344_3183	144.013	172.888	148.984	155.295	202.826	112.389	165.923	160.379	++	1.03274
2098	sseK2	SL1344_2113	136.5	92.3523	148.498	125.784	64.1019	89.5518	232.858	128.837	++	1.02428
2661		SL1344_2665	103.674	154.406	91.2835	116.455	151.356	82.179	122.978	118.838	++	1.02046
831		SL1344_0845	236.161	256.619	145.444	212.741	214.137	161.556	266.636	214.11	++	1.00643
2858	stpA	SL1344_2783	90.3496	161.669	93.338	115.119	92.0497	109.505	142.319	114.625	++	0.995706
3391		SL1344_3315	124.915	162.413	125.776	137.701	105.324	113.332	191.197	136.618	++	0.992129
3924		SL1344_3857	108.076	169.059	103.397	126.844	174.557	78.9606	122.92	125.479	++	0.98924
4106	rraA/menG	SL1344_4038	145.004	171.865	148.136	155.002	172.274	123.31	163.521	153.035	++	0.98731
1382	add	SL1344_1395	163.952	159.494	147.453	156.966	163.86	118.89	181.808	154.853	++	0.986534
3469	rpsH	SL1344_3393	111.994	148.953	124.298	128.415	157.589	97.1421	119.276	124.669	++	0.970829
662	fldA	SL1344_0676	127.139	138.669	89.8418	118.55	130.411	84.896	129.059	114.789	++	0.968271
3390	sspA	SL1344_3314	178.641	214.002	174.635	189.092	181.753	157.194	208.217	182.388	++	0.964542
1576	ogt	SL1344_1590	182.946	202.323	164.539	183.269	172.467	135.627	221.667	176.587	++	0.963537
3092	prfB	SL1344_3017	150.489	119.823	94.3107	121.541	137.708	68.635	143.834	116.726	++	0.960383
3566	glpE	SL1344_3492	150.213	152.636	137.37	146.74	205.365	81.783	135.005	140.718	++	0.958962
3461	rpsM	SL1344_3385	197.109	232.923	186.996	205.676	273.765	123.916	178.899	192.193	++	0.934448
3110		SL1344_3035	120.829	149.984	129.207	133.34	136.516	89.8013	146.47	124.262	++	0.931924
3337	rimP	SL1344_3261	208.931	263.057	179.876	217.288	292.721	118.221	195.635	202.192	++	0.930525
450		SL1344_0460	136.516	147.883	120.374	134.924	157.14	79.6062	137.871	124.872	++	0.925499
822		SL1344_0835	138.82	206.367	152.002	165.73	111.493	131.621	216.687	153.267	++	0.9248
4001	ubiD	SL1344_3932	163.779	143.4	105.897	137.692	146.16	63.5717	172.204	127.312	++	0.924613
214	rpsB	SL1344_0217	147.136	169.42	146.684	154.413	109.082	101.832	214.117	141.677	++	0.917518
3845	ibpB/hslS	SL1344_3775	141.409	97.4737	106.575	115.153	98.1546	118.91	97.8849	104.983	++	0.911688
2182	yejG	SL1344_2197	151.242	186.589	156.872	164.901	157.525	132.23	159.046	149.6	++	0.907212
2644	rimM	SL1344_2648	141.017	149.052	110.135	133.402	130.283	79.6703	150.99	120.315	++	0.901897
2876	luxS	SL1344_2802	176.228	227.655	153.531	185.805	178.892	121.307	200.158	166.786	++	0.897641
3089		SL1344_3014	176.655	197.344	142.839	172.279	180.341	95.3658	185.998	153.902	++	0.893328
661	fur	SL1344_0675	127.343	133.65	114.288	125.093	88.1633	104.838	141.768	111.59	++	0.892049
1118	acpP	SL1344_1133	152.214	186.541	145.886	161.547	144.417	122.916	163.064	143.466	++	0.888074
1773		SL1344_1786	128.879	156.002	127.867	137.583	123.793	85.3927	155.29	121.492	++	0.883046
3846	ibpA/hslT	SL1344_3775	161.171	193.927	150.454	168.518	175.648	154.824	115.304	148.592	++	0.881759
2059	galF	SL1344_2075	121.343	131.062	98.805	117.07	53.7898	89.6799	164.455	102.642	++	0.876754
3340	secG	SL1344_3264	166.825	217.459	159.816	181.367	245.138	85.2554	143.94	158.111	++	0.871776
150	pdhR	SL1344_0151	135.893	112.185	115.878	121.319	82.6733	60.2871	173.405	105.455	++	0.869239
134	secM	SL1344_0135	160.23	192.696	110.991	154.639	94.9739	130.493	175.373	133.613	++	0.864031
3352	rplU	SL1344_3276	132.325	167.193	142.831	147.45	154.473	99.3281	127.493	127.098	++	0.861973
1632	cysB	SL1344_1645	208.724	214.162	138.059	186.982	177.161	103.302	201.13	160.531	++	0.858537
475	ybaL	SL1344_0485	121.773	105.099	160.403	129.092	132.667	85.6352	113.985	110.763	++	0.858015
823		SL1344_0836	116.446	157.523	136.634	136.867	132.951	76.8228	140.357	116.71	++	0.852723
2643	trmD	SL1344_2647	157.58	170.3	168.613	165.498	138.607	110.146	168.024	138.926	++	0.839441
1973		SL1344_1990	143.214	182.972	99.2104	141.799	121.291	102.887	131.198	118.459	++	0.835401
4577	robA	SL1344_4513	132.037	111.762	136.39	126.729	145.353	60.8754	108.792	105.007	++	0.82859
3460	rpsK	SL1344_3384	126.69	162.573	140.733	143.332	105.286	115.035	135.557	118.626	++	0.827631
4366	nsrR	SL1344_4300	122.223	136.64	127.505	128.789	91.9214	90.9962	134.752	105.89	++	0.822195
4516		SL1344_4453	118.508	150.73	143.391	137.543	75.0554	92.5389	171.361	112.985	++	0.821451
3490	rpsG	SL1344_3414	153.77	231.924	149.158	178.284	156.435	114.142	167.725	146.101	++	0.819483
1309		SL1344_1324	135.962	141.64	145.135	140.912	142.108	65.0368	134.635	113.926	++	0.808492
203		SL1344_0206	145.154	143.566	129.185	139.302	111.07	78.3655	142.322	110.586	++	0.79386
3530	aroK	SL1344_3454	137.145	130.213	107.135	124.831	117.752	89.6548	89.0016	98.8029	++	0.791493
1165	envE	SL1344_1181	143.157	154.832	141.237	146.409	71.3615	87.5879	187.197	115.382	++	0.788082
4157	rplL	SL1344_4091	160.918	230.656	185.172	192.249	186.537	97.4259	164.952	149.638	++	0.778358
1853	pgsA	SL1344_1875	182.366	237.039	168.692	196.032	166.169	144.05	137.448	149.223	++	0.761214
3944	rhoL	-	158.175	203.199	152.236	171.203	180.624	96.3891	113.45	130.155	++	0.760233
4353		SL1344_4288	131.253	177.949	90.8182	133.34	142.044	50.9183	108.022	100.328	++	0.752422
2507		SL1344_2517	155.025	149.029	104.45	136.168	68.7956	100.433	135.333	101.521	++	0.745554
3486	bfr	SL1344_3410	200.815	243.805	210.265	218.295	218.858	98.8314	168.372	162.02	++	0.742208
3780	spoT	SL1344_3708	176.577	199.16	132.778	169.505	162.871	62.8986	150.261	125.344	++	0.739469
3335	infB	SL1344_3259	205.258	253.259	168.775	209.098	23.5438	144.167	295.279	154.33	++	0.738076
4546		SL1344_4483	129.279	169.304	124.572	141.052	125.14	78.5327	107.237	103.637	++	0.734741
3244	ribB	SL1344_3168	211.589	202.702	159.89	191.394	197.72	86.5212	134.721	139.654	++	0.72967
1256	rplT	SL1344_1270	149.906	200.318	174.384	174.869	150.394	90.9046	141.038	127.445	++	0.728805
3350		SL1344_3274	173.24	133.909	162.328	156.493	126.14	88.0548	127.493	113.896	++	0.727804
1546	steB	SL1344_1559	104.761	116.242	127.758	116.254	75.9534	64.3684	113.143	84.4882	++	0.726758
1813	aspS	SL1344_1836	148.326	141.845	147.92	146.031	72.2705	88.1141	157.279	105.888	++	0.725108
427	cyoA	SL1344_0437	135.486	164.804	125.578	141.956	108.055	58.33	134.709	100.365	++	0.707015
387	acpH	SL1344_0398	162.489	149.817	153.365	155.224	102.335	92.7495	129.068	108.051	++	0.696098
2856		SL1344_2782	109.724	213.081	64.7943	129.2	69.0146	73.7647	126.731	89.8368	++	0.695332
431	tig	SL1344_0441	180.115	147.727	138.859	155.567	104.041	123.021	96.1553	107.739	++	0.692557
386	tsaA	SL1344_0397	230.242	228.14	209.044	222.475	184.997	84.2894	192.462	153.916	++	0.691836
3351	rpmA	SL1344_3275	114.368	141.233	117.102	124.234	115.919	62.0452	78.6062	85.5234	++	0.688403
2588		SL1344_2594	169.21	186.266	182.354	179.277	91.6383	79.4001	191.568	120.869	++	0.674202
2040	wzzB	SL1344_2056	223.75	168.275	197.672	196.565	161.962	88.0182	145.314	131.765	++	0.670336
4405		SL1344_4340	167.563	140.154	163.314	157.01	159.332	60.3122	93.2151	104.287	++	0.664203
4105	zapB/yiiU	SL1344_4037	141.505	114.179	127.505	127.73	95.2305	53.6766	102.558	83.8217	++	0.656243
3021	syd	SL1344_2947	191.235	254.29	211.242	218.923	185.446	77.7498	165.74	142.979	++	0.653101
977	sseI	SL1344_0991	211.247	150.083	200.848	187.393	89.9329	73.0734	197.244	120.083	++	0.640812
1974	ldtA	SL1344_1991	188.988	198.047	156.714	181.25	141.338	85.4178	119.184	115.313	++	0.636213
1206	mipA	SL1344_1221	199.305	197.14	166.383	187.609	87.0087	89.5334	175.658	117.4	++	0.625768
1254	infC	SL1344_1268	211.605	215.372	203.069	210.016	131.438	109.496	152.387	131.107	++	0.624272
1377	rsxA	SL1344_1391	144.455	171.224	129.13	148.27	71.9388	66.7467	138.282	92.3223	++	0.622665
795	ompX	SL1344_0808	166.768	172.926	191.632	177.108	74.7988	89.8013	163.124	109.241	++	0.616805
1265	ydiV	SL1344_1278	185.558	213.422	179.678	192.886	130.989	45.5827	174.589	117.053	++	0.606851
460	acrR	SL1344_0470	107.488	128.743	118.582	118.271	44.9532	59.1129	111.123	71.7295	++	0.606484
3341	glmM	SL1344_3265	109.063	139.945	108.043	119.017	58.0345	86.5188	71.9449	72.1661	++	0.606351
716	tolB	SL1344_0730	158.037	168.906	170.226	165.723	15.7866	102.832	182.136	100.252	++	0.604935
3346	yhbY	SL1344_3270	136.016	152.104	111.64	133.254	92.0497	48.7621	99.8507	80.2209	++	0.602016
1166	cspF/cspH	SL1344_1182	119.085	141.837	131.516	130.812	70.2334	60.5756	104.515	78.4414	++	0.599648
2954	invH	SL1344_2879	110.773	125.844	132.394	123.004	39.4897	69.5026	109.68	72.8907	++	0.59259
2175		SL1344_2190	152.041	156.463	152.058	153.521	97.9622	54.8142	119.144	90.6401	++	0.59041
454	ylaC	SL1344_0464	123.245	120.791	132.976	125.67	62.204	49.5518	109.752	73.8358	++	0.587536
3393	rplM	SL1344_3317	161.686	191.309	177.515	176.836	124.114	80.2494	106.829	103.731	++	0.586591
1363	slyB	SL1344_1377	179.997	189.607	185.985	185.196	85.175	123.697	116.83	108.567	++	0.586229
1597	tpx	SL1344_1612	125.903	119.427	119.584	121.638	56.2915	56.5973	100.449	71.1125	++	0.584625
1189	leuE	SL1344_1205	136.588	146.546	184.116	155.75	87.9709	84.6854	96.4107	89.689	++	0.575851
1542	ydcI	SL1344_1555	270.942	189.396	177.304	212.547	126.653	87.8442	146.826	120.441	++	0.566656
3258	tsaD	SL1344_3182	172.94	196.54	120.404	163.295	79.5567	69.7108	124.852	91.3731	++	0.55956
2880	csrA	SL1344_2806	143.852	165.686	149.489	153.009	115.406	57.2222	82.6614	85.0964	++	0.556153
1248		SL1344_1263	142.388	134.38	140.102	138.957	63.6529	25.3	141.751	76.9012	++	0.553417
2324	dedD	SL1344_2333	112.109	141.513	120.067	124.563	62.9738	69.4202	73.597	68.6637	++	0.551236
4141	sthA/udhA	SL1344_4075	151.342	145.05	86.7276	127.706	0	21.1545	186.703	69.2857	++	0.542539
2374	xapR	SL1344_2382	122.599	143.089	100.552	122.08	50.4808	50.211	97.3937	66.0285	++	0.540862
432	clpP	SL1344_0442	210.729	188.189	173.217	190.711	84.4052	85.0333	138.696	102.711	++	0.538569
3441		-	110.039	139.436	121.222	123.566	89.4462	38.4022	70.1452	65.9979	++	0.534112
1852		SL1344_1874	141.597	163.081	142.557	149.078	69.9126	77.8986	87.803	78.5381	++	0.526824
718	cpoB/ybgF	SL1344_0732	166.991	164.895	135.281	155.722	84.0204	59.296	102.044	81.7867	++	0.525209
2841	nixA	SL1344_2767	175.525	123.659	184.52	161.235	95.4605	41.3091	105.231	80.6669	++	0.500307
3005	eno	SL1344_2931	206.611	191.937	158.172	185.573	143.044	25.2976	107.028	91.7896	++	0.494627
2493	iscA	SL1344_2503	123.951	125.831	116.969	122.25	56.8047	45.7132	76.6347	59.7176	++	0.488485
3043	amiC	SL1344_2969	165.235	223.407	128.609	172.417	38.3085	52.3305	160.621	83.7535	++	0.485761
2383	zipA	SL1344_2391	163.484	146.342	149.553	153.126	61.755	51.2594	105.219	72.7446	++	0.475064
246	gmhB	SL1344_0249	186.814	183.977	144.653	171.815	71.3615	73.3504	99.5002	81.404	++	0.473789
2491	hscA	SL1344_2501	141.743	123.806	152.185	139.245	0	13.1362	184.062	65.7326	++	0.472065
798	mntR	SL1344_0810	149.337	150.826	141.402	147.188	66.2829	59.4357	81.9717	69.2301	++	0.47035
605	cspE	SL1344_0617	152.445	172.114	170.639	165.066	96.4492	49.7922	82.0262	76.0892	++	0.460963
1379	ydgT	SL1344_1393	115.636	136.166	138.833	130.212	46.9417	45.4935	87.4552	59.9635	++	0.460508
3338	argG	SL1344_3262	119.68	125.835	92.6381	112.718	18.9032	36.0993	100.475	51.8258	++	0.459784
217	frr	SL1344_0220	148.63	118.2	155.178	140.669	48.3264	76.8686	63.656	62.9503	++	0.447506
1904	cspB	SL1344_1924	130.846	159.954	140.371	143.724	67.3092	42.5545	79.4626	63.1088	++	0.439097
3275	yqjA	SL1344_3199	179.816	179.937	180.469	180.074	51.892	71.8992	112.677	78.8228	++	0.437725
2472	bamB	SL1344_2482	123.144	95.95	115.591	111.562	95.2039	19.8705	29.8698	48.3147	++	0.433075
297	pagN	SL1344_0302	148.761	145.258	161.428	151.816	67.4751	28.5069	99.7675	65.2498	++	0.429797
797	mntS	-	153.616	178.845	133.581	155.347	96.3209	28.4268	75.2293	66.659	++	0.429097
3909	atpI	SL1344_3839	141.328	142.973	132.614	138.972	63.2304	43.628	71.9904	59.6162	++	0.428982
1169	pliC	SL1344_1185	158.41	149.595	142.402	150.136	40.516	55.7527	96.3502	64.2063	++	0.427656
1616	fabI	SL1344_1631	171.88	143.969	154.649	156.833	74.029	39.3543	86.2829	66.5554	++	0.424373
89	pdxA	SL1344_0092	136.665	104.993	130.194	123.951	81.2886	22.7386	53.2092	52.4121	++	0.422847
1693	hemA	SL1344_1705	200.861	142.223	155.823	166.302	13.3756	42.7786	152.965	69.7064	++	0.419154
852	ybjP	SL1344_0868	228.087	196.257	225.644	216.663	94.7173	62.5578	115.112	90.7956	++	0.419064
119	rsmH	SL1344_0120	148.964	102.678	140.368	130.67	57.6762	59.1495	46.1306	54.3188	++	0.415694
3508	yhfA	SL1344_3432	182.505	165.724	148.126	165.451	36.8221	59.4998	109.867	68.7295	++	0.415406
1855	uvrY/sirA	SL1344_1877	168.531	167.753	163.879	166.721	62.1399	48.2929	97.0659	69.1662	++	0.414862
866	cspD	SL1344_0882	118.397	104.515	114.838	112.584	40.965	44.8045	54.1315	46.6337	++	0.414214
3353	ispB	SL1344_3277	207.667	170.113	185.343	187.708	59.0609	61.443	111.669	77.3909	++	0.412294
3120	pgk	SL1344_3045	177.58	136.481	133.203	149.088	16.2997	53.4064	111.847	60.5177	++	0.405919
1908		-	217.405	235.153	188.348	213.636	93.0119	70.5876	92.3955	85.3317	++	0.399426
2622	pheA	SL1344_2625	197.174	155.392	143.113	165.226	43.1571	81.7349	71.9476	65.6132	++	0.397111
1342	mdtK	SL1344_1357	159.612	127.257	151.658	146.176	71.9122	18.6664	81.6877	57.4221	++	0.39283
2444	bamC	SL1344_2451	177.342	130.097	155.078	154.172	47.0434	68.7838	65.5817	60.4696	++	0.392221
880	lrp	SL1344_0897	122.138	119.598	122.318	121.351	26.6383	45.9696	65.6419	46.0833	++	0.379751
3272	ygjR	SL1344_3196	200.554	153.476	105.099	153.043	48.9413	47.6107	77.6294	58.0605	++	0.379374
1654		SL1344_1666	142.742	156.411	153.223	150.792	92.4987	36.6008	41.7993	56.9663	++	0.37778
3497	slyX	SL1344_3421	136.327	153.635	166.661	152.208	86.6504	32.1281	53.0308	57.2697	++	0.37626
1161	icd	SL1344_1176	228.981	182.478	204.317	205.259	29.7284	68.4427	129.26	75.8105	++	0.369342
3997	tatB	SL1344_3928	133.631	130.632	122.385	128.883	37.3994	42.1401	62.9316	47.4904	++	0.368478
920	asnS	SL1344_0937	165.611	103.722	116.271	128.535	0	88.5308	53.4825	47.3378	++	0.368288
4363	hflC	SL1344_4298	200.396	215.104	249.176	221.559	89.8687	48.9246	104.286	81.0263	++	0.36571
1548	sseJ	SL1344_1561	193.494	77.8569	216.765	162.705	73.1951	8.91311	94.8532	58.9871	++	0.36254
3347	greA	SL1344_3271	216.329	233.711	200.508	216.849	41.8631	37.3745	154.355	77.8644	++	0.359071
1547		SL1344_1560	156.117	144.071	135.383	145.19	1.25637	66.5453	86.3775	51.3931	++	0.353971
1260	ihfA/himA	SL1344_1273	115.609	137.711	123.045	125.455	64.1926	9.06432	58.2786	43.8452	++	0.349489
360	sbmA	SL1344_0371	128.522	140.692	97.2324	122.149	20.3785	25.0046	79.9661	41.7831	++	0.342067
723	aroG	SL1344_0737	131.914	82.4738	125.151	113.179	80.6472	11.4677	20.1097	37.4082	++	0.330521
4018		-	140.994	144.323	126.121	137.146	34.2186	28.4177	70.5993	44.4119	++	0.323829
2476	rodZ/yfgA	SL1344_2486	143.986	137.947	188.972	156.968	31.7811	69.823	47.3261	49.6434	++	0.316264
2146	sanA	SL1344_2161	121.228	101	112.177	111.468	28.4079	0	73.623	34.0103	++	0.305112
2837		-	222.333	203.069	234.391	219.931	82.315	48.6797	69.2256	66.7401	++	0.303459
700	sdhC	SL1344_0714	190.663	175.759	159.31	175.244	30.2681	43.7104	84.8371	52.9385	++	0.302084
3498	slyD	SL1344_3422	166.507	135.812	169.086	157.135	48.5829	27.0373	66.6019	47.4074	++	0.301699
1850		SL1344_1872	166.015	154.819	177.251	166.028	20.341	35.7928	91.7202	49.2846	++	0.296845
3237	ygiB	SL1344_3161	146.917	162.3	133.854	147.69	29.1135	24.7507	74.442	42.7687	++	0.289584
2156	fghA	SL1344_2171	235.796	212.566	217.338	221.9	80.4547	51.9484	58.9198	63.7743	++	0.287401
3407	mdh	SL1344_3331	158.609	174.44	144.409	159.153	0	68.7838	68.2459	45.6766	++	0.286998
1157	mnmA	SL1344_1172	102.86	106.984	127.656	112.5	18.6731	33.8333	43.6274	32.0446	++	0.284841
1756	mgrB (yobG)	SL1344_1769	113.911	135.938	151.149	133.666	44.4024	28.2254	39.5201	37.3827	++	0.279672
224	lpxD	SL1344_0227	250.157	192.199	205.317	215.891	78.9794	21.8276	76.1896	58.9988	++	0.273281
4547	rsmC	SL1344_4484	124.159	139.87	130.105	131.378	0	60.4977	46.9556	35.8177	++	0.272631
3509	crp	SL1344_3433	184.049	165.642	172.119	173.936	64.9999	6.2053	69.8264	47.0106	++	0.270274
3211	yghB	SL1344_3136	140.134	130.83	118.087	129.684	29.5625	20.4977	54.7697	34.9433	++	0.26945
2347	sixA	SL1344_2356	228.275	223.011	209.956	220.414	36.1806	55.4208	85.0843	58.8952	++	0.267203
3959	hemY	SL1344_3890	124.946	154.407	112.613	130.655	0	47.7755	55.9655	34.5803	++	0.264668
1721	fadR	SL1344_1733	201.495	204.785	174.437	193.572	29.3059	51.866	61.8483	47.6734	++	0.246282
2362	alaC	SL1344_2370	125.261	65.7585	150.945	113.988	50.4808	32.5652	0	27.682	++	0.242849
2288	nuoA	SL1344_2297	165.946	159.644	159.376	161.655	4.1164	33.6709	78.7385	38.8419	++	0.240277
2492	hscB	SL1344_2502	153.973	134.011	147.576	145.187	16.4546	3.80877	82.3971	34.2202	++	0.235697
2534	lepB	SL1344_2544	120.333	66.9382	146.937	111.403	12.5041	45.8482	19.4832	25.9451	++	0.232895
2161	cirA	SL1344_2176	166.756	161.677	99.8432	142.759	40.7195	56.6177	2.07594	33.1377	++	0.232124
1752	ftsI2	SL1344_1765	130.803	106.535	100.889	112.742	78.0813	0	0	26.0271	++	0.230855
735	gpmA	SL1344_0749	161.206	161.121	157.561	159.963	0	45.6193	63.9664	36.5286	++	0.228357
570	fepB	SL1344_0582	156.485	97.382	135.215	129.694	44.8249	3.61414	40.032	29.4903	++	0.227384
3908	atpB	SL1344_3838	159.819	147.573	137.072	148.155	6.59156	14.702	79.1582	33.4839	++	0.226007
3568		SL1344_3494	154.204	170.753	149.444	158.134	17.1602	18.0279	71.6455	35.6112	++	0.225197
918	aspC	SL1344_0935	199.409	145.684	177.291	174.128	21.3407	55.8785	39.9057	39.0416	++	0.224212
2535	lepA	SL1344_2545	155.889	104.499	161.796	140.728	41.2968	51.218	1.46947	31.3281	++	0.222614
2669	sopE	SL1344_2674	121.631	114.026	150.849	128.835	0	21.1043	64.9004	28.6682	++	0.222518
1167	pagD	SL1344_1183	141.263	141.138	144.831	142.411	21.1107	18.3324	54.2177	31.2203	++	0.219227
2100		SL1344_2115	166.633	138.475	178.833	161.314	19.7636	18.0737	67.0012	34.9462	++	0.216635
1188		SL1344_1204	160.442	138.052	187.632	162.042	23.7142	35.8843	44.5354	34.7113	++	0.214212
1203		-	142.723	109.364	144.008	132.031	21.6239	13.9696	48.5358	28.0431	++	0.212397
3587	yhhY	SL1344_3512	147.697	157.85	158.99	154.846	6.33497	41.11	50.8668	32.7706	++	0.211634
2921	hilC	SL1344_2847	108.441	115.489	175.711	133.214	19.058	18.4491	43.9837	27.1636	++	0.20391
1757		SL1344_1770	151.984	141.632	129.516	141.044	14.3643	14.1436	57.3934	28.6338	++	0.203013
1570		SL1344_1583	137.702	150.113	151.114	146.31	43.5685	0	44.8084	29.4589	++	0.201346
2918	sitD	SL1344_2844	209.753	170.423	162.152	180.776	86.4955	0	20.5264	35.674	++	0.197338
3558	malT	SL1344_3482	197.261	143.49	155.054	165.268	43.0398	0	54.5781	32.5393	++	0.196887
2953	invF	SL1344_2878	133.178	128.32	164.055	141.851	29.4984	35.9484	17.9799	27.8089	++	0.196043
1818	cmoB	SL1344_1841	207.368	216.307	159.681	194.452	0	52.7747	60.4602	37.745	++	0.194109
3236	tolC	SL1344_3160	125.288	107.742	126.465	119.832	2.29375	0	66.9844	23.0927	++	0.19271
2346	smrB	SL1344_2355	124.309	112.396	101.467	112.724	26.6383	8.86055	29.5591	21.686	++	0.192382
131	ftsA	SL1344_0132	154.918	124.976	118.622	132.838	0	20.6785	55.9368	25.5384	++	0.192252
3880	yidC	SL1344_3809	167.747	154.353	117.686	146.595	0	9.81029	71.8904	27.2336	++	0.185774
606	crcB	SL1344_0618	157.119	165.625	154.389	159.044	15.3265	6.9699	65.682	29.3261	++	0.18439
4406	msrA	SL1344_4341	142.715	122.558	140.839	135.37	0	22.8668	51.4445	24.7704	++	0.182983
777	ybhQ	SL1344_0790	172.626	159.136	150.478	160.746	37.656	23.4391	23.6875	28.2609	++	0.17581
1596	ycjG	SL1344_1611	176.874	182.385	190.894	183.384	18.8656	13.5163	62.9232	31.7684	++	0.173234
1201	yeaK	SL1344_1217	164.548	165.577	190.765	173.63	63.6153	1.95473	23.0035	29.5245	++	0.170043
2373	gltX	SL1344_2381	141.889	160.105	83.1242	128.373	24.5591	0	40.8399	21.7997	++	0.169816
564	entF	SL1344_0576	197.423	137.689	299.569	211.56	47.6052	59.6985	0	35.7679	++	0.169067
1849	yecA	SL1344_1871	152.659	124.617	162.846	146.708	0	20.4245	51.3353	23.9199	++	0.163045
1517	SL1344_1530A	SL1344_1530A	135.279	165.672	143.04	147.997	41.2216	6.18936	24.0898	23.8336	++	0.161041
1430		SL1344_1445	135.259	139.968	111.64	128.956	56.9972	0	4.95206	20.6497	++	0.16013
899		SL1344_0916	159.235	115.765	124.569	133.19	0	14.1687	45.6765	19.9484	++	0.149774
3676	eptB	SL1344_3600	203.015	120.561	31.9892	118.522	26.6494	0	26.4444	17.6979	++	0.149322
2326	accD	SL1344_2335	124.946	120.723	123.042	122.904	0	15.8671	39.0463	18.3044	++	0.148933
1437		SL1344_1451	210.018	202.227	248.759	220.335	32.2942	8.8697	54.2581	31.8073	++	0.144359
3894	pstS	SL1344_3824	229.942	207.483	226.41	221.278	0	11.392	83.4349	31.609	++	0.142847
1653		SL1344_1665	191.585	215.761	215.141	207.496	6.784	33.3023	48.1883	29.4249	++	0.141809
741	modF	SL1344_0755	154.092	142.312	167.808	154.737	40.1687	0	24.5071	21.5586	++	0.139324
310	phoE	SL1344_0316	118.77	70.9551	158.33	116.018	47.9415	0	0	15.9805	++	0.137741
1116	fabD	SL1344_1131	194.715	143.651	191.312	176.56	6.46327	19.589	46.4811	24.1778	++	0.136938
367	iraP	SL1344_0378	130.758	169.522	156.718	152.333	17.8017	19.2594	24.7106	20.5906	++	0.135169
645	miaB	SL1344_0659	166.403	94.9309	144.691	135.342	0	32.517	22.2108	18.2426	++	0.134789
1308		SL1344_1323	138.01	126.465	138.917	134.464	0	6.37009	47.5216	17.9639	++	0.133596
382	phoR	SL1344_0393	178.249	156.361	211.798	182.136	0	48.3271	23.3459	23.891	++	0.131171
2386	ptsH	SL1344_2394	119.315	124.443	115.597	119.785	21.239	6.90581	18.1924	15.4457	++	0.128946
1049	phoH	SL1344_1064	127.573	101.014	122.822	117.136	18.16	0	25.6392	14.5997	++	0.124639
1250		SL1344_1265	171.857	155.716	219.239	182.271	0	23.9518	43.8974	22.6164	++	0.124081
3802		SL1344_3730	169.533	146.502	99.1013	138.379	48.1339	0	0	16.0446	++	0.115947
1762	proQ	SL1344_1775	147.555	110.333	134.063	130.65	0	34.3507	11.0306	15.1271	++	0.115783
1778		SL1344_1795	119.196	129.357	157.903	135.485	0	0	45.5154	15.1718	++	0.111981
1124		SL1344_1139	102.583	115.509	116.737	111.61	33.3206	0	3.48646	12.269	++	0.109928
826	deoR	SL1344_0840	144.313	151.685	150.596	148.865	23.0727	0	25.6075	16.2267	++	0.109003
2255	pmrG/ais	SL1344_2265	178.671	190.743	185.04	184.818	0	43.6097	16.7699	20.1265	++	0.108899
81		SL1344_0083	171.316	154.467	169.275	165.019	17.4168	0.0342522	35.9507	17.8006	++	0.10787
4320		SL1344_4255	147.758	163.92	247.912	186.53	35.1543	5.58956	18.5088	19.7509	++	0.105886
1318	sscA	SL1344_1333	156.259	120.402	148.467	141.709	21.3673	8.99109	12.1513	14.1699	++	0.0999927
1753	cspE	SL1344_1766	114.518	114.237	130.385	119.713	2.09028	6.7868	26.9551	11.9441	++	0.0997724
3442		SL1344_3366	102.238	121.599	118.606	114.147	13.9794	0	19.0662	11.0152	++	0.0964998
3798	cigR	SL1344_3727	121.919	160.865	134.941	139.242	39.8746	0	0	13.2915	++	0.0954565
641	lnt	SL1344_0655	165.166	102.457	117.193	128.272	36.2182	0	0	12.0727	++	0.0941184
1316	sseA	SL1344_1331	194.535	219.713	209.167	207.805	24.8046	7.58565	26.0987	19.4963	++	0.0938202
1013		SL1344_1028	157.864	172.451	164.948	165.088	12.0816	2.54302	31.8294	15.4847	++	0.0937964
1315	ssaE	SL1344_1330	151.016	144.309	163.97	153.098	28.3061	1.11011	13.2951	14.2371	++	0.0929934
1763	yebR	SL1344_1776	196.525	218.101	208.342	207.656	37.1428	0	17.4108	18.1845	++	0.0875706
1569	uspF	SL1344_1582	162.658	161.778	172.373	165.603	7.29717	2.19276	33.5395	14.3431	++	0.0866116
2030		SL1344_2047	116.442	119.768	148.004	128.071	12.5041	0	20.5177	11.0073	++	0.0859463
855		SL1344_0871	146.356	107.346	129.61	127.771	31.6528	0	0	10.5509	++	0.082577
3446	yrdD	SL1344_3370	165.639	147.099	168.582	160.44	13.8511	0	25.7338	13.195	++	0.0822425
1330	ssaK	SL1344_1345	216.295	137.786	255.364	203.148	0	24.1647	20.8365	15.0004	++	0.0738397
1322	sscB	SL1344_1337	137.745	123.792	142.831	134.789	1.51296	0	27.6909	9.73462	++	0.0722211
3100	yqfA	SL1344_3025	183.953	174.569	108.386	155.636	0	33.2748	0	11.0916	++	0.0712663
467	dnaX	SL1344_0477	140.268	121.167	197.844	153.093	0	26.8129	5.4786	10.7638	++	0.070309
4451	mgtL	-	125.668	142.27	130.132	132.69	0	13.0701	14.8786	9.31624	++	0.0702105
169	can	SL1344_0172	142.25	135.113	112.451	129.938	5.56522	0	19.552	8.37241	++	0.0644338
1782		SL1344_1800	159.205	145.803	175.842	160.283	12.055	2.19955	16.5948	10.2831	++	0.0641559
1332	ssaM	SL1344_1347	128.768	130.98	148.589	136.112	0	22.4938	2.63842	8.37741	++	0.0615478
4312		SL1344_4247	177.561	159.774	207.735	181.69	28.2796	0	0	9.42653	++	0.0518825
734		SL1344_0748	122.027	122.639	115.682	120.116	16.9036	0	0	5.63453	++	0.0469091
827	ybjG	SL1344_0841	197.558	184.809	195.641	192.669	0.0375923	11.7264	14.1	8.62133	++	0.0447468
3010	relA	SL1344_2937	228.428	178.342	241.015	215.928	28.8038	0	0	9.60126	++	0.0444651
80		SL1344_0082	165.108	133.602	163.254	153.988	13.5304	5.81164	0	6.44735	++	0.0418691
796		SL1344_0809	226.104	162.107	232.32	206.844	12.7341	11.4012	0	8.0451	++	0.0388945
311	proB	SL1344_0317	115.946	103.043	157.57	125.52	0	13.8367	0	4.61224	++	0.0367451
3687	yiaF	SL1344_3613	189.599	168.612	177.084	178.432	0	0	19.4802	6.49339	++	0.0363915
640	gltI	SL1344_0654	180.738	78.6614	125.172	128.191	0	13.4888	0	4.49628	++	0.035075
916		SL1344_0933	210.779	184.131	152.971	182.627	0	15.723	2.61268	6.11188	++	0.0334665
825	dacC	SL1344_0839	148.119	94.7906	168.217	137.042	0	0	13.557	4.51901	++	0.0329753
1321	sseE	SL1344_1336	125.707	81.6446	148.358	118.57	0	0	11.1282	3.70938	++	0.0312844
4377	bsmA	SL1344_4311	161.751	188.209	154.08	168.013	3.98811	0	11.7146	5.23423	++	0.0311536
3238		SL1344_3162	143.802	109.641	107.604	120.349	11.0287	0	0	3.67623	++	0.0305464
3233	cpdA	SL1344_3157	169.107	156.077	118.471	147.885	8.81013	1.95237	0	3.5875	++	0.0242587
2262	arnF	SL1344_2272	125.169	136.95	158.565	140.228	0	0	10.0044	3.3348	++	0.0237813
1324	sseG	SL1344_1339	243.025	188.223	218.658	216.635	0	14.4548	0	4.81828	++	0.0222415
4288	phnO	SL1344_4224	119.749	97.9342	133.106	116.93	6.84814	0	0	2.28271	++	0.0195221
1152		SL1344_1167	183.096	184.585	215.436	194.372	0	0	10.3669	3.45564	++	0.0177784
1329	SL1344_1344	SL1344_1344	214.34	204.624	220.603	213.189	11.3118	0	0	3.77061	++	0.0176867
3279	yqjE	SL1344_3202	142.857	152.657	158.63	151.381	5.39933	0	0	1.79978	++	0.011889
854		SL1344_0870	131.818	88.7171	155.08	125.205	0	3.72637	0	1.24212	++	0.00992073
1854	uvrC	SL1344_1876	126.955	159.021	123.047	136.341	0	3.32561	0	1.10854	++	0.00813062
1320	sseD	SL1344_1335	179.835	138.594	194.928	171.119	0	0	4.13874	1.37958	++	0.0080621
3280	yqjK	SL1344_3203	176.889	195.431	184.031	185.45	0	3.93015	0	1.31005	++	0.00706415
1323	sseF	SL1344_1338	182.34	137.101	169.746	163.062	0	3.00992	0	1.00331	++	0.00615291
1764	yebS	SL1344_1777	133.611	111.438	160.108	135.053	0	2.33687	0	0.778958	++	0.00576781
2385	cysK	SL1344_2393	234.774	206.599	207.702	216.358	0	2.96178	0	0.987259	++	0.00456307
4313		SL1344_4248	119.154	122.427	128.638	123.406	0	0	1.39974	0.466578	++	0.00378083
1334	ssaN	SL1344_1349	234.52	165.67	262.337	220.842	0	0	0	0	++	0
2033	hisD	SL1344_2049	205.086	157.117	280.574	214.259	0	0	0	0	++	0
3893	pstC	SL1344_3823	200.285	180.52	259.788	213.531	0	0	0	0	++	0
1595	mpaA/ycjI	SL1344_1610	169.933	195.111	223.041	196.028	0	0	0	0	++	0
1514	patD	SL1344_1528	207.84	145.602	222.728	192.057	0	0	0	0	++	0
2034	hisC	SL1344_2050	232.984	110.483	229.982	191.15	0	0	0	0	++	0
4293	pmrB/basS	SL1344_4228	206.058	151.846	181.598	179.834	0	0	0	0	++	0
756	bioA	SL1344_0770	186.138	172.234	166.424	174.932	0	0	0	0	++	0
915	ldtD/ycbB	SL1344_0932	207.429	146.769	159.685	171.294	0	0	0	0	++	0
3636		SL1344_3560	153.351	143.434	212.016	169.6	0	0	0	0	++	0
4291	proP	SL1344_4227	226.746	154.571	123.311	168.209	0	0	0	0	++	0
1191		SL1344_1208	159.316	163.883	180.095	167.764	0	0	0	0	++	0
3891	pstB	SL1344_3821	157.038	132.955	196.354	162.115	0	0	0	0	++	0
2939	sipB	SL1344_2864	144.167	77.9697	255.523	159.22	0	0	0	0	++	0
2916	sitB	SL1344_2842	192.311	115.294	162.714	156.773	0	0	0	0	++	0
3892	pstA	SL1344_3822	139.534	140.675	185.191	155.133	0	0	0	0	++	0
1695	ispE	SL1344_1707	167.167	142.011	155.683	154.954	0	0	0	0	++	0
1368	pdxY	SL1344_1382	168.097	103.411	181.567	151.025	0	0	0	0	++	0
3904	atpA	SL1344_3834	156.877	134.885	159.532	150.431	0	0	0	0	++	0
4450	treR	SL1344_4386	141.966	163.634	123.676	143.092	0	0	0	0	++	0
1563		SL1344_1576	131.064	85.4586	211.815	142.779	0	0	0	0	++	0
3020	yqcC	SL1344_2946	144.609	162.235	115.947	140.93	0	0	0	0	++	0
4230	malG	SL1344_4163	113.726	110.906	194.881	139.838	0	0	0	0	++	0
3832	ilvB	SL1344_3762	156.243	173.002	75.4319	134.892	0	0	0	0	++	0
2260	arnT	SL1344_2270	115.869	111.271	172.61	133.25	0	0	0	0	++	0
2832	iroB	SL1344_2758	153.201	107.578	138.85	133.21	0	0	0	0	++	0
2037	hisA	SL1344_2053	145.454	82.4426	160.87	129.589	0	0	0	0	++	0
578		SL1344_0590	164.667	79.265	141.531	128.488	0	0	0	0	++	0
2474	hisS	SL1344_2484	143.867	131.475	106.483	127.275	0	0	0	0	++	0
112	leuA	SL1344_0113	162.523	87.9336	130.992	127.15	0	0	0	0	++	0
757	bioB	SL1344_0771	152.571	106.647	117.053	125.424	0	0	0	0	++	0
2227		SL1344_2237	142.1	82.7912	141.848	122.246	0	0	0	0	++	0
347		SL1344_0358	143.045	84.1176	132.07	119.744	0	0	0	0	++	0
2917	sitC	SL1344_2843	149.721	74.8115	133.359	119.297	0	0	0	0	++	0
2038	hisF	SL1344_2054	149.955	98.3296	107.421	118.569	0	0	0	0	++	0
90	surA	SL1344_0093	149.291	79.2788	125.831	118.133	0	0	0	0	++	0
218	ispC	SL1344_0221	127.569	79.3164	145.584	117.49	0	0	0	0	++	0
3598	ugpB	SL1344_3523	126.359	99.6569	122.5	116.172	0	0	0	0	++	0
884	serS	SL1344_0901	144.954	75.1462	123.94	114.68	0	0	0	0	++	0
592	rnk	SL1344_0604	111.921	111.935	119.595	114.484	0	0	0	0	++	0
755		SL1344_0769	117.356	106.929	117.255	113.847	0	0	0	0	++	0
1515		SL1344_1529	113.327	78.4367	149.593	113.785	0	0	0	0	++	0
2264	menE	SL1344_2274	120.26	87.1796	133.796	113.745	0	0	0	0	++	0
2263	pmrD	SL1344_2273	111.66	115.249	113.993	113.634	0	0	0	0	++	0
3890	phoU	SL1344_3820	117.806	87.8272	134.27	113.301	0	0	0	0	++	0
1107	rne	SL1344_1122	151.602	9.81962	175.842	112.421	0	0	0	0	++	0

## Sheet: In common
			Broth			1 h p.i.			8 h p.i.
Geneid	Locus	Systematic identifier	WT normalized read count	greAgreB normalized read count	Ratio d	WT normalized read count	greAgreB normalized read count	Ratio d	WT normalized read count	greAgreB normalized read count	Ratio d
89	pdxA	SL1344_0092	67.7074	71.031	1.04909	123.824	112.19	0.906046	123.951	52.4121	0.422847
90	surA	SL1344_0093	75.799	61.6125	0.81284	106.366	88.5909	0.83289	118.133	0	0
91	lptD/imp	SL1344_0094	173.88	147.775	0.849866	201.52	231.851	1.15051	325.895	0	0
119	rsmH	SL1344_0120	100.436	98.4805	0.980534	123.713	90.7551	0.733594	130.67	54.3188	0.415694
131	ftsA	SL1344_0132	97.1562	105.257	1.08338	239.313	107.271	0.448245	132.838	25.5384	0.192252
132	ftsZ	SL1344_0133	125.243	135.518	1.08204	220.366	180.654	0.819792	235.484	195.431	0.829911
133	lpxC	SL1344_0134	207.953	213.77	1.02797	352.517	314.977	0.893507	472.454	375.511	0.79481
134	secM	SL1344_0135	91.5071	98.5068	1.07649	127.194	140.508	1.10467	154.639	133.613	0.864031
153	lpdA	SL1344_0154	210.598	188.5	0.895069	194.329	271.107	1.39509	201.786	270.908	1.34255
169	can	SL1344_0172	92.8924	99.3585	1.06961	118.877	192.764	1.62154	129.938	8.37241	0.0644338
189	fhuA	SL1344_0192	171.404	273.389	1.59499	356.436	418.035	1.17282	182.613	248.277	1.35958
214	rpsB	SL1344_0217	162.517	200.614	1.23442	188.501	266.129	1.41181	154.413	141.677	0.917518
217	frr	SL1344_0220	84.0942	82.0855	0.976114	98.9722	130.693	1.32051	140.669	62.9503	0.447506
218	ispC	SL1344_0221	84.4996	80.7797	0.955977	112.263	122.655	1.09257	117.49	0	0
221	rseP/yaeL	SL1344_0224	145.456	162.225	1.11529	273.806	262.069	0.957135	277.976	120.628	0.433951
222	bamA/yaeT	SL1344_0225	242.096	273.005	1.12767	332.693	286.456	0.861022	341.657	11.39	0.0333375
224	lpxD	SL1344_0227	128.727	138.009	1.07211	165.529	187.946	1.13542	215.891	58.9988	0.273281
246	gmhB	SL1344_0249	153.505	187.226	1.21967	231.128	315.923	1.36688	171.815	81.404	0.473789
252	mltD/dniR	SL1344_0255	128.027	167.899	1.31144	390.545	412.839	1.05708	456.395	108.619	0.237994
427	cyoA	SL1344_0437	196.977	158.641	0.805375	144.217	135.919	0.942465	141.956	100.365	0.707015
431	tig	SL1344_0441	226.213	261.354	1.15535	251.929	329.539	1.30806	155.567	107.739	0.692557
432	clpP	SL1344_0442	92.0584	79.0531	0.858728	117.242	100.035	0.853236	190.711	102.711	0.538569
433	clpX	SL1344_0443	150.071	116.385	0.775532	201.907	135.997	0.673562	294.412	127.646	0.433563
434	lon	SL1344_0444	282.64	223.7	0.791467	132.402	104.027	0.785688	459.117	153.297	0.333895
450		SL1344_0460	107.246	103.268	0.962906	134.993	183.276	1.35767	134.924	124.872	0.925499
451	ylaB	SL1344_0461	162.411	162.784	1.0023	178.092	290.751	1.63258	146.466	173.702	1.18595
455	maa	SL1344_0465	101.721	106.931	1.05121	140.69	151.305	1.07545	181.062	248.956	1.37498
457	tomB	SL1344_0467	60.5346	71.5543	1.18204	103.607	116.723	1.12659	148.627	224.176	1.50832
459	acrA	SL1344_0469	94.7424	108.084	1.14082	224.046	232.974	1.03985	228.392	81.2462	0.355732
467	dnaX	SL1344_0477	106.415	188.436	1.77077	182.6	300.516	1.64576	153.093	10.7638	0.070309
576	cstA	SL1344_0588	73.0356	0	0	525.763	574.812	1.09329	574.242	0	0
593	rna	SL1344_0605	60.4058	56.6666	0.938099	121.163	70.9852	0.585867	386.645	12.0957	0.0312838
604	pagP	SL1344_0616	85.2735	79.9131	0.937138	133.268	127.98	0.960326	255.088	55.756	0.218575
605	cspE	SL1344_0617	58.9662	48.8589	0.828592	108.963	100.976	0.926696	165.066	76.0892	0.460963
606	crcB	SL1344_0618	60.4984	38.9984	0.644619	108.573	83.1549	0.765892	159.044	29.3261	0.18439
640	gltI	SL1344_0654	126.885	0	0	95.6293	38.0269	0.397649	128.191	4.49628	0.035075
641	lnt	SL1344_0655	116.809	64.4112	0.551425	141.268	164.782	1.16644	128.272	12.0727	0.0941184
661	fur	SL1344_0675	80.1395	88.6971	1.10678	93.2275	131.081	1.40604	125.093	111.59	0.892049
662	fldA	SL1344_0676	87.0754	105.777	1.21477	107.608	144.125	1.33935	118.55	114.789	0.968271
698	gltA	SL1344_0712	195.791	86.8252	0.443459	269.4	171.905	0.638103	205.055	282.751	1.3789
699		SL1344_0713	70.7521	43.7264	0.618023	119.512	102.08	0.854142	127.936	172.148	1.34558
700	sdhC	SL1344_0714	99.2118	71.8019	0.723724	160.047	137.168	0.857048	175.244	52.9385	0.302084
716	tolB	SL1344_0730	132.111	121.607	0.920497	120.24	157.171	1.30715	165.723	100.252	0.604935
718	cpoB/ybgF	SL1344_0732	180.346	221.507	1.22823	243.431	329.881	1.35513	155.722	81.7867	0.525209
741	modF	SL1344_0755	47.3974	22.5064	0.474844	76.8838	86.9387	1.13078	154.737	21.5586	0.139324
796		SL1344_0809	75.4074	106.33	1.41007	168.214	159.8	0.949981	206.844	8.0451	0.0388945
801	ybiT	SL1344_0813	69.5184	71.1449	1.0234	132.407	183.324	1.38454	157.372	177.686	1.12909
863	ybjX	SL1344_0879	134.828	127.385	0.944801	254.759	102.504	0.402357	368.495	77.1994	0.209499
865	macB	SL1344_0881	51.3942	25.8501	0.502977	155.666	95.6263	0.614302	313.457	37.8089	0.120619
868	clpA	SL1344_0884	123.1	30.3874	0.246851	214.966	134.427	0.62534	309.768	0	0
880	lrp	SL1344_0897	75.2705	41.4097	0.550145	137.665	138.176	1.00371	121.351	46.0833	0.379751
881	ftsK	SL1344_0898	351.551	318.577	0.906204	513.356	579.092	1.12805	301.404	0	0
884	serS	SL1344_0901	70.611	41.3697	0.585882	113.186	136.347	1.20463	114.68	0	0
900	cmk	SL1344_0917	124.874	135.949	1.08869	181.497	237.043	1.30605	236.501	273.663	1.15713
901	rpsA	SL1344_0918	335.2	348.203	1.03879	377.694	372.59	0.986486	528.072	524.088	0.992455
915	ldtD/ycbB	SL1344_0932	72.9777	43.6076	0.597547	146.116	105.446	0.72166	171.294	0	0
916		SL1344_0933	62.706	27.4272	0.437393	126.638	118.817	0.938244	182.627	6.11188	0.0334665
918	aspC	SL1344_0935	74.2134	76.2678	1.02768	127.612	159.411	1.24919	174.128	39.0416	0.224212
920	asnS	SL1344_0937	137.399	120.507	0.877064	127.38	105.396	0.82741	128.535	47.3378	0.368288
947		SL1344_0962	57.0719	83.0839	1.45578	119.222	160.921	1.34976	146.225	262.624	1.79602
995	ompA	SL1344_1010	169.104	221.286	1.30858	187.619	294.084	1.56746	265.357	207.197	0.780822
1010	yccA	SL1344_1025	118.534	110.64	0.933399	222.093	230.389	1.03735	396.983	370.792	0.934025
1011	pipA	SL1344_1026	184.346	213.356	1.15737	319.664	417.726	1.30677	394.744	447.384	1.13335
1072	mdoG	SL1344_1087	130.383	126.243	0.968249	97.9683	94.9556	0.969249	121.528	207.049	1.70372
1107	rne	SL1344_1122	382.896	341.448	0.891752	354.946	463.591	1.30609	112.421	0	0
1112	yceD	SL1344_1127	155.081	169.629	1.09381	227.412	278.023	1.22256	187.275	207.633	1.1087
1114	plsX	SL1344_1129	263.984	255.096	0.966329	359.227	399.346	1.11168	280.071	102.884	0.367352
1116	fabD	SL1344_1131	119.209	116.048	0.973477	97.8575	110.39	1.12806	176.56	24.1778	0.136938
1117	fabG	SL1344_1132	152.184	147.416	0.968668	171.751	178.446	1.03898	281.631	199.835	0.709564
1118	acpP	SL1344_1133	84.5419	84.122	0.995034	107.771	117.378	1.08914	161.547	143.466	0.888074
1119	fabF	SL1344_1134	201.311	228.63	1.1357	302.623	334.501	1.10534	433.885	392.713	0.905109
1125	ptsG	SL1344_1140	84.473	176.723	2.09207	248.891	323.58	1.30009	449.459	0	0
1153	phoQ	SL1344_1168	149.025	75.6942	0.50793	247.27	100.208	0.405258	465.628	0	0
1154	phoP	SL1344_1169	97.1327	80.3918	0.827649	206.69	133.481	0.645803	327.535	0	0
1157	mnmA	SL1344_1172	101.828	124.244	1.22014	101.248	150.264	1.48412	112.5	32.0446	0.284841
1161	icd	SL1344_1176	136.195	21.2485	0.156016	191.421	103.818	0.542357	205.259	75.8105	0.369342
1210	gapA	SL1344_1225	200.534	208.179	1.03812	200.842	245.461	1.22216	255.078	154.49	0.605657
1253	thrS	SL1344_1267	184.732	136.956	0.741378	196.43	245.04	1.24747	243.968	92.2736	0.37822
1254	infC	SL1344_1268	137.785	100.177	0.727051	157.129	175.598	1.11754	210.016	131.107	0.624272
1256	rplT	SL1344_1270	95.8004	80.1466	0.8366	119.383	122.129	1.02301	174.869	127.445	0.728805
1259	pheT	SL1344_1272	120.429	88.6691	0.736276	107.961	19.4434	0.180096	232.909	0	0
1296	lpp	SL1344_1311	74.7433	62.2689	0.833103	88.6762	107.302	1.21005	132.342	210.468	1.59033
1297	pykF	SL1344_1312	119.607	186.763	1.56147	156.503	215.066	1.3742	204.373	265.232	1.29779
1308		SL1344_1323	49.0837	19.3635	0.3945	114.239	128.102	1.12136	134.464	17.9639	0.133596
1341	ssaU	SL1344_1356	168.419	187.572	1.11373	175.233	310.362	1.77114	314.75	176.224	0.559887
1342	mdtK	SL1344_1357	199.527	223.89	1.1221	136.767	293.885	2.1488	146.176	57.4221	0.39283
1362	slyA	SL1344_1376	72.743	84.5101	1.16176	145.292	102.469	0.705262	242.91	104.804	0.431453
1363	slyB	SL1344_1377	98.0553	104.473	1.06545	142.712	99.8068	0.699359	185.196	108.567	0.586229
1369	gstA	SL1344_1383	56.172	57.2849	1.01981	120.146	61.4424	0.511398	399.151	5.69868	0.014277
1370	dtpA/tppB	SL1344_1384	172.606	172.808	1.00117	237.384	143.78	0.605685	833.152	0	0
1377	rsxA	SL1344_1391	75.5808	100.573	1.33067	116.174	144.394	1.24291	148.27	92.3223	0.622665
1378	ydgK	SL1344_1392	89.4347	111.505	1.24678	129.839	158.645	1.22186	199.22	208.843	1.04831
1391	rstA	SL1344_1405	120.671	117.12	0.970572	222.522	140.34	0.630678	371.105	29.3481	0.079083
1542	ydcI	SL1344_1555	121.396	0	0	89.095	36.0964	0.405146	212.547	120.441	0.566656
1577	fnr	SL1344_1591	159.78	161.325	1.00967	243.756	266.226	1.09218	428.884	440.964	1.02817
1578	uspE	SL1344_1592	125.164	114.513	0.9149	217.686	224.382	1.03076	311.512	240.528	0.772132
1670	hns	SL1344_1682	92.8307	82.212	0.885612	145.102	131.935	0.909254	209.433	233.037	1.1127
1693	hemA	SL1344_1705	129.106	142.535	1.10401	155.136	187.357	1.2077	166.302	69.7064	0.419154
1695	ispE	SL1344_1707	130.444	92.6912	0.710584	111.139	139.49	1.2551	154.954	0	0
1746	manX	SL1344_1759	58.7116	28.6035	0.487186	85.5016	90.2734	1.05581	246.025	63.3873	0.257646
1755		SL1344_1768	59.4689	58.7053	0.987159	149.389	63.9668	0.428188	243.511	25.8832	0.106292
1761	prc	SL1344_1774	220.41	224.106	1.01677	187.828	271.256	1.44417	262.376	78.6446	0.299741
1762	proQ	SL1344_1775	80.6553	73.3287	0.909161	83.7419	90.6691	1.08272	130.65	15.1271	0.115783
1803	mepM	SL1344_1824	61.2258	31.0542	0.507207	112.327	42.3339	0.37688	340.713	0	0
1804	znuA	SL1344_1825	59.7141	40.1913	0.673063	108.291	105.212	0.971562	365.099	179.89	0.492716
1851		SL1344_1873	87.6379	96.1879	1.09756	141.722	88.529	0.624666	340.918	72.1656	0.21168
1852		SL1344_1874	104.986	109.428	1.04231	160.775	194.202	1.20792	149.078	78.5381	0.526824
1853	pgsA	SL1344_1875	174.006	199.056	1.14396	269.525	331.164	1.2287	196.032	149.223	0.761214
1854	uvrC	SL1344_1876	146.083	128.061	0.87663	192.231	207.419	1.07901	136.341	1.10854	0.00813062
1855	uvrY/sirA	SL1344_1877	79.7775	51.9632	0.651351	107.98	108.794	1.00754	166.721	69.1662	0.414862
1943		SL1344_1959	66.7249	55.6697	0.834317	112.715	141.286	1.25348	147.855	188.446	1.27453
1965	mtfA	SL1344_1977	224.028	228.851	1.02153	223.057	306.497	1.37408	128.481	201.656	1.56954
1973		SL1344_1990	335.636	334.888	0.99777	348	486.786	1.39881	141.799	118.459	0.835401
1974	ldtA	SL1344_1991	200.21	241.483	1.20615	249.25	343.352	1.37754	181.25	115.313	0.636213
2032	hisG	SL1344_2048	53.356	64.0533	1.20049	112.002	89.6213	0.800173	273.6	0	0
2040	wzzB	SL1344_2056	59.7864	53.0766	0.88777	178.511	101.933	0.571016	196.565	131.765	0.670336
2059	galF	SL1344_2075	122.729	125.347	1.02133	100.358	149.237	1.48704	117.07	102.642	0.876754
2146	sanA	SL1344_2161	65.3562	80.4089	1.23032	134.501	97.1609	0.722381	111.468	34.0103	0.305112
2175		SL1344_2190	115.784	122.677	1.05953	169.57	170.781	1.00714	153.521	90.6401	0.59041
2176	mepS/spr	SL1344_2191	190.372	183.477	0.963782	306.909	334.448	1.08973	348.672	148.913	0.427088
2190	pbgA	SL1344_2205	203.225	213.44	1.05027	191.231	300.447	1.57112	140.998	147.984	1.04955
2231	gyrA	SL1344_2241	126.441	193.457	1.53001	83.964	187.815	2.23685	169.707	338.766	1.99619
2288	nuoA	SL1344_2297	107.439	106.682	0.99295	132.6	152.852	1.15273	161.655	38.8419	0.240277
2324	dedD	SL1344_2333	79.5257	77.783	0.978086	148.211	127.787	0.862195	124.563	68.6637	0.551236
2326	accD	SL1344_2335	109.132	121.993	1.11785	131.182	173.001	1.31879	122.904	18.3044	0.148933
2338	fabB	SL1344_2347	190.436	155.027	0.814062	108.974	140.905	1.29302	233.673	147.136	0.629666
2354	pgtE	SL1344_2363	61.5874	62.718	1.01836	122.612	182.592	1.48919	241.274	315.018	1.30564
2362	alaC	SL1344_2370	81.3773	47.6364	0.585378	110.218	122.856	1.11466	113.988	27.682	0.242849
2373	gltX	SL1344_2381	248.266	271.774	1.09469	325.442	403.435	1.23965	128.373	21.7997	0.169816
2374	xapR	SL1344_2382	189.717	211.578	1.11523	307.394	394.804	1.28436	122.08	66.0285	0.540862
2383	zipA	SL1344_2391	149.706	134.525	0.898596	211.655	163.673	0.773302	153.126	72.7446	0.475064
2385	cysK	SL1344_2393	74.0814	66.4122	0.896476	112.002	101.464	0.905914	216.358	0.987259	0.00456307
2386	ptsH	SL1344_2394	54.8962	62.5303	1.13906	98.7885	119.926	1.21396	119.785	15.4457	0.128946
2387	ptsI	SL1344_2395	159.211	279.155	1.75336	347.584	352.175	1.01321	333.466	0.176508	0.000529315
2444	bamC	SL1344_2451	101.466	108.635	1.07066	164.686	182.201	1.10635	154.172	60.4696	0.392221
2445	dapA	SL1344_2452	127.744	114.906	0.899503	182.075	160.926	0.883846	240.769	66.9	0.27786
2464	guaB	SL1344_2472	63.1531	102.982	1.63067	212.274	249.076	1.17337	185.781	300.673	1.61843
2474	hisS	SL1344_2484	81.394	113.051	1.38893	149.86	150.435	1.00384	127.275	0	0
2476	rodZ/yfgA	SL1344_2486	99.8346	106.508	1.06684	157.672	187.046	1.1863	156.968	49.6434	0.316264
2491	hscA	SL1344_2501	82.7235	141.44	1.70979	122.169	174.012	1.42436	139.245	65.7326	0.472065
2495	iscS	SL1344_2505	104.732	119.589	1.14186	423.589	399.26	0.942566	555.51	411.3	0.7404
2496	iscR/yfhP	SL1344_2506	62.1449	78.1466	1.25749	269.99	269.65	0.998742	374.4	358.397	0.957257
2497	trmJ	SL1344_2507	88.5102	99.1119	1.11978	216.149	236.167	1.09261	329.476	415.146	1.26002
2498	suhB	SL1344_2508	93.5856	123.408	1.31867	174.382	257.483	1.47655	171.196	180.2	1.05259
2507		SL1344_2517	75.9692	45.5629	0.599755	197.018	382.003	1.93893	136.168	101.521	0.745554
2534	lepB	SL1344_2544	100.381	111.075	1.10653	110.049	156.663	1.42357	111.403	25.9451	0.232895
2535	lepA	SL1344_2545	135.073	170.175	1.25987	92.1014	166.621	1.80911	140.728	31.3281	0.222614
2572		SL1344_2578	130.843	140.743	1.07566	196.572	224.78	1.1435	279.601	351.078	1.25564
2588		SL1344_2594	93.8411	93.0754	0.99184	91.5198	110.673	1.20928	179.277	120.869	0.674202
2616	clpB	SL1344_2620	287.301	260.354	0.906206	263.374	343.306	1.30349	379.539	72.7334	0.191636
2619	bamD	SL1344_2623	79.6041	61.7421	0.775615	153.486	169.111	1.1018	310.78	133.084	0.428226
2620	raiA/yfiA	SL1344_2624	56.6586	23.5393	0.415459	111.943	75.9711	0.678657	250.415	99.402	0.396948
2643	trmD	SL1344_2647	131.505	181.773	1.38225	165.09	214.714	1.30059	165.498	138.926	0.839441
2644	rimM	SL1344_2648	86.2522	129.599	1.50256	123.237	151.878	1.23241	133.402	120.315	0.901897
2646	ffh	SL1344_2650	98.6382	118.764	1.20403	109.051	177.791	1.63035	217.895	231.778	1.06371
2653	bamE/smpA	SL1344_2657	77.0648	77.7796	1.00928	97.7456	134.502	1.37605	146.512	162.753	1.11086
2660		SL1344_misc_feature_14	94.2232	97.1878	1.03146	101.645	177.017	1.74152	162.561	260.917	1.60504
2661		SL1344_2665	58.0195	65.0634	1.1214	97.9822	110.732	1.13012	116.455	118.838	1.02046
2880	csrA	SL1344_2806	89.0682	115.177	1.29313	163.674	205.072	1.25293	153.009	85.0964	0.556153
2977	rpoS	SL1344_2903	136.7	121.147	0.886223	392.293	339.652	0.865811	552.869	46.4045	0.083934
2978	nlpD	SL1344_2904	153.034	119.238	0.779157	388.107	373.68	0.962828	638.882	122.069	0.191067
3006	pyrG	SL1344_2932	175.827	212.571	1.20898	418.03	527.631	1.26218	512.326	214.36	0.418406
3021	syd	SL1344_2947	126.206	148.377	1.17567	171.315	228.54	1.33404	218.923	142.979	0.653101
3036	gcvA	SL1344_2962	150.64	154.619	1.02642	108.046	166.341	1.53953	302.534	203.397	0.672311
3043	amiC	SL1344_2969	181.046	246.01	1.35882	317.973	383.854	1.20719	172.417	83.7535	0.485761
3088		SL1344_3013	121.544	109.578	0.901546	84.4451	124.5	1.47434	239.717	233.224	0.972916
3089		SL1344_3014	122.451	121.708	0.993932	105.968	153.451	1.44809	172.279	153.902	0.893328
3092	prfB	SL1344_3017	71.5698	106.996	1.49498	85.3633	118.082	1.38329	121.541	116.726	0.960383
3110		SL1344_3035	68.8844	78.9541	1.14618	100.065	131.919	1.31833	133.34	124.262	0.931924
3111	zapA	SL1344_3036	113.065	129.82	1.14819	204.177	242.557	1.18797	281.404	175.275	0.622859
3112	ygfA	SL1344_3037	161.093	156.814	0.973438	289.789	318.59	1.09939	394.652	185.088	0.468991
3120	pgk	SL1344_3045	61.5411	79.3056	1.28866	124.47	156.169	1.25468	149.088	60.5177	0.405919
3121	epd	SL1344_3046	69.628	117.264	1.68415	214.979	327.214	1.52207	279.416	151.431	0.541955
3166		SL1344_3090	154.658	180.986	1.17023	227.376	288.143	1.26725	125.762	179.883	1.43034
3167		SL1344_3091	115.54	149.431	1.29332	185.748	241.525	1.30029	148.415	218.477	1.47207
3244	ribB	SL1344_3168	127.845	122.61	0.959056	122.844	210.596	1.71434	191.394	139.654	0.72967
3258	tsaD	SL1344_3182	100.119	121.424	1.2128	143.442	205.665	1.43379	163.295	91.3731	0.55956
3259	rpsU	SL1344_3183	92.7756	110.069	1.1864	142.632	167.035	1.17109	155.295	160.379	1.03274
3260	dnaG	SL1344_3184	238.785	299.893	1.25591	367.698	316.818	0.861624	556.721	295.896	0.531497
3261	rpoD	SL1344_3185	158.939	182.439	1.14785	169.402	73.5113	0.433946	268.451	228.618	0.851619
3272	ygjR	SL1344_3196	91.1793	67.1944	0.736949	182.691	170.43	0.932891	153.043	58.0605	0.379374
3273		SL1344_3197	141.916	106.831	0.75278	283.305	264.502	0.933631	445.141	396.206	0.890069
3328	deaD	SL1344_3253	64.0231	197.208	3.08027	355.014	318.577	0.897364	374.593	126.307	0.337184
3330	nlpI	SL1344_3254	242.116	252.103	1.04125	452.915	467.191	1.03152	666.39	446.455	0.669961
3331	pnp	SL1344_3255	235.197	251.574	1.06963	288.303	287.792	0.998227	333.058	54.971	0.165049
3335	infB	SL1344_3259	155.49	247.532	1.59195	257.084	99.4909	0.386998	209.098	154.33	0.738076
3336	nusA	SL1344_3260	123.202	162.015	1.31503	291.853	231.519	0.793271	257.653	200.437	0.777933
3337	rimP	SL1344_3261	105.496	120.309	1.14041	171.271	204.213	1.19234	217.288	202.192	0.930525
3338	argG	SL1344_3262	64.6569	70.3509	1.08807	130.986	125.796	0.960374	112.718	51.8258	0.459784
3340	secG	SL1344_3264	113.787	141.825	1.24641	201.577	219.802	1.09041	181.367	158.111	0.871776
3341	glmM	SL1344_3265	184.407	206.165	1.11799	236.416	245.638	1.03901	119.017	72.1661	0.606351
3344	ftsH	SL1344_3268	272.955	302.883	1.10964	409.489	433.954	1.05974	512.022	258.734	0.505319
3345	rrmJ/ftsJ	SL1344_3269	113.898	121.002	1.06237	213.236	200.82	0.941773	267.762	157.685	0.588903
3346	yhbY	SL1344_3270	52.9094	80.7105	1.52545	120.604	140.25	1.1629	133.254	80.2209	0.602016
3347	greA	SL1344_3271	78.5259	14.9116	0.189895	149.532	33.9121	0.226788	216.849	77.8644	0.359071
3350		SL1344_3274	98.9535	152.34	1.53951	137.062	169.673	1.23793	156.493	113.896	0.727804
3352	rplU	SL1344_3276	84.8021	112.498	1.32659	142.696	175.073	1.22689	147.45	127.098	0.861973
3353	ispB	SL1344_3277	135.922	167.436	1.23186	172.909	234.588	1.35671	187.708	77.3909	0.412294
3390	sspA	SL1344_3314	73.405	88.0531	1.19955	141.115	146.035	1.03487	189.092	182.388	0.964542
3391		SL1344_3315	69.5607	90.7234	1.30423	89.0062	116.63	1.31036	137.701	136.618	0.992129
3393	rplM	SL1344_3317	101.729	114.461	1.12516	160.369	189.149	1.17946	176.836	103.731	0.586591
3407	mdh	SL1344_3331	121.446	46.116	0.379723	174.038	135.024	0.77583	159.153	45.6766	0.286998
3441		-	87.2363	116.091	1.33076	150.493	197.304	1.31105	123.566	65.9979	0.534112
3442		SL1344_3366	95.3397	130.332	1.36703	154.37	216.364	1.40159	114.147	11.0152	0.0964998
3457	rplQ	SL1344_3381	75.2336	106.409	1.41439	93.5453	113.676	1.2152	121.477	142.302	1.17143
3458	rpoA/pez	SL1344_3382	210.483	290.4	1.37968	232.431	302.203	1.30018	350.106	298.522	0.852662
3459	rpsD	SL1344_3383	127.044	171.047	1.34636	168.194	196.613	1.16896	232.708	211.443	0.908618
3460	rpsK	SL1344_3384	73.9969	101.076	1.36595	101.483	130.645	1.28735	143.332	118.626	0.827631
3461	rpsM	SL1344_3385	101.498	126.715	1.24844	137.598	185.485	1.34803	205.676	192.193	0.934448
3463	secY/prlA	SL1344_3387	292.224	352.446	1.20608	374.772	444.079	1.18493	604.56	578.025	0.956109
3466	rpsE	SL1344_3390	82.0998	96.1463	1.17109	103.375	100.231	0.969594	140.874	152.914	1.08546
3468	rplF	SL1344_3392	92.6387	109.185	1.17861	125.039	123.825	0.990287	159.925	177.481	1.10977
3469	rpsH	SL1344_3393	68.7591	80.3078	1.16796	92.1663	99.8524	1.08339	128.415	124.669	0.970829
3471	rplE	SL1344_3395	101.739	120.559	1.18498	131.008	142.57	1.08825	193.221	222.591	1.152
3473	rplN	SL1344_3397	96.1323	122.079	1.2699	154.86	192.02	1.23996	219.214	301.19	1.37396
3474	rpsQ	SL1344_3398	56.5628	71.6627	1.26696	93.0878	117.896	1.2665	123.553	145.937	1.18118
3480	rplB	SL1344_3404	80.1637	159.72	1.99242	168.199	203.236	1.20831	246.134	338.076	1.37354
3483	rplC	SL1344_3407	73.916	129.067	1.74613	168.962	236.055	1.39709	248.679	244.664	0.983854
3484	rpsJ	SL1344_3408	94.2491	117.7	1.24882	153.175	199.57	1.30289	207.807	275.718	1.3268
3485	hopD	SL1344_3409	89.116	104.151	1.16872	198.789	242.782	1.22131	226.807	196.131	0.86475
3488	tuf	SL1344_3412	242.161	242.974	1.00336	283.603	270.749	0.954674	344.196	244.736	0.711038
3489	fusA	SL1344_3413	370.59	348.095	0.939298	373.764	349.214	0.934319	493.624	392.867	0.795882
3490	rpsG	SL1344_3414	103.583	96.0352	0.927129	119.091	120.358	1.01064	178.284	146.101	0.819483
3491	rpsL	SL1344_3415	87.5837	88.1481	1.00644	115.5	139.139	1.20466	171.715	279.081	1.62526
3498	slyD	SL1344_3422	67.5188	73.2533	1.08493	73.2012	79.7115	1.08894	157.135	47.4074	0.301699
3508	yhfA	SL1344_3432	69.4508	51.388	0.739921	71.0949	98.3013	1.38268	165.451	68.7295	0.415406
3509	crp	SL1344_3433	96.4197	59.8892	0.62113	114.921	97.2456	0.846192	173.936	47.0106	0.270274
3530	aroK	SL1344_3454	92.7613	102.27	1.10251	122.863	156.36	1.27263	124.831	98.8029	0.791493
3558	malT	SL1344_3482	198.221	198.349	1.00065	294.799	176.546	0.59887	165.268	32.5393	0.196887
3567	glpD	SL1344_3493	383.225	338.123	0.882308	516.889	468.777	0.90692	838.944	616.681	0.735068
3568		SL1344_3494	90.1926	57.6329	0.638998	121.608	111.109	0.913666	158.134	35.6112	0.225197
3609	rpoH	SL1344_3533	129.814	152.959	1.17829	287.149	251.315	0.875206	685.832	791.968	1.15475
3610	ftsX	SL1344_3534	91.1804	95.1928	1.044	172.732	153.01	0.885825	390.331	433.871	1.11155
3676	eptB	SL1344_3600	97.1183	118.141	1.21646	124.945	119.406	0.955669	118.522	17.6979	0.149322
3688	yiaG	SL1344_3614	73.1574	79.5587	1.0875	213.429	206.721	0.968568	260.42	112.477	0.431909
3689	cspA	SL1344_3615	89.1282	117.242	1.31543	259.547	250.626	0.96563	318.12	262.929	0.826508
3690	cueP	SL1344_3616	79.2857	84.8086	1.06966	272.466	242.156	0.888757	310.097	201.948	0.651241
3703	bax	SL1344_3628	60.4486	62.3549	1.03154	118.867	100.673	0.846939	249.316	190.986	0.76604
3780	spoT	SL1344_3708	188.468	284.976	1.51206	211.013	269.082	1.27519	169.505	125.344	0.739469
3876	dnaA	SL1344_3805	81.7453	139.21	1.70297	162.772	220.388	1.35397	194.72	208.252	1.0695
3880	yidC	SL1344_3809	171.22	248.518	1.45145	164.597	213.538	1.29734	146.595	27.2336	0.185774
3904	atpA	SL1344_3834	230.057	223.22	0.970283	229.357	178.732	0.779273	150.431	0	0
3908	atpB	SL1344_3838	150.306	139.663	0.929189	168.558	178.03	1.05619	148.155	33.4839	0.226007
3909	atpI	SL1344_3839	84.2287	86.7451	1.02988	114.861	159.704	1.39041	138.972	59.6162	0.428982
3924		SL1344_3857	111.091	173.102	1.5582	222.209	292.172	1.31485	126.844	125.479	0.98924
3925	hdfR	SL1344_3858	131.859	162.67	1.23367	208.042	234.711	1.12819	238.049	141.172	0.593034
3942	rhlB	SL1344_3874	125.702	136.107	1.08277	204.005	202.647	0.993341	272.608	139.405	0.511374
3943	trxA	SL1344_3875	92.3969	89.0692	0.963985	156.274	169.057	1.0818	254.043	211.433	0.83227
3945	rho	SL1344_3876	140.986	153.435	1.0883	369.497	341.69	0.924743	455.929	251.546	0.551723
3958		SL1344_3889	210.574	271.947	1.29145	406.671	483.854	1.18979	164.288	200.271	1.21902
3959	hemY	SL1344_3890	98.6654	120.369	1.21998	237.942	241.976	1.01696	130.655	34.5803	0.264668
3963	cyaA	SL1344_3894	81.5324	137.598	1.68765	307.309	375.057	1.22046	301.212	30.1993	0.100259
4001	ubiD	SL1344_3932	121.873	143.288	1.17572	130.364	154.023	1.18149	137.692	127.312	0.924613
4009	hemG	SL1344_3940	126.073	177.819	1.41045	195.481	272.573	1.39437	164.464	174.42	1.06054
4017		SL1344_3948	83.3363	155.595	1.86707	211.038	216.357	1.02521	230.502	299.649	1.29998
4103	glpK	SL1344_4035	269.093	173.348	0.644195	166.228	59.6475	0.35883	362.552	0	0
4104	glpF	SL1344_4036	188.433	112.908	0.599195	155.242	110.196	0.709833	406.65	54.7515	0.13464
4108	hslU	SL1344_4040	105.363	111.359	1.0569	117.676	48.9591	0.416051	510.247	0	0
4141	sthA/udhA	SL1344_4075	58.5144	18.5809	0.317544	86.4395	44.6874	0.516979	127.706	69.2857	0.542539
4146	murI	SL1344_4080	163.423	224.642	1.3746	268.889	336.085	1.2499	181.751	192.863	1.06114
4151	tufB	SL1344_4085	365.928	468.646	1.2807	415.812	517.081	1.24355	346.48	232.046	0.669724
4153	nusG	SL1344_4087	108.059	140.939	1.30427	148.41	174.895	1.17846	148.588	155.36	1.04558
4154	rplK	SL1344_4088	94.5328	104.438	1.10478	132.471	143.55	1.08364	118.565	143.848	1.21324
4155	rplA	SL1344_4089	140.225	165.684	1.18156	206.417	215.688	1.04492	254.921	217.287	0.852369
4156	rplJ	SL1344_4090	132.528	173.935	1.31244	207.027	226.673	1.09489	293.004	222.385	0.758982
4157	rplL	SL1344_4091	96.3988	118.103	1.22515	134.775	144.958	1.07556	192.249	149.638	0.778358
4158	rpoB	SL1344_4092	315.103	601.899	1.91017	363.174	350.935	0.966301	238.03	234.175	0.983805
4240	lexA	SL1344_4174	100.815	128.265	1.27227	126.717	171.897	1.35655	406.264	539.696	1.32844
4353		SL1344_4288	137.255	144.988	1.05634	214.397	211.116	0.984694	133.34	100.328	0.752422
4354	queG	SL1344_4289	137.659	143.508	1.04249	231.848	254.898	1.09942	184.293	228.909	1.24209
4359	miaA	SL1344_4294	90.8039	75.604	0.832607	177.859	148.895	0.83715	255.924	213.324	0.833544
4361	hflX	SL1344_4296	123.475	127.826	1.03524	238.319	253.646	1.06431	370.132	190.508	0.514703
4362	hflK	SL1344_4297	59.2074	68.2201	1.15222	152.212	168.377	1.10621	300.524	123.755	0.411798
4363	hflC	SL1344_4298	62.2199	70.1329	1.12718	93.1858	119.593	1.28338	221.559	81.0263	0.36571
4365	purA	SL1344_4299	233.438	230.04	0.985447	342.959	416.165	1.21345	430.283	373.243	0.867435
4405		SL1344_4340	56.8985	72.5143	1.27445	91.9222	115.048	1.25158	157.01	104.287	0.664203
4450	treR	SL1344_4386	68.4077	58.243	0.85141	126.135	23.939	0.189789	143.092	0	0
4451	mgtL	-	54.6895	53.8426	0.984515	113.613	68.2579	0.600792	132.69	9.31624	0.0702105
4544	fhuF	SL1344_4481	62.003	93.3798	1.50605	362.789	376.497	1.03778	319.401	60.8735	0.190586
4545		SL1344_4482	114.45	129.414	1.13075	314.36	362.08	1.1518	229.147	124.607	0.543784
4546		SL1344_4483	80.5472	91.0314	1.13016	149.975	176.4	1.1762	141.052	103.637	0.734741
4547	rsmC	SL1344_4484	180.848	216.308	1.19608	268.823	344.974	1.28328	131.378	35.8177	0.272631
4589	arcA	SL1344_4525	86.9709	72.2905	0.831204	123.312	135.801	1.10128	243.106	201.14	0.827376
