# Supplementary material for: Pathogenic bacteria experience pervasive RNA polymerase backtracking during infection
Source: mBio. 2023 Dec 14;15(1):e02737-23. doi: 10.1128/mbio.02737-23 (PMC10790778; doi:10.1128/mbio.02737-23)
Supplement: Table S6 — RNA-seq summary. [file mbio.02737-23-s0005.xlsx]

## Sheet: Counts
			WT					ΔgreA ΔgreB
			Infection		Broth			Infection		Broth
GeneID	Locus	Systematic identifier	Rep 1	Rep 2	Rep 1	Rep 2	Rep 3	Rep 1	Rep 2	Rep 1	Rep 2	Rep 3
1	thrL	SL1344_0001	0	0	0	0	0	0	0	0	0	0
2	thrA	SL1344_0002	0	0	0	0	0	0	0	0	0	0
3	thrB	SL1344_0003	0	0	0	0	0	0	0	0	0	0
4	thrC	SL1344_0004	0	0	0	0	0	0	0	0	0	0
5	yaaA	SL1344_0005	0	0	0	0	0	0	0	0	0	0
6		SL1344_0006	0	0	0	1	0	0	0	0	0	0
7	talB	SL1344_0007	0	0	0	0	0	0	0	0	0	0
8	mog	SL1344_0008	0	0	0	0	0	0	0	0	0	0
9	satP	SL1344_0009	8	13	155	107	87	16	9	104	273	265
10	msyB	SL1344_0010	0	0	0	0	0	0	0	0	0	0
11		SL1344_0011	0	0	0	0	0	0	0	0	0	0
12	dnaK	SL1344_0012	0	0	0	0	0	0	0	0	0	0
13	dnaJ	SL1344_0013	0	0	0	0	0	0	0	0	0	0
14		SL1344_0014	0	0	0	0	0	0	0	0	0	0
15	SL1344_RS00075	SL1344_0015	1	4	1	0	0	8	2	0	1	2
16		SL1344_0016	0	0	0	0	0	0	0	0	0	0
17		SL1344_0017	0	0	0	0	0	0	0	0	0	0
18		SL1344_0018	0	0	0	0	0	0	0	0	0	0
19		SL1344_0019	0	0	0	0	0	0	0	0	0	0
20		SL1344_0020	0	0	0	0	0	0	0	0	0	0
21		SL1344_0021	0	0	0	0	0	0	0	0	0	0
22	bcfB	SL1344_0022	0	0	0	0	0	0	0	0	0	0
23	bcfC	SL1344_0023	0	0	0	0	0	0	0	0	0	0
24		SL1344_0024	0	0	0	0	0	0	0	0	0	0
25		SL1344_0025	0	0	0	0	0	0	0	0	0	0
26	bcfF	SL1344_0026	0	0	0	0	0	0	0	0	0	0
27	bcfG	SL1344_0027	0	0	0	0	0	0	0	0	0	0
28		SL1344_0028	0	0	0	0	0	0	0	0	0	0
29		SL1344_0029	1	2	3	1	3	3	5	0	1	1
30	SL1344_RS00150	SL1344_0030	3	11	0	0	0	18	26	0	1	0
31		SL1344_0031	32	45	13	12	7	70	82	4	16	13
32		SL1344_0032	3	1	2	5	3	11	15	0	0	3
33		SL1344_0033	0	1	0	0	0	2	3	0	0	0
34		SL1344_0034	0	0	0	0	0	0	0	0	0	0
35	SL1344_RS00175	SL1344_0035	2	5	0	0	0	10	7	0	0	0
36		SL1344_0036	1	7	9	17	9	7	5	2	9	6
37		SL1344_0037	20	31	19	41	24	33	48	6	37	40
38		SL1344_0038	0	0	0	0	0	0	0	0	0	0
39		SL1344_0039	65	66	52	73	48	88	89	45	96	78
40	nhaA	SL1344_0040	0	0	0	0	0	0	0	0	0	0
41	nhaR	SL1344_0041	0	0	0	0	0	0	0	0	0	0
42		SL1344_0042	1	1	29	47	28	4	0	5	27	22
43		SL1344_0043	0	0	0	0	0	0	0	0	0	0
44	rpsT	SL1344_0044	40	43	32	35	34	38	40	26	33	33
45	yaaY	SL1344_0045	0	0	0	0	0	0	0	0	0	0
46	ribF	SL1344_0046	0	0	0	0	0	0	0	0	0	0
47	ileS	SL1344_0047	130	202	550	550	576	95	94	426	599	585
48	lspA	SL1344_0048	0	0	0	0	0	0	0	0	0	0
49	fkpB	SL1344_0049	0	0	0	0	0	0	0	0	0	0
50	ispH	SL1344_0050	0	0	0	0	0	0	0	0	0	0
51		SL1344_0051	1	1	8	5	2	4	4	2	6	12
52	rihC	SL1344_0052	0	0	9	14	21	1	2	8	16	18
53		SL1344_0053	18	18	79	88	57	25	29	12	101	101
54		SL1344_0054	2	4	2	6	2	5	8	1	5	4
55		SL1344_0055	0	0	0	0	0	0	0	0	0	0
56	oadA	SL1344_0056	0	0	9	7	6	1	0	8	12	7
57		SL1344_0057	1	1	4	6	2	1	0	0	4	4
58	citS	SL1344_0058	6	7	12	16	13	16	10	1	11	7
59	citC	SL1344_0059	11	11	40	46	38	16	6	6	34	32
60	citD	SL1344_0060	0	0	4	0	0	0	0	0	0	1
61	citE	SL1344_0061	0	0	0	0	0	0	0	0	0	0
62	citF	SL1344_0062	5	12	48	60	56	8	7	15	46	46
63	citX	SL1344_0063	0	0	0	0	0	0	0	0	0	0
64	citG	SL1344_0064	0	0	1	1	0	0	0	1	1	1
65	dapB	SL1344_0065	72	92	369	401	359	20	21	263	411	360
66	carA	SL1344_0067	143	158	467	398	295	97	112	504	820	721
67	carB	SL1344_0068	484	526	1702	1420	1149	209	202	1735	2666	2413
68	caiF	SL1344_0069	119	134	51	56	37	163	188	12	62	62
69	caiE	SL1344_0070	43	38	23	40	17	60	67	16	61	61
70	caiD	SL1344_0071	44	46	71	81	49	32	27	58	102	94
71	caiC	SL1344_0072	27	47	73	119	84	26	26	52	168	177
72	caiA	SL1344_0074	37	45	111	139	127	53	38	42	102	110
73	caiT	SL1344_0075	11	17	38	53	32	10	11	7	18	33
74		SL1344_0076	10	27	27	28	19	14	7	8	26	26
75		SL1344_0077	10	21	40	63	45	9	6	23	32	47
76		SL1344_0078	6	12	40	65	49	4	3	21	56	71
77	fixX	SL1344_0079	3	3	9	25	8	1	3	6	20	15
78		SL1344_0080	63	80	164	266	137	64	89	112	269	262
79		SL1344_0081	59	68	48	65	53	54	78	11	39	43
80		SL1344_0082	16	28	66	59	47	7	12	13	68	74
81		SL1344_0083	219	275	70	104	48	129	152	32	80	90
82		SL1344_0084	240	223	102	144	87	249	288	50	206	224
83	kefF	SL1344_0086	31	54	102	134	100	65	73	27	142	141
84	kefC	SL1344_0087	49	76	334	481	369	36	35	207	427	390
85	folA	SL1344_0088	140	176	339	318	228	107	123	200	495	478
86	apaH	SL1344_0089	106	165	558	592	466	94	68	389	723	719
87	apaG	SL1344_0090	49	58	172	172	157	30	22	122	205	207
88	rsmA/ksgA	SL1344_0091	129	135	521	543	589	73	68	450	613	604
89	pdxA	SL1344_0092	104	161	700	752	673	46	34	510	814	811
90	surA	SL1344_0093	320	426	938	970	989	99	111	728	1017	1012
91	lptD/imp	SL1344_0094	426	561	1785	1843	1776	253	247	1027	1920	1904
92	djlA	SL1344_0095	104	128	279	317	308	71	65	167	425	435
93	rluA	SL1344_0096	137	127	471	368	243	132	124	424	697	689
94	rapA	SL1344_0097	212	190	1532	1182	897	305	217	1673	2462	2458
95	polB	SL1344_0098	405	358	569	623	421	430	353	273	914	897
96		SL1344_0099	71	78	39	43	32	103	99	14	69	77
97		-	47	65	0	1	0	86	116	0	2	3
98		SL1344_0100	84	88	11	9	14	121	115	1	7	17
99	araD	SL1344_0101	52	54	47	119	58	61	49	14	52	50
100	araA	SL1344_0102	65	55	84	197	102	69	62	17	72	83
101	araB	SL1344_0103	79	107	159	273	209	96	97	58	175	165
102	araC	SL1344_0104	43	48	510	584	534	38	23	116	335	466
103		SL1344_0105	72	127	306	388	361	50	36	240	477	497
104	thiQ	SL1344_0106	90	127	294	317	174	73	58	225	463	443
105	thiP	SL1344_0107	127	129	345	405	277	142	106	303	627	613
106		SL1344_0108	54	42	244	279	229	57	51	192	405	363
107	sgrR/yabN	SL1344_0109	93	102	424	592	371	61	68	186	557	526
108	sgrT	SL1344_0109A	33	29	19	27	17	16	14	12	20	25
109	leuD	SL1344_0110	56	99	154	158	105	22	29	42	195	171
110	leuC	SL1344_0111	86	174	299	363	268	15	19	100	344	334
111	leuB	SL1344_0112	107	172	223	315	275	28	25	113	285	272
112	leuA	SL1344_0113	104	196	173	304	184	24	35	45	301	302
113	leuL	SL1344_0114	16	12	2	1	3	26	13	0	4	4
114	leuO	SL1344_0115	54	59	12	8	9	64	80	0	14	12
115	ilvI	SL1344_0116	106	169	437	641	492	78	71	149	396	371
116	ilvN	SL1344_0117	78	91	184	234	174	63	57	116	200	208
117	cra	SL1344_0118	96	111	688	741	716	54	64	325	520	548
118	mraZ	SL1344_0119	131	135	249	267	275	108	107	239	300	299
119	rsmH	SL1344_0120	231	265	547	604	564	197	215	346	601	598
120	ftsL	SL1344_0121	101	117	192	206	162	82	79	108	210	199
121	ftsI	SL1344_0122	278	329	864	984	826	310	324	548	1062	1019
122	murE	SL1344_0123	143	181	802	829	816	112	83	707	985	928
123	murF	SL1344_0124	163	226	912	972	924	141	118	722	1035	1029
124	mraY	SL1344_0125	158	205	663	677	624	123	104	535	774	775
125	murD	SL1344_0126	199	284	880	870	848	129	104	752	963	973
126	ftsW	SL1344_0127	98	152	695	699	705	59	52	620	853	831
127	murG	SL1344_0128	215	311	773	792	782	111	86	678	888	863
128	murC	SL1344_0129	250	317	1094	1118	1084	155	132	867	1212	1183
129	ddlB	SL1344_0130	250	295	527	523	499	176	163	420	587	573
130	ftsQ	SL1344_0131	98	142	373	399	303	105	92	201	476	453
131	ftsA	SL1344_0132	394	486	770	801	757	276	302	625	838	814
132	ftsZ	SL1344_0133	461	559	1017	1030	1072	242	242	952	1039	1042
133	lpxC	SL1344_0134	739	764	875	880	871	652	620	699	914	917
134	secM	SL1344_0135	114	147	315	387	359	102	107	218	388	396
135	secA	SL1344_0136	623	714	2127	2412	2308	362	297	1730	2342	2308
136	mutT	SL1344_0137	10	13	135	180	115	5	8	95	250	248
137	yacG	SL1344_0138	12	17	112	130	95	6	4	72	169	165
138	zapD	SL1344_0139	65	67	420	434	404	30	35	262	484	477
139	coaE	SL1344_0140	105	113	302	330	336	71	73	162	348	310
140	guaC	SL1344_0141	265	324	830	841	855	225	235	572	734	707
141	hofC	SL1344_0142	13	14	86	107	53	21	15	35	131	162
142	gspE	SL1344_0143	12	12	49	86	39	19	13	8	51	46
143	ppdD	SL1344_0144	9	15	27	35	26	7	8	12	36	34
144	nadC	SL1344_0145	85	125	558	601	491	44	56	264	598	552
145	ampD	SL1344_0146	16	35	183	204	205	14	12	79	184	185
146	ampE	SL1344_0147	50	96	351	413	347	24	30	196	348	335
147		SL1344_0148	21	42	140	181	103	23	21	45	214	198
148		SL1344_0149	15	21	60	92	58	19	26	29	101	123
149	aroP	SL1344_0150	210	236	454	662	601	192	179	217	583	544
150	pdhR	SL1344_0151	272	329	393	442	367	217	239	549	723	713
151	aceE	SL1344_0152	587	753	2226	2161	2095	246	254	2212	2677	2624
152	aceF	SL1344_0153	394	540	1657	1573	1615	115	90	1705	1926	1904
153	lpdA	SL1344_0154	760	794	1419	1460	1414	616	603	1264	1480	1473
154		SL1344_0155	38	51	47	68	27	59	69	45	155	166
155		SL1344_0156	17	30	79	109	55	19	30	55	145	145
156	acnB	SL1344_0159	706	1038	2575	2678	2684	381	401	1671	2417	2396
157	SL1344_RS00810	SL1344_0160	195	294	291	335	200	411	471	74	312	327
158	yacL	SL1344_0161	74	79	155	192	192	60	57	108	181	180
159	kdgT	SL1344_0162	26	33	575	564	564	27	18	47	158	181
160		SL1344_0163	33	38	752	798	769	22	10	118	190	245
161		SL1344_0164	27	32	664	687	636	15	11	110	244	257
162	pdxAb	SL1344_0165	172	186	464	465	478	109	110	164	407	428
163	speD	SL1344_0166	121	125	602	553	399	148	136	386	782	722
164	speE	SL1344_0167	185	260	608	534	421	185	244	419	823	812
165		SL1344_0168	135	161	160	164	160	157	161	71	185	170
166	cueO	SL1344_0169	72	110	669	757	670	61	58	283	604	576
167		SL1344_0170	188	271	606	939	670	138	151	486	1204	927
168	hpt	SL1344_0171	171	215	422	402	362	147	150	342	638	597
169	can	SL1344_0172	247	301	645	646	599	165	152	491	877	878
170		SL1344_0173	121	111	312	362	303	115	114	220	442	441
171		SL1344_0174	71	88	350	360	304	76	53	235	420	418
172		SL1344_0175	29	51	201	253	169	40	29	138	345	344
173		SL1344_0176	45	58	126	163	124	59	49	63	171	183
174		SL1344_0177	10	14	19	36	16	10	10	6	32	32
175		SL1344_0178	13	25	33	45	26	22	24	3	48	42
176	yadI	SL1344_0179	58	49	11	23	26	70	99	8	46	68
177		SL1344_0180	125	121	374	452	270	118	134	175	692	637
178	panD	SL1344_0181	116	131	262	261	256	62	65	131	305	286
179	panC	SL1344_0182	151	205	634	538	467	98	110	364	709	679
180	panB	SL1344_0183	33	58	437	379	323	38	34	296	583	564
181	folK	SL1344_0184	13	18	263	254	157	1	7	159	323	328
182	pcnB	SL1344_0185	174	272	1022	1015	924	89	95	668	1122	1138
183	gluQRS	SL1344_0186	38	55	520	502	410	31	29	151	481	537
184	dksA	SL1344_0187	143	164	376	402	396	76	68	264	352	369
185	sfsA	SL1344_0188	99	128	433	485	428	88	103	160	465	447
186	thpR	SL1344_0189	62	80	300	343	310	41	40	163	304	313
187	hrpB	SL1344_0190	360	439	1159	1285	1169	253	268	960	1445	1396
188	mrcB	SL1344_0191	612	772	1744	1878	1597	456	448	1292	2143	2100
189	fhuA	SL1344_0192	775	765	1462	1610	1537	674	613	1053	1815	1790
190	fhuC	SL1344_0193	142	153	452	542	506	55	59	468	603	583
191	fhuD	SL1344_0194	58	69	267	372	348	28	29	299	484	470
192	fhuB	SL1344_0195	321	337	646	954	765	206	189	1012	1467	1412
193	stfA	SL1344_0196	44	32	47	30	27	55	57	26	83	82
194		SL1344_0197	126	127	81	122	80	160	156	39	164	177
195	stfD	SL1344_0198	6	8	21	22	17	5	4	6	32	28
196		SL1344_0199	1	1	5	14	2	3	1	8	15	15
197	stfF	SL1344_0200	1	4	11	12	12	1	0	2	18	9
198		SL1344_0201	3	5	15	22	14	2	1	11	28	20
199		SL1344_0202	18	19	69	103	62	15	13	32	187	169
200	hemL	SL1344_0203	328	402	969	962	878	270	285	710	1066	1061
201	clcA	SL1344_0204	138	147	362	386	319	116	118	213	420	409
202	erpA	SL1344_0205	205	204	249	240	247	150	159	170	275	269
203		SL1344_0206	271	322	512	573	393	241	249	377	705	692
204	btuF	SL1344_0207	85	82	373	379	278	95	69	248	509	492
205	mtnN	SL1344_0208	211	253	446	437	434	198	172	337	464	466
206	dgt	SL1344_0209	352	377	372	576	469	367	385	105	337	325
207	degP	SL1344_0210	769	906	979	1028	952	548	556	519	973	920
208	cdaR	SL1344_0211	197	273	861	958	808	184	181	114	388	534
209	yaeH	SL1344_0212	186	209	370	399	338	187	192	83	207	253
210		SL1344_0213	121	153	420	472	344	139	104	134	583	535
211	dapD	SL1344_0214	303	393	652	690	690	154	145	412	658	646
212	glnD	SL1344_0215	176	174	1213	1432	1158	115	108	692	1655	1614
213	map	SL1344_0216	206	302	636	645	588	135	181	386	680	668
214	rpsB	SL1344_0217	706	784	912	884	879	697	696	796	909	924
215	tsf	SL1344_0218	707	788	980	949	963	672	679	862	995	990
216	pyrH	SL1344_0219	351	421	773	755	727	313	294	657	826	818
217	frr	SL1344_0220	234	306	554	528	538	248	260	448	602	600
218	ispC	SL1344_0221	213	342	809	757	663	150	138	558	991	948
219	ispU	SL1344_0222	166	249	556	589	584	152	156	478	639	642
220	cdsA	SL1344_0223	91	156	489	534	508	83	57	388	608	584
221	rseP/yaeL	SL1344_0224	501	624	887	912	982	403	385	772	1031	1013
222	bamA/yaeT	SL1344_0225	935	1146	2121	2175	2191	603	560	1649	2244	2264
223	skp/hipA	SL1344_0226	284	314	444	431	447	176	182	356	439	446
224	lpxD	SL1344_0227	350	461	860	841	830	222	237	703	926	905
225	fabZ	SL1344_0228	205	243	349	340	356	159	157	321	381	378
226	lpxA	SL1344_0229	234	313	578	555	547	146	142	498	598	607
227	lpxB	SL1344_0230	170	219	607	634	574	125	132	513	745	738
228	rnhB	SL1344_0231	106	145	282	299	286	98	92	266	383	359
229	dnaE	SL1344_0232	490	609	2047	1902	1823	479	419	1912	2688	2616
230	accA	SL1344_0233	264	317	793	815	841	246	220	701	840	854
231		SL1344_0234	157	200	526	604	374	174	174	287	873	877
232	ldcC	SL1344_0235	81	99	951	1170	1043	54	60	398	1092	1039
233		SL1344_0236	24	27	179	221	200	11	11	108	198	185
234	tilS	SL1344_0237	98	149	680	837	648	68	81	448	799	771
235	rof	SL1344_0238	114	134	136	154	109	100	130	45	140	154
236	yaeP	SL1344_0239	31	44	27	48	59	33	28	19	21	20
237		SL1344_0240	55	60	193	207	200	27	33	142	260	246
238	arfB	SL1344_0241	33	53	188	183	165	36	25	141	237	236
239	nlpE	SL1344_0242	143	164	487	533	447	78	69	366	671	721
240	proS	SL1344_0243	271	351	1578	1574	1501	111	105	1265	1727	1731
241	yaeB	SL1344_0244	27	50	466	454	380	12	15	336	517	523
242	rcsF	SL1344_0245	55	80	245	255	237	35	47	106	291	279
243	metQ	SL1344_0246	239	275	575	593	534	242	217	282	559	554
244	metI	SL1344_0247	60	65	275	254	174	46	53	160	357	334
245	metN	SL1344_0248	216	252	430	403	288	247	265	198	601	618
246	gmhB	SL1344_0249	81	98	222	257	292	72	83	126	261	273
rRNA1	rRNA	SL1344_tRNA_3	295	376	1932	873	537	210	234	835	1148	963
247	dkgB	SL1344_0250	105	147	274	271	230	225	225	200	460	457
248		SL1344_0251	25	40	143	208	136	38	28	35	198	199
249		SL1344_0252	22	39	96	106	79	42	32	35	141	131
250		SL1344_0253	86	133	476	546	540	43	38	164	414	387
251		SL1344_0254	57	65	236	330	245	34	25	102	377	356
252	mltD/dniR	SL1344_0255	381	538	737	765	653	305	313	574	943	912
253	gloB	SL1344_0256	94	133	260	334	255	127	134	79	352	347
254		SL1344_0257	25	28	175	232	171	29	33	75	318	287
255	rnhA	SL1344_0258	75	79	149	153	149	50	50	94	205	195
256	dnaQ	SL1344_0259	129	149	350	375	332	98	92	221	416	393
tRNA1	tRNA	SL1344_tRNA_4	12	22	52	54	31	18	19	28	80	76
257		SL1344_0260	78	88	214	268	172	140	124	219	668	602
258	tssG	SL1344_0261	20	16	103	122	67	40	35	44	194	188
259	tssF	SL1344_0262	23	23	219	296	159	36	21	73	356	296
260	tssE	SL1344_0263	13	18	66	81	41	18	14	23	86	65
261		SL1344_0264	17	32	128	197	108	12	16	89	175	155
262	tagK	SL1344_0265	8	22	30	58	17	23	19	7	36	37
263	tssH	SL1344_0266	77	79	278	287	213	67	57	188	453	481
264	tssB	SL1344_0267	7	9	49	67	46	4	5	19	76	80
265	tssC	SL1344_0268	24	41	199	233	128	21	24	92	258	231
266		SL1344_0270	27	34	22	20	8	69	67	10	40	40
267		SL1344_0271	19	25	31	24	11	29	41	9	53	47
268		-	1	0	7	0	1	0	2	1	1	8
269		SL1344_0272	31	36	6	0	2	57	68	5	19	13
270		SL1344_0273	105	125	5	2	1	163	188	3	9	14
271		SL1344_0274	121	164	8	12	7	188	223	5	38	31
272	tssJ	SL1344_0275	17	9	16	10	3	9	14	2	34	28
273	tssK	SL1344_0276	9	25	44	80	34	19	13	14	94	103
274	tssL	SL1344_0277	18	23	108	124	90	13	9	48	126	127
275		SL1344_0278	15	27	22	19	12	33	36	7	51	44
276		SL1344_0279	65	65	7	5	4	135	116	6	15	17
277	tssM	SL1344_0280	107	161	424	543	372	129	107	208	528	561
278		SL1344_0281	1	0	13	29	11	0	1	3	28	32
279		SL1344_0282	6	13	17	27	4	11	8	3	31	32
280		SL1344_0283	13	22	6	7	6	26	27	6	9	14
281		SL1344_0284	60	87	151	182	130	70	77	84	338	315
282		SL1344_0285	4	13	45	63	36	7	4	17	87	89
283		SL1344_0286	173	182	221	268	186	185	206	119	353	338
284		SL1344_0286A	14	29	35	51	20	32	42	9	54	63
285		SL1344_0288	243	304	100	136	93	389	419	31	175	166
286		SL1344_0289	74	79	5	1	5	128	130	7	21	22
287		-	7	11	3	2	2	17	9	2	14	12
288		SL1344_0291	181	205	12	18	6	243	252	8	37	53
289		SL1344_0292	7	10	2	1	0	16	22	4	5	11
290		SL1344_0295	166	217	9	5	2	202	229	10	55	43
291	papD	SL1344_0296	98	137	33	51	44	124	137	12	67	62
292		SL1344_0297	160	232	344	452	337	167	110	201	436	438
293		SL1344_0298	84	108	63	75	42	85	96	30	89	97
294		SL1344_0299	162	213	58	59	43	151	152	32	100	102
295		SL1344_0300	422	488	154	190	116	711	738	36	178	167
296		SL1344_0301	55	67	18	24	5	73	87	4	23	18
297	pagN	SL1344_0302	100	147	150	172	124	86	100	12	99	91
298		SL1344_0303	108	110	144	179	102	98	106	20	156	170
299		SL1344_0304	164	190	330	419	328	142	127	93	339	320
300	fadE	SL1344_0305	246	477	1276	1957	1852	176	180	126	340	536
301	lpcA	SL1344_0306	132	159	443	492	467	83	74	253	450	450
302		SL1344_0307	118	146	418	461	389	79	90	209	505	501
303	yafK	SL1344_0308	176	175	392	458	362	206	195	142	518	576
304	dinB	SL1344_0309	243	246	311	322	252	238	219	101	314	277
305		SL1344_0311	447	501	185	238	149	426	408	127	398	378
306	pepD	SL1344_0312	465	544	1288	1390	1327	410	370	793	1313	1288
307	gpt	SL1344_0313	157	163	314	292	276	149	178	237	373	371
308	frsA	SL1344_0314	125	183	617	714	638	99	112	512	851	817
309	crl	SL1344_0315	25	36	153	180	158	14	22	85	194	187
310	phoE	SL1344_0316	332	381	169	192	86	179	206	44	207	250
311	proB	SL1344_0317	139	185	643	677	624	83	68	331	629	652
312	proA	SL1344_0318	256	332	846	869	825	131	140	568	869	825
tRNA2	tRNA	SL1344_tRNA_5	35	44	33	46	31	49	50	7	75	68
313		SL1344_0322	136	166	244	263	268	55	59	12	67	113
314		SL1344_0323	55	72	98	232	183	132	117	1	22	40
315	leuD	SL1344_0325	7	7	37	66	46	8	7	9	60	80
316		SL1344_0326	9	17	40	77	34	15	17	22	73	54
317		SL1344_0327	18	26	60	93	52	19	28	21	104	100
318		SL1344_0328	68	70	145	194	116	104	99	34	148	152
319		SL1344_0329	85	81	9	10	5	106	103	2	17	20
320		SL1344_0330	63	84	4	8	5	189	206	0	6	12
321		SL1344_0331	20	38	48	51	31	42	43	25	75	74
322	stbD	SL1344_0332	34	35	109	138	80	63	67	32	189	198
323		SL1344_0333	95	134	217	330	223	99	97	101	343	372
324	stbB	SL1344_0334	32	24	2	3	0	44	42	0	8	8
325	stbA	SL1344_0335	22	23	1	4	2	41	40	0	3	4
326		SL1344_0336	182	222	48	53	26	360	392	7	63	75
327		SL1344_0338	209	200	134	220	140	295	277	53	167	174
328		SL1344_0339	162	161	54	73	49	257	264	14	85	90
329		SL1344_0340	371	350	69	75	54	538	515	15	91	97
330		SL1344_0341	172	169	6	13	0	255	275	8	24	25
331		SL1344_0342	151	170	3	8	2	283	295	2	15	22
332		SL1344_0343	85	92	3	3	1	109	111	1	4	12
333		SL1344_0344	109	125	22	22	10	108	134	8	38	44
334	mdsC	SL1344_0345	259	231	64	98	55	271	228	35	123	123
335	mdsB	SL1344_0346	42	52	93	145	93	41	46	38	151	149
336	mdsA	SL1344_0347	7	14	10	18	13	9	8	4	25	17
337	golT	SL1344_0348	8	21	183	338	211	7	7	49	149	145
338	golS	SL1344_0349	14	22	139	187	158	11	15	19	100	103
339	golB	SL1344_0350	27	44	120	161	154	20	25	21	61	78
340		SL1344_0351	54	79	466	733	634	45	49	73	226	234
341		SL1344_0352	262	323	843	855	670	309	350	443	1107	1053
342		SL1344_0353	318	362	1382	1314	1064	261	283	796	1687	1707
343		SL1344_0354	1	0	4	8	5	0	1	1	11	10
344		SL1344_0355	34	50	123	210	123	33	19	110	312	268
345	cydB	SL1344_0356	35	44	185	249	167	33	34	93	248	249
346		SL1344_0357	2	4	5	8	7	1	2	0	10	16
347		SL1344_0358	126	203	435	513	396	30	37	217	442	467
348	foxA	SL1344_0359	116	167	215	343	206	65	61	117	426	419
349		SL1344_0360	51	69	239	296	260	47	51	24	118	143
350		SL1344_0361	21	17	98	146	100	20	20	9	39	41
351	prpR	SL1344_0362	72	85	1162	1254	1145	70	73	18	137	178
352	prpB	SL1344_0363	16	24	159	213	152	11	16	30	98	105
353	prpC	SL1344_0364	10	27	135	255	138	16	16	26	92	112
354		SL1344_0365	24	18	149	255	170	11	11	27	114	117
355	prpE	SL1344_0366	29	42	227	349	243	10	8	157	346	325
356	hemB	SL1344_0367	119	147	676	708	627	72	68	573	811	775
357		SL1344_0368	878	930	421	467	339	1068	1238	203	568	577
358	iprA	SL1344_0369	133	133	26	51	17	234	269	7	75	67
359	ampH	SL1344_0370	85	112	592	635	521	77	112	218	597	621
360	sbmA	SL1344_0371	69	82	396	445	355	36	39	185	540	509
361	yaiW	SL1344_0372	39	83	367	385	344	16	21	211	472	446
362		SL1344_0373	12	30	60	89	55	14	21	23	126	102
363	yaiZ	SL1344_0374	47	55	79	89	80	42	63	23	75	95
364	ddlA	SL1344_0375	184	211	798	851	721	128	136	298	724	774
365		SL1344_0376	10	19	91	160	110	7	8	16	101	81
366		SL1344_0377	65	86	104	166	111	70	65	58	259	197
367	iraP	SL1344_0378	216	229	169	187	214	213	226	70	147	120
368	psiF	SL1344_0379	82	90	43	81	76	112	108	6	41	42
369	adrA	SL1344_0380	67	81	130	211	138	69	64	49	163	195
370	proC	SL1344_0381	80	124	487	543	521	40	40	386	502	501
371	yaiI	SL1344_0382	31	47	184	216	201	23	15	124	249	266
372	aroL	SL1344_0383	96	92	307	329	266	73	51	176	326	319
373		SL1344_0384	49	64	118	120	126	61	55	48	144	140
374	aroM	SL1344_0385	204	196	281	380	324	201	202	144	419	449
375	ppnP	SL1344_0386	26	24	100	100	114	15	21	49	155	138
376	rdgC	SL1344_0387	146	195	618	676	527	120	110	442	728	739
377	mak	SL1344_0388	38	65	330	367	337	26	22	159	295	269
378	araJ	SL1344_0389	65	74	288	362	248	47	38	98	454	442
379	sbcC	SL1344_0390	91	130	1138	1088	827	89	72	607	1662	1646
380	sbcD	SL1344_0391	88	121	486	536	386	102	116	241	750	713
381	phoB	SL1344_0392	152	207	318	326	289	150	168	190	405	396
382	phoR	SL1344_0393	402	422	468	532	418	388	376	337	702	642
383	brnQ	SL1344_0394	249	357	816	859	818	199	174	574	1022	1000
384	proY	SL1344_0395	78	128	668	593	502	73	75	602	1028	1027
385	malZ	SL1344_0396	29	45	359	374	222	32	27	331	889	901
386	tsaA	SL1344_0397	341	378	573	591	605	239	247	484	647	621
387	acpH	SL1344_0398	33	40	249	311	237	34	25	147	310	307
388	queA	SL1344_0399	71	136	564	516	432	79	88	449	825	805
389	tgt	SL1344_0400	271	376	828	701	685	232	201	703	973	976
390	yajC	SL1344_0401	112	133	228	228	222	66	71	164	222	226
391	secD	SL1344_0402	552	713	1570	1565	1547	455	428	1185	1633	1660
392	secF	SL1344_0403	246	327	776	776	729	162	130	664	844	841
393		SL1344_0404	21	41	114	119	102	20	26	98	201	193
394		SL1344_0405	23	21	73	107	69	28	28	92	205	212
395		SL1344_0406	74	98	179	206	174	59	72	80	238	236
396		-	94	129	206	201	151	85	83	91	186	190
397	tsx	SL1344_0407	60	70	620	625	566	33	33	195	507	561
398		SL1344_0408	11	15	188	257	149	13	8	38	191	185
399	nrdR	SL1344_0409	128	129	224	240	223	122	112	121	245	230
400	ribD	SL1344_0410	316	376	717	810	784	211	158	575	799	779
401	ribE/ribH	SL1344_0411	180	236	336	336	355	209	211	240	386	378
402	nusB	SL1344_0412	259	256	315	303	313	256	263	295	340	341
403	thiL	SL1344_0413	115	138	486	504	422	132	147	393	700	691
404	pgpA	SL1344_0414	52	52	263	270	202	39	45	225	363	346
405	yajO	SL1344_0415	79	82	430	547	397	92	74	155	584	570
406	dxs	SL1344_0416	173	260	1335	1384	1297	98	97	864	1438	1426
407	ispA	SL1344_0417	104	135	580	609	612	71	51	438	634	627
408	xseB	SL1344_0418	17	35	145	144	124	24	23	41	163	155
409	thiI	SL1344_0419	252	323	890	838	768	176	189	855	1165	1122
410	phnV	SL1344_0420	45	48	147	146	104	30	23	74	327	327
411	phnU	SL1344_0421	14	21	30	29	29	24	17	6	60	66
412	phnT	SL1344_0422	66	67	83	111	62	56	42	47	108	107
413	phnS	SL1344_0423	95	140	51	80	66	99	114	52	220	200
414	phnR	SL1344_0424	105	112	170	209	127	113	110	79	309	291
415	phnW	SL1344_0425	30	28	55	76	52	25	14	14	72	76
416		SL1344_0426	11	16	53	70	44	10	3	22	95	108
417	yajL	SL1344_0427	49	54	215	249	216	32	28	146	256	240
418	panE	SL1344_0428	68	69	291	326	276	49	62	120	345	342
419		SL1344_0429	181	199	349	351	330	140	152	252	429	425
420		SL1344_0430	112	137	657	697	499	106	117	363	902	873
421		SL1344_0431	409	409	92	149	98	507	534	56	183	191
422		SL1344_0432	478	517	163	212	111	654	682	48	368	364
423	cyoE	SL1344_0433	337	393	784	786	809	162	146	644	796	791
424	cyoD	SL1344_0434	83	102	188	186	194	71	71	126	179	176
425	cyoC	SL1344_0435	103	133	451	449	464	30	30	363	450	433
426	cyoB	SL1344_0436	474	592	1861	1860	1880	195	139	1572	1841	1818
427	cyoA	SL1344_0437	412	432	873	862	890	309	293	681	858	840
428	ampG	SL1344_0438	84	83	925	943	828	46	50	680	1127	1120
429		SL1344_0439	56	73	421	425	394	39	44	278	486	459
430	bolA	SL1344_0440	105	120	153	187	184	76	93	111	188	173
431	tig	SL1344_0441	917	948	1370	1327	1341	695	733	1189	1343	1373
432	clpP	SL1344_0442	192	249	556	579	602	125	128	300	555	541
433	clpX	SL1344_0443	941	1042	1257	1267	1254	723	734	988	1270	1249
434	lon	SL1344_0444	1032	1229	2080	1984	2002	653	716	1300	1900	1887
435	hupB	SL1344_0445	130	138	260	272	280	75	71	183	238	236
436	ppiD	SL1344_0446	607	685	1521	1565	1525	556	540	1186	1744	1713
437		SL1344_0447	9	7	57	53	29	10	2	18	114	124
438	fadM	SL1344_0448	32	46	172	249	132	24	40	77	247	240
439	queC	SL1344_0449	97	121	293	340	314	74	78	229	355	341
440	yabE	SL1344_0450	52	68	849	1060	878	43	47	61	334	410
441	cof	SL1344_0451	53	71	162	210	153	51	46	54	137	168
442		SL1344_0452	65	111	160	205	140	57	66	62	248	229
443	decR	SL1344_0453	229	249	167	191	167	243	250	106	189	202
444		SL1344_0454	479	447	464	589	426	517	458	286	673	638
445		SL1344_0455	417	389	462	519	384	495	499	228	719	710
446	glnK	SL1344_0456	16	10	11	16	6	23	26	37	99	80
447	amtB	SL1344_0457	28	34	224	240	172	36	21	170	498	439
448	tesB	SL1344_0458	23	30	352	414	305	22	18	122	483	493
449		SL1344_0459	139	203	468	571	461	71	73	177	458	425
450		SL1344_0460	24	34	72	86	90	9	9	26	99	102
451	ylaB	SL1344_0461	202	260	499	611	436	297	304	192	768	789
452		SL1344_0462	89	90	19	19	17	104	111	9	54	48
453	rpmJ	SL1344_0463	36	39	18	26	15	39	36	6	35	30
454	ylaC	SL1344_0464	62	104	275	326	249	103	84	126	322	349
455	maa	SL1344_0465	239	249	281	344	245	274	295	152	436	455
456	hha	SL1344_0466	175	188	187	189	144	216	218	89	207	209
457	tomB	SL1344_0467	330	313	205	229	195	385	407	89	260	264
458	acrB	SL1344_0468	588	734	2421	2422	2342	266	244	2137	2755	2713
459	acrA	SL1344_0469	414	537	1176	1217	1116	295	287	855	1347	1345
460	acrR	SL1344_0470	196	232	406	459	386	192	221	136	439	465
461	mscK	SL1344_0471	387	457	1651	1733	1400	389	351	1133	2306	2227
462		SL1344_0472	68	89	254	317	244	54	42	115	354	376
463	rsmS	SL1344_0473	18	20	47	56	51	10	11	33	54	52
464	priC	SL1344_0474	148	172	228	234	223	121	127	154	224	225
465		-	31	63	186	206	234	10	13	96	187	188
466	apt	SL1344_0476	145	185	453	417	401	84	81	328	525	524
467	dnaX	SL1344_0477	409	524	1300	1301	1227	297	279	996	1599	1558
468		SL1344_0478	46	59	200	189	220	23	26	197	219	217
469	recR	SL1344_0479	105	165	509	495	476	60	66	443	539	532
470	htpG	SL1344_0480	777	932	1772	1684	1622	448	527	900	1460	1359
471	adk	SL1344_0481	150	211	644	610	508	89	104	418	609	613
472	hemH	SL1344_0482	146	150	462	507	416	114	128	270	545	515
473	aes	SL1344_0483	89	87	240	316	194	92	102	67	279	269
474	gsk	SL1344_0484	211	230	756	733	572	168	218	613	1118	1113
475	ybaL	SL1344_0485	418	432	692	734	604	315	330	630	1184	1130
476		SL1344_0486	51	90	544	650	518	57	51	335	735	702
477		SL1344_0487	206	289	1105	1302	1199	104	96	451	857	940
478	ybaK	SL1344_0488	138	162	346	419	301	136	144	151	334	369
479		SL1344_0489	118	157	408	482	402	120	117	293	615	609
480		SL1344_0490	194	163	57	76	52	357	373	19	102	116
481	copA	SL1344_0491	143	174	802	1068	868	204	200	331	899	935
482	cueR	SL1344_0492	59	61	130	136	134	42	57	64	157	135
483	ybbJ	SL1344_0493	84	103	222	273	184	53	46	151	254	245
484		SL1344_0494	233	269	379	448	388	235	238	194	391	387
485	fetA	SL1344_0495	80	59	146	167	135	63	76	75	214	202
486	fetB	SL1344_0496	63	86	300	350	218	46	39	138	427	413
487	cnoX	SL1344_0497	185	254	558	533	548	80	77	255	569	577
488		SL1344_0498	92	107	416	506	450	75	79	228	506	476
489	tesA	SL1344_0499	219	256	413	527	435	180	189	145	432	410
490		SL1344_0500	125	153	190	237	183	73	68	106	212	221
491		SL1344_0501	315	404	566	781	553	261	250	368	727	706
492		SL1344_0502	62	67	263	278	188	70	75	110	409	384
493		SL1344_0503	80	147	171	261	198	49	55	25	188	154
494	sfbB	SL1344_0504	76	126	141	297	207	47	37	53	194	176
495		SL1344_0505	60	93	102	168	106	22	31	56	175	171
496	mnmH	SL1344_0506	155	182	533	548	431	135	130	325	632	612
497	allS	SL1344_0507	52	60	107	171	116	74	77	27	103	99
498	allA	SL1344_0508	14	15	99	108	96	4	10	16	60	67
499	allR	SL1344_0509	98	154	433	473	401	48	44	208	381	378
500	gcl	SL1344_0510	16	38	154	217	124	16	28	67	247	277
501	hyi	SL1344_0511	39	50	42	57	31	54	73	16	92	79
502	glxR	SL1344_0512	32	33	81	76	43	46	51	29	127	115
503		SL1344_0513	136	111	16	39	11	178	198	7	26	34
504		SL1344_0515	97	103	6	14	14	180	158	0	10	11
505	allB	SL1344_0516	101	116	91	90	46	140	127	18	51	47
506		SL1344_0517	53	45	33	44	26	67	70	12	69	71
507	glxK	SL1344_0518	8	9	60	71	43	1	3	28	72	65
508	allE	SL1344_0519	64	86	256	290	239	51	62	108	254	253
509	allC	SL1344_0520	12	23	142	212	158	12	11	19	49	48
510	allD	SL1344_0521	33	42	77	136	90	56	73	7	27	40
511		SL1344_0522	31	32	86	93	67	47	49	19	58	68
512		SL1344_0523	7	9	38	60	40	5	7	10	33	49
513		SL1344_0524	6	6	25	37	19	3	1	11	27	23
514		SL1344_0525	9	12	73	55	40	13	6	29	120	95
515	purK	SL1344_0526	225	283	503	504	375	174	166	431	740	722
516	purE	SL1344_0527	82	89	200	185	158	48	46	174	339	300
517	lpxH	SL1344_0528	28	36	389	416	312	17	10	213	511	497
518	ppiB	SL1344_0529	182	255	396	410	400	130	173	198	388	393
519	cysS	SL1344_0530	299	336	942	943	909	224	253	844	1066	1051
520		SL1344_0531	37	52	167	229	114	56	52	45	306	290
521		SL1344_0532	5	5	48	56	45	4	6	17	62	60
522		SL1344_0533	13	19	105	124	80	21	16	66	230	224
523	ybcJ	SL1344_0534	42	58	102	101	62	39	42	58	125	120
524	folD	SL1344_0535	137	173	474	434	432	96	82	400	528	544
525	fimA	SL1344_0536	24	22	105	114	72	16	16	7	48	41
526	fimI	SL1344_0537	5	13	26	31	20	14	10	1	19	34
527	fimC	SL1344_0538	6	5	9	14	9	14	7	1	3	3
528		SL1344_0539	24	41	98	139	78	14	19	40	136	131
529	fimH	SL1344_0540	10	11	41	59	32	14	17	14	53	60
530	sfmF	SL1344_0541	40	45	38	52	33	32	46	21	59	67
531	fimZ	SL1344_0542	65	90	8	8	4	146	184	1	6	5
532	fimY	SL1344_0543	48	52	8	21	10	55	67	6	21	27
533		SL1344_0544	52	60	0	4	2	73	81	0	7	9
534	fimW	SL1344_0545	142	135	18	18	5	207	233	7	36	33
tRNA3	tRNA	SL1344_tRNA_6	44	67	22	34	16	94	99	8	53	68
535		SL1344_0547	78	108	138	62	38	219	209	26	396	267
536		SL1344_0548	26	24	82	58	35	37	48	41	272	173
537		SL1344_0549	43	52	34	19	17	101	130	18	96	67
538		-	9	7	1	1	1	15	15	3	9	7
539		SL1344_0551	202	210	174	269	163	198	201	76	250	229
540		SL1344_0552	182	196	61	64	61	270	274	39	134	155
541		SL1344_0553	44	51	2	3	0	59	75	0	5	1
542		SL1344_0554	9	12	41	41	29	22	10	11	69	72
543		SL1344_0555	196	223	568	669	550	148	153	222	570	567
544	pheP	SL1344_0556	319	336	668	564	427	288	304	504	1002	1014
545		SL1344_0557	206	223	481	559	421	185	223	273	870	774
546		SL1344_0558	193	282	411	557	364	116	114	149	440	418
547		SL1344_0559	191	258	733	1116	897	218	232	126	440	459
548		SL1344_0560	49	74	79	126	50	90	94	31	144	158
549		SL1344_0561	14	22	40	48	27	26	18	27	87	80
550		SL1344_0562	6	6	48	55	26	6	10	19	84	79
551		SL1344_0563	7	7	19	40	17	12	8	15	34	57
552		SL1344_0564	7	13	4	8	3	11	7	1	13	12
553		SL1344_0565	11	22	28	26	18	12	15	11	36	36
554	nfsB	SL1344_0566	101	107	464	518	480	44	46	354	508	510
555		SL1344_0567	24	31	138	156	112	28	29	29	137	134
556		SL1344_0568	157	149	247	270	227	111	118	89	238	238
557		SL1344_0569	14	9	30	41	16	16	18	6	60	61
558		SL1344_0570	9	11	67	68	65	24	9	11	58	77
559		SL1344_0571	167	137	156	285	191	250	222	44	229	233
560	entD	SL1344_0572	147	145	114	152	85	108	88	68	196	205
561		SL1344_0573	557	654	334	603	456	195	183	237	995	1008
562	fes	SL1344_0574	394	430	356	591	591	182	164	417	786	757
563	ybdZ	SL1344_0575	34	28	16	41	43	9	16	19	54	61
564	entF	SL1344_0576	1142	1250	562	1282	909	486	417	837	1850	1843
565	fepE	SL1344_0577	256	276	442	513	423	234	247	340	718	730
566	fepC	SL1344_0578	167	224	294	466	323	113	119	305	688	687
567	fepG	SL1344_0579	157	195	335	463	418	80	83	365	597	601
568	fepD	SL1344_0580	158	204	355	452	434	91	65	338	564	569
569	entS	SL1344_0581	123	145	470	588	566	58	54	483	882	864
570	fepB	SL1344_0582	234	265	470	613	480	161	133	359	1041	1017
571	entC	SL1344_0583	375	413	316	500	481	88	86	381	781	778
572	entE	SL1344_0584	394	469	320	541	389	83	81	318	789	810
573		SL1344_0585	170	205	203	314	244	11	9	248	443	443
574	entA	SL1344_0586	75	99	106	158	129	7	4	114	287	249
575	entH	SL1344_0587	104	112	73	87	72	10	10	78	154	151
576	cstA	SL1344_0588	366	518	1694	1919	1931	89	103	393	879	1133
577	ybdD	SL1344_0589	44	50	100	117	105	25	22	11	47	71
578		SL1344_0590	208	214	291	420	305	158	124	52	201	226
579		SL1344_0591	148	143	234	254	173	129	147	74	287	250
580		SL1344_0592	32	35	128	152	117	29	30	88	173	162
581		SL1344_0593	136	121	148	210	134	279	277	50	268	262
582		SL1344_0594	193	203	159	217	133	383	371	32	234	236
583	dsbG	SL1344_0595	135	189	413	477	372	120	116	163	407	428
584	ahpC	SL1344_0596	181	264	617	625	571	159	224	441	623	639
585	ahpF	SL1344_0597	204	280	902	941	873	175	214	676	1073	1089
586		SL1344_0598	67	70	2	1	0	100	98	2	10	5
587		SL1344_0599	34	38	203	279	195	31	27	59	193	231
588		SL1344_0600	11	10	46	79	60	5	6	20	64	86
589		SL1344_0601	59	58	192	233	154	38	33	62	209	218
590	uspG	SL1344_0602	195	223	272	280	283	139	155	85	187	200
591		SL1344_0603	51	61	88	128	100	40	39	37	142	146
592	rnk	SL1344_0604	114	158	332	336	288	78	110	152	369	359
593	rna	SL1344_0605	185	300	672	660	597	50	59	343	676	671
594	citT	SL1344_0606	77	114	141	181	104	65	73	101	252	245
595	citG	SL1344_0607	18	25	46	78	43	14	13	11	33	41
596	citX	SL1344_0608	7	8	5	12	3	3	4	3	4	10
597	citF	SL1344_0609	12	19	20	39	33	10	8	10	41	45
598	citE	SL1344_0610	9	24	78	106	70	9	8	27	73	90
599	citD	SL1344_0611	1	1	4	6	5	3	0	0	5	4
600	citC	SL1344_0612	43	59	10	17	8	81	68	3	18	13
601	dpiB	SL1344_0613	112	158	116	203	130	135	136	38	135	150
602	dpiA	SL1344_0614	28	26	82	95	68	19	24	32	115	106
603	dcuC	SL1344_0615	48	63	103	100	69	67	76	80	302	223
604	pagP	SL1344_0616	145	223	230	163	151	137	152	127	388	332
605	cspE	SL1344_0617	170	199	185	175	187	172	188	135	234	235
606	crcB	SL1344_0618	14	36	133	128	100	15	25	51	194	211
607		SL1344_0619	19	34	122	200	121	13	15	42	155	174
608	tatE	SL1344_0620	19	30	34	37	27	25	20	19	62	68
609	lipA	SL1344_0621	350	418	814	837	773	367	382	593	945	902
610	ybeF	SL1344_0622	105	124	346	441	333	146	134	160	690	726
611	lipB	SL1344_0623	136	171	344	338	283	156	172	252	493	489
612	ybeD	SL1344_0624	185	201	146	149	110	180	195	95	197	203
613	dacA	SL1344_0625	266	324	934	880	865	272	264	634	1028	1010
614	rlpA	SL1344_0626	92	143	729	715	698	64	67	467	818	799
615	mrdB	SL1344_0627	15	36	439	393	281	16	24	259	649	614
616	mrdA	SL1344_0628	182	198	842	887	707	202	186	667	1288	1274
617	rlmH	SL1344_0629	42	68	241	246	213	40	31	240	300	290
618	rsfS	SL1344_0630	69	83	228	228	211	73	78	180	289	285
619	cobC	SL1344_0631	30	40	222	305	218	35	35	89	287	294
620		SL1344_0632	35	34	424	504	395	27	23	85	303	344
621	nadD	SL1344_0633	7	8	308	338	273	4	4	137	353	350
622	holA	SL1344_0634	53	77	626	618	542	28	27	467	734	758
623	lptE/rplB	SL1344_0635	138	189	389	365	365	65	85	290	409	407
624	leuS	SL1344_0636	368	487	2034	2003	1967	147	137	1669	2237	2230
625		SL1344_0637	8	6	10	7	7	14	21	0	7	15
626		SL1344_0638	6	15	44	71	45	8	14	25	52	63
627		SL1344_0639	229	248	50	83	65	230	253	41	104	117
628		SL1344_0640	255	255	502	742	525	284	269	215	657	577
629	ybeL	SL1344_0641	36	46	190	218	252	39	42	37	118	150
630		SL1344_0642	120	133	145	204	119	148	212	15	108	129
631		SL1344_0643	15	18	24	24	10	26	22	8	17	12
632		SL1344_0644	28	28	84	117	64	27	23	39	99	95
633		SL1344_0647	42	53	122	189	103	20	32	95	201	194
634		SL1344_0648	39	45	286	379	289	58	47	44	152	288
635		SL1344_0649	42	66	723	821	622	14	24	136	460	695
636	rihA	SL1344_0650	35	43	607	681	627	14	11	110	387	560
637	gltL	SL1344_0651	63	97	565	661	650	22	17	156	314	405
638	gltK	SL1344_0652	20	47	397	490	484	4	7	54	179	254
639	gltJ	SL1344_0653	44	75	598	705	697	13	13	100	317	408
640	gltI	SL1344_0654	230	320	911	982	983	87	90	183	497	676
641	lnt	SL1344_0655	193	247	947	1014	843	116	120	487	1083	1104
642	corC	SL1344_0656	222	266	696	688	682	113	151	408	721	715
643	ybeY	SL1344_0657	71	99	302	310	305	41	51	192	299	306
644	phoL	SL1344_0658	290	374	697	724	712	132	173	335	734	733
645	miaB	SL1344_0659	151	228	990	969	830	134	134	765	1267	1232
646	ubiF	SL1344_0660	73	109	486	556	468	58	63	368	555	548
647		SL1344_0661	111	111	91	118	56	158	201	18	195	203
tRNA4	tRNA	SL1344_tRNA_13	516	565	600	604	597	554	611	492	658	648
648	asnB	SL1344_0662	199	186	659	860	750	116	137	311	645	637
649	nagD	SL1344_0663	62	85	465	533	428	65	68	276	560	541
650	nagC	SL1344_0664	126	181	629	718	668	126	128	335	734	738
651	nagA	SL1344_0665	180	252	698	859	726	140	152	292	677	686
652	nagB	SL1344_0666	291	382	581	674	611	238	243	165	503	520
653	nagE	SL1344_0667	230	341	1600	1779	1703	118	86	636	1198	1351
654	glnS	SL1344_0668	275	344	1111	1064	1065	181	206	829	1195	1208
655	chiP/ybfM	SL1344_0669	69	99	768	927	840	39	39	37	163	424
656		SL1344_0670	35	45	122	170	170	33	48	10	25	77
657	tcuC	SL1344_0671	68	70	145	383	218	87	92	33	148	170
658	tcuB	SL1344_0672	23	25	83	239	147	31	26	13	108	108
659	tcuA	SL1344_0673	27	43	190	401	254	17	22	47	200	211
660	tcuR	SL1344_0674	120	159	468	593	489	143	151	175	488	470
661	fur	SL1344_0675	317	359	382	397	385	387	402	259	433	427
662	fldA	SL1344_0676	381	415	503	509	471	405	425	372	614	600
663	ybfE	SL1344_0677	76	77	202	232	148	76	86	122	304	291
664	ybfF	SL1344_0678	80	101	384	436	364	75	68	164	476	450
665	seqA	SL1344_0679	148	211	429	439	453	123	154	242	460	472
666	pgm	SL1344_0680	276	356	1386	1385	1394	121	133	883	1378	1377
667		SL1344_0681	23	32	170	173	115	37	43	31	139	148
668	potE	SL1344_0682	36	26	471	577	485	27	33	39	102	129
669	speF	SL1344_0683	35	49	923	1154	932	41	44	52	172	220
670	SL1344_RS27365	-	15	21	33	38	36	24	32	1	4	9
671	kdpE	SL1344_0684	52	59	218	256	146	29	25	94	228	233
672	kdpD	SL1344_0685	138	175	549	755	593	134	147	329	668	641
673	kdpC	SL1344_0686	4	11	51	74	52	2	7	25	62	61
674	kdpB	SL1344_0687	24	37	97	155	93	19	17	44	116	129
675	kdpA	SL1344_0688	21	33	53	84	43	17	14	17	84	87
676	kdpF	SL1344_0688A	0	0	0	0	1	3	2	0	0	1
677		SL1344_0689	81	72	27	26	25	61	72	30	53	53
678	phrB	SL1344_0690	127	169	224	369	263	136	135	115	394	352
679		SL1344_0691	166	174	203	224	166	218	196	141	458	396
680	ybgI	SL1344_0692	61	116	292	369	335	26	19	133	272	244
681	pxpB	SL1344_0693	52	94	298	378	368	13	22	157	288	278
682	ybgK	SL1344_0694	39	101	458	587	534	18	11	255	460	443
683	pxpA	SL1344_0695	105	128	289	418	335	84	87	196	349	347
684		SL1344_0696	71	83	9	15	11	124	156	1	20	34
685	fimB	SL1344_0697	91	124	167	233	147	121	165	93	300	293
686		SL1344_0698	4	5	5	6	3	2	9	4	19	14
687		SL1344_0699	27	27	18	36	19	26	16	18	54	53
688		SL1344_0702	52	68	12	11	4	141	188	0	14	19
689		SL1344_0703	60	98	2	4	4	175	211	0	13	7
690		SL1344_0704	47	61	9	9	3	128	171	4	22	14
691		SL1344_0705	16	20	4	10	3	49	66	6	20	18
692		SL1344_0706	59	114	19	11	11	227	321	5	33	32
693		SL1344_0707	32	59	15	6	2	98	126	1	20	22
694		SL1344_0708	173	201	45	40	20	409	427	8	54	65
695		SL1344_0709	4	14	2	7	2	10	12	1	5	9
696	nei	SL1344_0710	45	87	295	392	261	57	57	150	368	368
697		SL1344_0711	42	38	311	500	391	57	47	67	259	326
698	gltA	SL1344_0712	656	702	1309	1379	1333	646	629	502	1078	1175
699		SL1344_0713	167	174	193	201	218	176	199	73	163	178
700	sdhC	SL1344_0714	76	99	301	315	331	33	34	84	265	298
701	sdhD	SL1344_0715	84	105	191	193	198	18	12	91	184	189
702	sdhA	SL1344_0716	281	523	1680	1739	1717	43	43	1070	1497	1621
703	sdhB	SL1344_0717	90	121	627	686	683	14	11	322	501	585
704	sucA	SL1344_0718	403	743	2779	2959	2947	89	63	1618	2471	2616
705	sucB/odhB	SL1344_0719	214	331	1229	1263	1271	82	66	804	1060	1099
706	sucC	SL1344_0720	154	239	1131	1150	1112	31	30	674	960	981
707	sucD	SL1344_0721	107	184	774	791	791	59	36	450	648	670
708	cydA	SL1344_0722	271	381	1265	1249	1238	121	77	831	1209	1099
709	cydB	SL1344_0723	204	287	893	858	872	75	35	689	842	790
710	cydX	SL1344_0724	18	24	51	49	66	17	16	16	46	35
711	ybgE	SL1344_0725	85	127	213	194	151	35	30	129	214	186
712	ybgC	SL1344_0726	65	100	203	208	216	64	69	132	239	248
713	tolQ	SL1344_0727	99	134	413	418	369	61	53	310	462	463
714	tolR	SL1344_0728	73	89	226	237	207	39	55	173	270	262
715	tolA	SL1344_0729	186	256	437	486	511	171	173	448	639	644
716	tolB	SL1344_0730	479	576	1024	1038	1013	356	354	748	1079	1062
717	pal	SL1344_0731	198	236	459	452	450	160	152	311	434	440
718	cpoB/ybgF	SL1344_0732	251	350	703	697	689	215	242	465	716	703
tRNA5	tRNA	SL1344_tRNA_18	398	468	552	547	489	473	483	463	696	695
719	nadA	SL1344_0733	65	70	107	148	100	85	106	52	136	126
720		SL1344_0734	96	96	112	186	125	101	118	41	139	119
721	zitB	SL1344_0735	72	102	208	329	190	96	111	36	163	169
722		SL1344_0736	24	29	67	120	75	36	38	26	120	110
723	aroG	SL1344_0737	282	374	701	765	752	155	183	285	649	645
724		SL1344_0738	85	119	91	131	47	140	136	12	115	113
725		SL1344_0739	25	45	54	67	61	71	61	11	57	60
726		SL1344_0740	126	206	123	143	86	348	334	10	73	102
727		SL1344_0741	153	192	70	91	41	391	447	11	89	87
728		SL1344_0742	114	142	11	10	4	269	297	0	6	11
729		SL1344_0743	1	1	2	1	3	0	2	5	4	5
730	oadA	SL1344_0744	6	15	96	118	60	7	4	61	120	113
731		SL1344_0745	16	28	106	97	77	9	7	85	126	125
732		SL1344_0746	29	53	86	66	65	19	23	41	79	77
733		SL1344_0747	40	68	57	81	41	41	36	30	106	134
734		SL1344_0748	58	93	162	170	91	48	42	56	278	275
735	gpmA	SL1344_0749	504	554	666	670	699	311	328	494	694	707
736	galM	SL1344_0750	98	134	845	903	803	67	64	324	761	791
737	galK	SL1344_0751	159	221	822	851	819	93	95	476	755	810
738	galT	SL1344_0752	47	60	743	717	665	30	34	291	645	692
739	galE	SL1344_0753	135	154	756	732	670	118	132	331	679	744
740		SL1344_0754	129	122	23	29	20	188	170	9	30	31
741	modF	SL1344_0755	322	390	838	994	780	270	281	349	884	880
742	modE	SL1344_0756	125	161	375	400	359	96	91	215	415	399
743	ybhT	SL1344_0757	59	81	57	49	55	97	110	12	58	61
744	modA	SL1344_0758	176	224	433	486	447	114	113	167	384	395
745	modB	SL1344_0759	102	141	283	339	302	59	52	155	296	272
746	modC	SL1344_0760	109	165	572	670	598	43	35	287	615	596
747		SL1344_0761	94	100	343	415	324	78	83	154	421	391
748	pgl	SL1344_0762	130	211	678	781	652	59	63	295	747	739
749		SL1344_0763	139	193	1103	1146	1041	101	74	733	1158	1142
750	hutI	SL1344_0764	80	134	751	871	832	72	50	133	358	402
751	hutG	SL1344_0765	118	158	508	656	651	72	66	141	266	283
752	hutC	SL1344_0766	125	134	306	453	385	143	137	58	205	232
753	hutU	SL1344_0767	27	94	876	1236	1151	26	27	83	350	597
754	hutH	SL1344_0768	106	132	691	1055	966	64	46	113	312	451
755		SL1344_0769	57	92	215	360	299	24	11	78	166	196
756	bioA	SL1344_0770	223	359	107	123	93	47	44	70	208	215
757	bioB	SL1344_0771	120	177	72	89	59	20	12	19	98	87
758	bioF	SL1344_0772	158	250	54	87	70	24	12	32	94	79
759	bioC	SL1344_0773	34	79	30	57	39	3	6	23	64	45
760	bioD	SL1344_0774	52	89	32	58	34	17	11	11	63	51
761	uvrB	SL1344_0775	418	499	948	1051	891	500	459	733	1263	1219
762		-	30	37	11	12	2	79	98	1	44	43
763	slrP	SL1344_0776	481	588	416	554	373	683	788	143	702	672
764	yvcK/ybhK	SL1344_0777	60	79	396	406	287	67	48	198	471	460
765	moaA	SL1344_0778	66	89	423	486	411	57	65	207	512	542
766	moaB	SL1344_0779	12	17	150	189	174	9	6	108	168	170
767	moaC	SL1344_0780	12	11	175	207	186	7	9	123	198	200
768	moaD	SL1344_0781	1	3	35	36	24	0	1	21	36	43
769	moaE	SL1344_0782	15	23	153	177	144	7	6	86	181	172
770		SL1344_0783	164	182	263	298	252	165	162	159	318	290
771		SL1344_0784	85	84	12	12	4	116	116	5	32	21
772		SL1344_0785	76	64	7	4	3	107	87	3	12	10
773		SL1344_0786	51	56	16	29	15	78	72	2	26	30
774		SL1344_0787	19	30	52	92	58	19	27	13	68	52
775	clsB	SL1344_0788	15	11	54	151	116	8	8	26	68	60
776		SL1344_0789	10	20	38	90	63	8	7	8	40	40
777	ybhQ	SL1344_0790	81	124	202	220	219	29	37	86	146	159
778		SL1344_0791	86	99	242	398	263	46	52	111	361	401
779		SL1344_0792	52	52	248	396	278	39	30	87	322	328
780		SL1344_0793	40	61	576	881	696	17	22	337	667	634
781	hlyD	SL1344_0794	44	73	414	565	410	12	9	186	420	408
782	cecR	SL1344_0795	41	63	231	277	212	28	30	77	202	210
783	rhlE	SL1344_0796	105	176	458	307	233	63	74	621	1054	987
784	dinG	SL1344_0797	198	273	917	912	860	186	175	555	1346	1299
785	ybiB	SL1344_0798	69	91	419	512	427	42	41	263	556	564
786	ybiJ	SL1344_0799	105	123	104	142	71	164	183	61	264	212
787	ybiI	SL1344_0800	60	85	63	108	71	92	103	31	136	121
788	rlmF	SL1344_0801	63	98	243	227	170	90	93	151	530	510
789	ybiO	SL1344_0802	160	161	403	651	394	204	172	345	1254	1221
790	glnQ	SL1344_0803	84	109	576	638	598	65	55	505	649	635
791	glnP	SL1344_0804	25	64	450	499	510	19	28	252	549	524
792	glnH	SL1344_0805	215	275	763	803	825	126	176	529	746	750
793	dps	SL1344_0806	354	436	351	472	376	373	386	127	300	275
794	rhtA	SL1344_0807	75	67	274	325	259	78	70	94	323	324
795	ompX	SL1344_0808	308	380	469	467	447	226	204	400	564	569
796		SL1344_0809	137	215	446	457	298	150	162	320	1022	1067
797	mntS	-	48	63	54	56	64	29	39	4	52	53
798	mntR	SL1344_0810	53	56	93	103	117	50	49	68	117	118
799		SL1344_0811	84	97	406	448	364	102	84	276	644	629
800	ldtB	SL1344_0812	189	216	744	707	603	192	162	568	992	966
801	ybiT	SL1344_0813	457	581	963	826	680	488	498	791	1202	1180
802		SL1344_0814	195	206	22	25	21	330	366	19	62	76
803		SL1344_0817	76	112	377	594	381	134	130	98	376	365
804		SL1344_0818	335	348	373	380	311	388	361	250	543	548
805		SL1344_0819	148	146	143	250	152	214	226	134	477	431
806		SL1344_0820	28	26	60	80	40	43	36	55	188	163
807	moeB	SL1344_0821	59	79	374	371	291	51	48	233	497	471
808	moeA	SL1344_0822	109	159	768	779	682	54	72	568	897	875
809	iaaA	SL1344_0823	108	129	521	637	576	40	49	216	399	366
810	gsiA	SL1344_0824	139	217	885	1111	986	63	69	328	716	713
811	gsiB	SL1344_0825	77	116	575	841	681	43	36	129	511	518
812	gsiC	SL1344_0826	65	91	263	425	363	27	23	112	284	273
813	gsiD	SL1344_0827	46	96	438	491	353	25	36	256	577	557
814	rimO	SL1344_0828	61	106	934	681	534	48	48	815	1151	1139
815	bssR	SL1344_0829	143	154	79	125	72	145	194	20	98	100
816		SL1344_0830	80	81	11	14	10	167	150	3	16	17
817		SL1344_0831	191	237	18	24	16	377	400	4	34	25
818		SL1344_0832	244	249	28	46	28	378	410	10	62	58
819		-	3	4	3	3	4	3	7	2	7	13
820		SL1344_0833	439	506	72	90	43	614	661	21	134	160
821		SL1344_0834	264	337	52	64	39	496	561	22	130	171
822		SL1344_0835	262	320	83	120	71	484	504	34	141	139
823		SL1344_0836	161	181	58	117	68	237	267	26	137	128
824	yliJ	SL1344_0838	140	134	393	470	439	103	87	170	297	306
825	dacC	SL1344_0839	139	173	608	757	672	85	93	213	548	490
826	deoR	SL1344_0840	186	263	451	489	344	197	210	234	574	542
827	ybjG	SL1344_0841	76	149	330	378	342	50	44	129	391	345
828		SL1344_0842	89	103	397	386	311	78	70	398	735	677
829		SL1344_0843	90	109	289	346	261	70	69	147	504	512
830		SL1344_0844	88	127	288	355	297	98	81	229	518	509
831		SL1344_0845	128	170	117	126	110	133	137	49	186	178
832		SL1344_0846	378	458	683	736	641	413	411	510	989	979
833	ybjM	SL1344_0847	59	73	127	166	78	52	61	47	161	182
834		SL1344_0848	106	104	106	119	130	106	103	76	110	138
835		SL1344_0849	25	26	140	147	129	26	26	66	207	185
836	rimK	SL1344_0852	94	121	505	499	420	89	78	337	643	635
837	ybjN	SL1344_0853	62	79	285	278	257	66	85	125	332	336
838	potF	SL1344_0854	93	99	268	335	238	53	48	152	330	336
839	potG	SL1344_0855	39	52	216	252	179	29	19	90	271	267
840	potH	SL1344_0856	31	55	120	164	127	31	24	45	173	197
841	potI	SL1344_0857	41	50	179	230	173	24	18	136	222	213
842		SL1344_0858	34	33	101	118	102	20	28	65	148	144
843	rlmC	SL1344_0859	89	119	338	360	258	131	135	272	618	637
844		SL1344_0860	94	109	18	39	17	152	159	8	44	46
845		SL1344_0861	41	47	10	14	13	66	57	11	8	24
846		SL1344_0862	67	90	96	122	83	108	94	31	181	163
847	artJ	SL1344_0863	224	277	188	325	214	253	209	77	278	261
848	artM	SL1344_0864	119	130	363	402	339	127	117	232	424	423
849	artQ	SL1344_0865	55	77	366	383	351	55	42	171	398	393
850	artJ	SL1344_0866	84	106	442	465	452	107	89	183	454	468
851	artP	SL1344_0867	253	274	451	466	448	278	288	252	464	480
852	ybjP	SL1344_0868	31	35	333	368	326	19	17	171	365	374
853	ybjR	SL1344_0869	37	51	109	118	117	17	18	55	107	101
854		SL1344_0870	83	128	345	398	364	41	35	179	487	445
855		SL1344_0871	65	95	567	657	487	36	39	256	721	734
856		SL1344_0872	81	105	607	780	665	49	44	146	496	467
857	ltaE	SL1344_0873	113	171	409	467	445	59	42	104	320	323
858	poxB	SL1344_0874	61	94	215	463	298	68	90	70	265	223
859	hcr	SL1344_0875	45	71	193	221	122	44	39	117	304	319
860	hcp	SL1344_0876	76	99	190	233	166	65	62	143	336	354
861		SL1344_0877	115	136	454	535	461	76	89	152	387	361
862	ybjD	SL1344_0878	124	190	647	721	551	95	100	274	794	743
863	ybjX	SL1344_0879	387	521	663	649	585	256	287	289	748	716
864	macA	SL1344_0880	257	297	458	554	441	160	164	237	568	517
865	macB	SL1344_0881	526	653	829	1005	758	403	353	566	1029	1028
866	cspD	SL1344_0882	63	98	229	226	204	53	60	63	203	226
867	clpS	SL1344_0883	163	204	201	215	210	189	191	134	228	228
868	clpA	SL1344_0884	681	900	1508	1850	1786	414	408	905	1508	1507
869	tnpA	SL1344_0885	160	210	183	220	172	188	219	123	274	270
870		SL1344_0887	52	93	124	204	125	131	120	114	381	386
tRNA6	tRNA	SL1344_tRNA_19	5	11	13	21	16	9	15	7	37	37
871		SL1344_0888	14	20	192	217	141	10	14	48	193	188
872		SL1344_0889	16	22	71	93	55	18	24	20	87	73
873		SL1344_0890	139	144	286	353	249	130	119	292	616	587
874	infA	SL1344_0891	57	59	51	57	41	55	71	51	77	62
875		SL1344_0892	58	67	49	45	62	74	77	35	74	66
876	aat	SL1344_0893	108	115	273	276	197	77	84	192	376	366
877	cydC	SL1344_0894	104	146	718	697	627	81	72	543	1044	1011
878	cydD	SL1344_0895	291	292	870	942	716	272	256	586	1223	1164
879	trxB	SL1344_0896	265	341	779	790	784	156	180	568	842	837
880	lrp	SL1344_0897	210	252	366	402	412	99	119	211	330	323
881	ftsK	SL1344_0898	624	833	2671	2996	2764	323	294	1916	3122	3069
882	lolA	SL1344_0899	44	74	354	409	346	18	21	198	432	434
883	rarA	SL1344_0900	184	282	770	854	743	142	135	547	974	951
884	serS	SL1344_0901	455	537	1197	1211	1197	266	251	981	1237	1250
885	dmsA	SL1344_0902	56	81	128	186	122	71	74	81	241	233
886	dmsB	SL1344_0903	8	13	37	51	35	6	4	25	61	69
887		SL1344_0904	8	23	89	112	81	10	7	46	104	129
888		SL1344_0905	55	76	116	146	74	79	83	259	519	483
889		SL1344_0906	92	129	615	498	343	138	127	98	446	593
890	pflA	SL1344_0907	220	200	463	489	440	211	206	308	579	586
891		SL1344_0908	172	146	50	51	47	248	286	34	114	113
892	sopD2	SL1344_0909	163	231	43	77	30	320	376	12	68	74
893	pflB	SL1344_0910	566	732	1959	1910	1834	262	285	1368	2013	2013
894	focA	SL1344_0911	106	129	379	350	318	164	157	152	482	518
895		SL1344_0912	219	333	952	671	586	140	177	802	1290	1316
896		SL1344_0913	4	4	30	81	78	6	5	6	24	27
897	serC	SL1344_0914	237	367	707	842	800	87	85	390	726	671
898	aroA	SL1344_0915	162	246	664	814	715	59	67	370	769	737
899		SL1344_0916	61	96	179	270	140	58	74	61	306	288
900	cmk	SL1344_0917	322	377	558	539	497	331	310	566	650	654
901	rpsA	SL1344_0918	1442	1533	1809	1756	1814	1460	1471	1689	1828	1849
902	ihfB/himD	SL1344_0919	203	217	281	256	240	220	213	131	290	301
903		SL1344_0920	70	85	145	245	147	123	116	48	248	271
904	msbA	SL1344_0921	296	341	983	1003	883	278	292	722	1294	1261
905	lpxK	SL1344_0922	159	217	532	493	432	161	143	477	663	654
906		SL1344_0923	28	42	451	414	325	27	25	230	551	524
907	ycaR	SL1344_0924	4	12	35	24	30	8	13	16	32	30
908	kdsB	SL1344_0925	166	184	508	517	444	133	144	463	622	597
909	ycbC	SL1344_0926	84	92	121	163	133	85	87	128	331	313
910	elyC	SL1344_0927	35	54	169	196	152	37	47	68	247	229
911	cmoM	SL1344_0928	68	107	464	472	482	49	32	404	541	525
912	mukF	SL1344_0929	179	231	744	809	732	142	153	551	838	827
913	mukE	SL1344_0930	79	87	351	387	364	51	35	257	408	409
914	mukB	SL1344_0931	806	1145	3247	3301	3112	530	530	2355	3554	3572
915	ldtD/ycbB	SL1344_0932	250	320	1180	1488	1336	232	267	543	1170	1246
916		SL1344_0933	89	146	446	473	442	58	70	149	430	429
917		SL1344_0934	136	197	524	537	486	78	86	302	541	552
918	aspC	SL1344_0935	407	496	1097	1110	1063	276	268	742	1178	1211
919	ompF	SL1344_0936	405	446	1094	1113	1123	419	464	685	1049	1094
920	asnS	SL1344_0937	400	448	1184	1166	1156	279	306	1056	1258	1239
921		SL1344_0938	41	58	96	164	100	47	55	18	95	102
922	dpaL	SL1344_0939	76	68	87	115	54	163	141	5	39	72
923		SL1344_0940	79	64	20	19	9	124	133	6	39	31
924	pncB	SL1344_0941	183	202	593	634	566	189	195	458	850	797
925		SL1344_0942	259	365	576	622	497	260	295	189	598	640
926		SL1344_0943	6	8	6	7	5	6	11	1	10	19
927		SL1344_0944	10	15	17	14	7	16	19	2	10	11
928		SL1344_0945	11	24	82	79	54	20	15	26	69	52
929		SL1344_0946	59	98	163	168	80	109	115	40	147	136
930		SL1344_0947	48	69	10	19	7	97	113	2	37	45
931		SL1344_0948	1	3	0	0	0	0	5	0	2	1
932		SL1344_0949	7	5	3	1	0	11	14	1	5	9
933		SL1344_0950	113	118	100	86	72	137	133	49	115	110
934		-	9	12	7	12	8	20	22	2	12	9
935		SL1344_0951	9	18	16	14	11	14	18	9	45	54
936		SL1344_0952	104	120	47	83	51	179	198	20	83	72
937		SL1344_0953	4	6	13	33	17	5	6	10	24	22
938		SL1344_0954	2	2	2	9	2	5	4	0	10	10
939		SL1344_0955	15	24	22	24	13	32	49	9	29	50
940		SL1344_0956	183	214	148	167	139	246	276	82	144	138
941		SL1344_0957	203	218	104	113	100	223	241	34	101	104
942		-	166	182	84	96	66	190	205	13	63	66
943		SL1344_0958	287	288	57	91	32	354	369	40	121	142
944		SL1344_0959	48	42	33	32	26	68	63	9	64	56
945		SL1344_0960	0	0	0	0	0	0	0	0	0	0
946		SL1344_0961	34	30	3	12	7	71	77	1	14	13
947		SL1344_0962	59	67	58	63	49	58	83	56	143	153
948		SL1344_0963	42	56	81	53	31	81	82	57	147	151
949		SL1344_0964	56	69	151	124	127	70	80	126	248	246
950	gtgA	SL1344_0965	137	146	87	106	73	219	300	14	82	99
951		SL1344_0965A	34	36	5	6	6	57	81	3	17	23
952		SL1344_0966	12	12	16	18	24	12	8	17	30	39
953		SL1344_0967	7	7	20	27	15	11	9	10	49	45
954		SL1344_0968	26	31	30	38	23	30	26	21	49	49
955		SL1344_0969	46	64	174	284	157	51	38	103	279	299
956		-	0	0	2	0	2	0	0	1	1	0
957		SL1344_0971	29	45	117	154	88	32	40	39	179	171
958		SL1344_0972	48	68	317	305	235	46	38	146	389	426
959		SL1344_0973	3	1	5	6	6	2	1	1	9	7
960		SL1344_0974	0	1	17	15	8	1	0	6	24	25
961		SL1344_0975	8	11	35	32	23	4	6	9	49	54
962		SL1344_0976	2	2	7	5	6	3	1	2	6	11
963		SL1344_0977	9	7	53	66	52	13	13	36	82	85
964		SL1344_0978	4	11	34	35	23	5	5	24	51	53
965		SL1344_0979	1	4	19	20	15	0	6	7	36	33
966		SL1344_0980	63	102	240	357	224	74	78	146	371	393
967		SL1344_0981	20	18	11	18	26	25	20	8	25	20
968		SL1344_0982	73	100	132	154	90	81	94	25	131	142
969		SL1344_0983	161	232	283	334	280	31	58	60	237	210
970		SL1344_0984	28	33	146	184	140	14	12	39	99	109
971		SL1344_0985	5	6	100	128	79	4	4	35	63	71
972		SL1344_0986	3	7	60	115	45	1	1	12	44	53
973		SL1344_0987	74	74	264	392	247	36	59	97	291	300
974		-	5	5	7	11	2	4	2	3	1	9
975		SL1344_0988	63	82	115	142	90	60	59	57	171	163
976		SL1344_0989	28	26	20	18	11	36	39	5	28	22
977	sseI	SL1344_0991	103	191	44	69	44	165	180	12	80	82
978		SL1344_0993	27	43	47	65	39	28	39	22	84	87
979		SL1344_0994	12	17	27	27	17	21	17	3	31	31
980		SL1344_0995	181	246	121	158	112	357	388	14	100	113
981		SL1344_0996	30	57	6	6	6	43	65	1	10	7
982	pepN	SL1344_0997	323	476	1690	1948	1864	182	182	704	1471	1460
983	pyrD	SL1344_0998	101	118	386	308	223	157	165	321	619	633
984	zapC	SL1344_0999	229	246	238	266	216	204	214	194	277	295
985		SL1344_1000	79	96	414	503	371	139	112	136	457	475
986	rlmKL	SL1344_1001	283	311	1274	1174	1062	329	311	1004	1567	1539
987		SL1344_1002	198	206	1164	1030	924	199	189	859	1398	1404
988	pqiA	SL1344_1003	85	120	489	459	366	103	107	262	646	671
989	pqiB	SL1344_1004	190	247	726	722	653	201	168	558	930	899
990	pqiC	SL1344_1005	51	69	241	228	199	67	66	132	320	309
991	rmf	SL1344_1006	51	71	63	71	46	53	78	49	169	165
992	fabA	SL1344_1007	108	117	409	342	312	109	106	276	440	453
993		SL1344_1008	300	335	1220	1134	1104	327	340	951	1471	1490
994	matP	SL1344_1009	122	118	185	191	157	108	131	65	275	267
995	ompA	SL1344_1010	574	612	1071	1116	1066	350	341	970	1107	1135
996	sulA	SL1344_1011	254	287	261	270	201	286	283	100	255	266
997		SL1344_1012	25	38	115	190	164	42	50	13	89	110
998	yccS	SL1344_1013	100	152	612	924	617	99	92	233	926	916
999		SL1344_1014	28	16	95	104	83	17	14	58	148	132
1000	helD	SL1344_1015	116	119	800	946	770	69	77	450	830	808
1001	mgsA	SL1344_1016	46	55	323	365	304	34	31	81	278	302
1002		SL1344_1017	46	65	41	87	45	55	83	20	92	95
1003		SL1344_1018	46	70	158	185	153	46	47	96	199	192
1004	hspQ	SL1344_1019	103	142	201	230	144	65	69	158	257	258
1005	rlmI	SL1344_1020	77	87	635	497	353	67	84	336	886	903
1006		SL1344_1021	53	63	82	121	102	47	42	28	94	104
1007		SL1344_1022	76	97	199	240	228	69	43	72	195	201
1008	yccX	SL1344_1023	4	3	38	51	12	3	3	23	90	95
1009	tusE	SL1344_1024	74	70	143	153	154	58	77	97	186	188
1010	yccA	SL1344_1025	318	338	439	456	469	302	309	224	444	457
tRNA7	tRNA	SL1344_tRNA_20	48	78	15	12	8	86	91	3	31	32
1011	pipA	SL1344_1026	244	293	87	105	58	351	395	66	257	248
1012	pipB	SL1344_1027	246	397	14	19	8	324	320	6	32	31
1013		SL1344_1028	53	80	8	15	2	129	124	2	2	1
1014	sigE	SL1344_1029	89	110	59	57	37	102	128	3	23	27
1015	sopB/sigD	SL1344_1030	285	420	450	496	318	106	135	15	86	79
1016		SL1344_1031	6	10	22	20	19	7	14	1	15	16
1017	SL1344_RS05370	SL1344_1032	1	6	21	19	16	6	12	2	5	17
1018		SL1344_1033	226	263	358	442	283	248	255	38	215	292
1019		SL1344_1034	81	92	305	399	272	80	85	117	386	393
1020	hprR	SL1344_1035	34	37	194	240	189	22	24	101	222	228
1021	hiuH	SL1344_1036	38	65	72	107	76	31	40	31	110	91
1022		SL1344_1037	37	44	61	153	79	45	59	15	76	64
1023	hpaB	SL1344_1038	20	23	108	417	270	32	23	29	149	149
1024	hpaR	SL1344_1039	36	54	135	191	133	35	46	46	105	112
1025		SL1344_1040	25	35	352	607	451	21	22	9	38	89
1026	hpaE	SL1344_1041	27	48	394	756	612	32	18	41	110	142
1027	hpaD	SL1344_1042	17	27	159	312	280	11	13	17	59	70
1028		SL1344_1043	8	17	81	168	107	14	14	14	22	28
1029	hpaH	SL1344_1044	6	17	105	253	204	11	8	21	53	59
1030	hpaI	SL1344_1045	13	10	90	248	167	6	2	33	54	63
1031	hpaX	SL1344_1046	25	31	134	313	196	34	30	29	115	119
1032	hpaA	SL1344_1047	13	21	61	144	74	14	9	18	75	89
1033		SL1344_1048	37	33	113	126	70	32	44	25	134	111
1034	iraM	SL1344_1049	163	214	18	43	16	322	355	3	48	61
1035	cbpM	SL1344_1050	129	130	111	150	114	134	132	64	117	130
1036	cbpA	SL1344_1051	69	82	380	521	415	66	57	108	370	358
1037		SL1344_1052	34	68	143	154	100	26	33	84	151	151
1038		SL1344_1053	85	106	145	189	117	83	69	137	352	340
1039		SL1344_1054	11	16	22	32	23	27	26	10	58	50
1040		SL1344_1055	24	36	59	70	44	34	26	55	113	102
1041	agp	SL1344_1056	73	124	757	960	879	61	73	74	316	337
1042		SL1344_1057	14	18	32	46	29	10	10	5	25	28
1043	wrbA	SL1344_1058	42	95	203	281	280	45	43	47	146	153
1044		SL1344_1059	104	110	59	94	55	116	134	4	55	57
1045	rutR	SL1344_1060	52	60	296	413	319	45	40	81	287	291
1046		SL1344_1061	76	99	274	291	274	60	66	36	199	230
1047	putA	SL1344_1062	374	588	3882	4016	4139	139	122	933	2142	2811
1048	putP	SL1344_1063	257	334	1465	1572	1565	230	213	203	629	738
1049	phoH	SL1344_1064	147	214	412	635	537	101	92	53	252	250
1050		SL1344_1065	103	157	561	649	490	93	133	284	633	651
1051		SL1344_1066	372	346	610	1142	936	560	548	8	76	91
1052		SL1344_1067	73	144	469	587	569	59	63	7	18	56
1053		SL1344_1068	63	117	264	627	557	112	108	3	8	9
1054		SL1344_1069	82	121	104	396	343	141	170	3	6	10
1055		SL1344_1070	90	98	86	624	465	143	168	4	42	39
1056		SL1344_1071	218	218	170	472	366	223	239	75	181	199
tRNA8	tRNA	SL1344_tRNA_21	6	25	38	48	53	27	35	43	78	71
1057	ghrA	SL1344_1072	112	148	468	481	445	91	88	261	520	499
1058		SL1344_1073	157	207	415	444	405	160	174	231	485	476
1059		SL1344_1074	64	91	346	359	278	64	81	169	379	382
1060		SL1344_1075	39	29	191	170	139	25	30	143	255	250
1061	csgG	SL1344_1076	95	84	70	116	58	117	125	35	170	151
1062	csgF	SL1344_1077	10	8	9	16	12	14	14	1	14	8
1063	csgE	SL1344_1078	33	30	5	15	7	55	66	1	6	3
1064	csgD	SL1344_1079	64	64	13	40	30	162	172	1	13	18
1065	csgB	SL1344_1080	41	30	0	3	1	72	57	0	0	4
1066	csgA	SL1344_1081	48	46	29	47	30	47	44	16	48	52
1067	csgC	SL1344_1082	32	31	10	16	21	58	84	2	19	22
1068		SL1344_1083	23	25	141	150	111	27	22	25	127	117
1069	ymdB	SL1344_1084	26	39	169	194	181	15	16	66	161	145
1070		SL1344_1085	157	201	335	467	345	140	152	158	471	464
1071	mdoC	SL1344_1086	140	151	385	425	313	228	285	102	561	539
1072	mdoG	SL1344_1087	338	388	1095	1110	1073	364	357	750	1224	1215
1073	mdoH	SL1344_1088	350	457	1871	1841	1663	268	232	1536	2120	2096
1074		SL1344_1089	8	12	65	60	67	10	12	59	114	106
1075		SL1344_1090	8	12	46	77	63	7	5	23	99	106
1076	mdtG	SL1344_1091	32	24	174	248	166	20	34	81	417	380
1077		SL1344_1092	90	89	457	469	453	52	53	338	560	553
1078		SL1344_1093	85	106	454	415	336	73	84	292	557	554
1079		SL1344_1094	57	82	184	210	133	46	47	66	256	262
1080		SL1344_1095	38	66	60	81	63	34	44	18	100	102
1081		SL1344_1096	7	4	20	16	3	22	20	0	21	21
1082	solA	SL1344_1097	68	81	590	695	593	66	74	306	605	597
1083	bssS	SL1344_1098	163	174	148	171	146	175	175	75	152	152
1084	dinI	SL1344_1099	116	131	127	121	78	156	155	94	172	174
1085	pyrC	SL1344_1100	97	117	691	688	614	87	83	492	830	768
1086		SL1344_1101	235	257	290	311	298	236	252	117	287	298
1087	grxB	SL1344_1102	156	210	394	516	412	128	167	97	370	353
1088	mdtH	SL1344_1103	46	83	248	318	247	37	34	100	307	334
1089	rimJ	SL1344_1104	75	84	384	405	418	39	41	119	286	322
1090		SL1344_1105	150	219	434	459	472	92	92	191	320	358
1091	mviM	SL1344_1106	54	99	601	695	635	25	33	174	422	492
1092	murJ	SL1344_1107	56	110	568	686	608	26	40	414	904	909
1093	flgN	SL1344_1108	106	125	341	349	273	78	73	162	371	394
1094	flgM	SL1344_1109	79	70	218	216	212	30	26	127	196	207
1095	flgA	SL1344_1110	69	83	490	471	461	13	16	293	496	491
1096	flgB	SL1344_1111	39	72	243	246	244	1	5	182	254	236
1097	flgC	SL1344_1112	52	69	230	252	243	4	3	167	233	234
1098	flgD	SL1344_1113	47	65	486	486	497	3	7	306	497	474
1099	flgE	SL1344_1114	129	201	1013	1031	1024	13	18	734	1017	987
1100	flgF	SL1344_1115	99	135	552	553	500	12	18	319	558	572
1101	flgG	SL1344_1116	60	92	612	622	595	2	8	407	623	619
1102	flgH	SL1344_1117	41	55	445	443	399	5	2	289	489	467
1103	flgI	SL1344_1118	92	168	716	732	696	13	14	506	799	769
1104	flgJ	SL1344_1119	52	89	523	544	503	23	35	351	638	614
1105	flgK	SL1344_1120	394	438	1328	1356	1318	199	248	734	1280	1296
1106	flgL	SL1344_1121	200	212	817	872	809	117	106	560	857	820
1107	rne	SL1344_1122	711	961	2839	2973	2877	395	396	2274	3070	3044
1108	rluC	SL1344_1123	92	165	495	450	422	96	101	397	700	682
1109		SL1344_1124	49	83	312	333	283	48	41	247	485	495
1110		SL1344_1125	6	8	39	44	31	4	6	10	52	64
1111	maf	SL1344_1126	54	85	262	348	269	41	53	64	314	334
1112	yceD	SL1344_1127	302	367	544	503	536	259	262	450	544	535
1113	rpmF	SL1344_1128	119	135	178	179	205	108	113	138	185	194
1114	plsX	SL1344_1129	292	381	826	783	715	255	262	590	966	946
1115	fabH	SL1344_1130	275	356	719	701	695	206	222	553	805	804
1116	fabD	SL1344_1131	264	367	669	648	654	185	198	571	742	722
1117	fabG	SL1344_1132	411	481	736	716	730	337	343	580	720	737
1118	acpP	SL1344_1133	226	238	303	294	308	165	173	276	310	310
1119	fabF	SL1344_1134	910	960	1217	1186	1157	849	835	944	1277	1258
1120	pabC	SL1344_1135	89	116	338	361	323	145	132	172	490	493
1121	yceG	SL1344_1136	123	158	344	371	300	156	140	239	508	494
1122		SL1344_1137	95	104	268	294	282	85	64	255	360	358
1123	holB	SL1344_1138	161	203	476	473	431	193	164	383	623	611
1124		SL1344_1139	95	105	389	362	292	102	125	308	585	569
1125	ptsG	SL1344_1140	609	785	1274	1241	1301	213	160	1085	1371	1435
1126	fhuE	SL1344_1141	376	402	189	334	216	147	166	213	686	802
1127	hinT	SL1344_1142	72	85	180	190	193	49	45	70	180	176
1128		SL1344_1143	87	97	184	204	165	57	57	119	173	164
1129	lpoB	SL1344_1144	64	109	324	356	358	44	47	159	315	325
1130	thiK	SL1344_1145	37	77	306	370	310	18	23	140	317	337
1131	nagZ	SL1344_1146	139	182	424	481	434	83	83	265	442	431
1132		SL1344_1147	69	86	252	291	262	53	76	132	259	248
1133	ndh	SL1344_1148	488	490	272	292	203	393	363	600	938	848
1134		SL1344_1149	112	139	168	218	154	158	147	101	304	309
1135	comR	SL1344_1150	192	187	334	370	323	232	246	186	398	396
1136		SL1344_1151	219	226	114	108	73	206	219	112	182	162
1137		SL1344_1152	206	269	233	219	207	261	276	95	378	320
1138	mfd	SL1344_1153	239	313	2002	2063	1821	172	172	1272	2325	2306
1139	lolC	SL1344_1154	145	189	662	698	702	119	108	458	819	810
1140	lolD	SL1344_1155	67	103	293	316	330	53	47	229	351	369
1141	lolE	SL1344_1156	96	152	636	656	583	67	46	388	811	804
1142	nagK	SL1344_1157	49	86	494	483	488	30	26	299	537	546
1143	cobB	SL1344_1158	145	207	529	551	452	122	126	286	632	632
1144	potD	SL1344_1159	306	355	849	840	724	285	317	625	950	956
1145	potC	SL1344_1160	250	251	331	311	247	276	278	240	529	515
1146	sifA	SL1344_1161	219	286	55	33	26	341	353	29	174	170
1147	potB	SL1344_1162	53	72	251	203	115	85	108	186	451	450
1148	potA	SL1344_1163	201	230	460	482	388	233	257	433	725	733
1149	pepT	SL1344_1164	50	89	382	472	379	34	46	94	265	278
1150	tnpA	SL1344_1166	134	193	179	211	159	170	206	113	264	229
1151		SL1344_1165	234	230	154	209	100	319	307	60	348	326
1152		SL1344_1167	219	294	681	683	690	179	174	414	783	767
1153	phoQ	SL1344_1168	297	398	881	852	755	183	178	392	843	800
1154	phoP	SL1344_1169	131	204	467	469	423	46	54	229	486	472
1155	purB	SL1344_1170	158	240	974	798	683	144	139	616	1093	1085
1156	hflD	SL1344_1171	46	92	372	366	303	60	65	253	448	465
1157	mnmA	SL1344_1172	227	300	778	778	718	207	227	640	933	915
1158		SL1344_1173	12	13	135	145	122	10	12	54	197	195
1159		SL1344_1174	36	45	71	77	71	44	32	45	101	100
1160	rluE	SL1344_1175	91	94	186	213	178	93	119	110	281	262
1161	icd	SL1344_1176	673	785	1242	1272	1284	583	601	706	1084	1092
1162	sopF	SL1344_1177	364	544	197	289	188	753	751	23	153	158
1163		SL1344_1179	499	569	15	24	14	763	849	6	98	103
1164	msgA	SL1344_1180	282	315	151	151	106	344	361	93	206	197
1165	envE	SL1344_1181	336	384	190	174	106	391	442	91	311	328
1166	cspF/cspH	SL1344_1182	8	17	37	41	40	12	13	42	127	144
1167	pagD	SL1344_1183	78	111	2	5	3	156	160	1	2	5
1168	pagC	SL1344_1184	267	363	105	113	65	134	165	15	78	75
tRNA9	tRNA	SL1344_tRNA_22	45	63	9	9	7	68	88	1	14	17
1169	pliC	SL1344_1185	445	491	244	324	218	577	623	34	167	204
1170		SL1344_1186	339	364	33	91	55	314	305	9	55	63
1171		SL1344_1187	521	577	194	225	144	561	588	52	170	148
1172		SL1344_1188	140	211	110	155	93	178	196	36	123	105
1173		SL1344_1189	218	330	133	191	118	247	288	26	175	161
1174		SL1344_1190	251	362	127	120	84	220	259	49	182	163
1175		SL1344_1191	226	225	684	756	611	277	256	168	436	530
1176		SL1344_1192	27	37	297	337	277	51	48	82	190	210
1177		SL1344_1193	37	25	148	213	149	45	41	50	147	172
1178		SL1344_1194	10	10	186	234	173	18	20	32	192	186
1179		SL1344_1195	37	35	153	212	135	44	38	47	167	156
1180		SL1344_1196	84	113	124	231	149	145	147	45	181	177
1181		SL1344_1197	52	61	53	73	59	71	96	10	59	49
tRNA10	tRNA	SL1344_tRNA_23	2	0	0	1	0	5	3	0	4	3
1182	zinT	SL1344_1198	235	270	140	148	111	228	249	63	156	169
1183	aadA	SL1344_1199	96	133	199	224	140	99	115	56	181	196
1184		SL1344_1200	107	148	17	57	26	249	261	2	34	29
1185		SL1344_1201	251	336	352	438	342	316	373	119	392	401
1186		SL1344_1202	194	214	121	108	68	276	286	14	105	125
1187	SL1344_RS06295	SL1344_1203	59	80	1	4	0	100	118	0	4	4
1188		SL1344_1204	46	78	115	115	93	68	80	27	124	87
1189	leuE	SL1344_1205	185	217	380	412	368	187	204	212	463	445
1190		SL1344_1207	39	57	20	29	19	57	79	7	41	49
1191		SL1344_1208	53	52	48	86	53	82	94	15	118	132
1192		SL1344_1210	75	96	85	133	70	95	125	20	151	160
1193		-	7	11	26	37	25	13	9	8	53	48
1194	yaoF	SL1344_1211	16	40	79	88	78	13	14	21	104	86
1195		SL1344_1212	58	75	167	166	136	50	42	92	188	180
1196	yeaO	SL1344_1213	101	118	138	163	122	116	97	62	218	216
1197		SL1344_1214	99	129	264	258	193	127	113	163	418	419
1198		SL1344_1215	104	109	213	238	165	93	81	80	267	278
1199		SL1344_1216	67	75	134	167	103	98	77	36	174	181
1200		-	27	31	13	16	6	45	54	3	34	32
1201	yeaK	SL1344_1217	49	65	108	120	100	50	52	35	146	142
1202		SL1344_1218	384	356	92	191	110	533	524	25	187	185
1203		-	71	106	45	65	36	57	63	11	45	44
1204	yeaH	SL1344_1219	215	314	411	657	536	194	185	79	349	324
1205	yeaG	SL1344_1220	220	331	598	1169	965	163	183	87	385	360
1206	mipA	SL1344_1221	394	474	673	671	655	380	419	486	710	723
1207		SL1344_1222	43	51	95	122	67	74	87	50	245	257
1208		SL1344_1223	63	87	336	409	338	54	59	114	331	327
1209		SL1344_1224	129	163	659	706	559	130	146	263	648	660
1210	gapA	SL1344_1225	731	835	1110	1080	1078	510	540	904	1101	1092
1211	msrB	SL1344_1226	159	191	288	302	310	158	192	111	305	293
1212		SL1344_1227	136	184	298	321	277	163	145	138	356	378
1213	pncA	SL1344_1228	57	92	419	458	380	34	34	283	566	585
1214	ansA	SL1344_1229	53	80	537	540	492	35	41	280	618	631
1215	sppA	SL1344_1230	205	281	1210	1264	1145	125	128	833	1342	1333
1216		SL1344_1231	56	81	311	322	325	25	25	186	295	280
1217	selD	SL1344_1232	100	128	694	756	798	40	35	454	762	735
1218	topB	SL1344_1233	196	274	1080	1249	1097	124	105	750	1274	1258
1219	gdhA	SL1344_1234	141	193	810	1067	932	73	58	434	786	780
1220		SL1344_1235	15	23	114	117	94	16	14	34	121	112
1221		SL1344_1236	18	16	242	276	217	12	13	109	270	279
1222	xthA	SL1344_1237	107	125	501	560	485	68	63	285	559	552
1223		SL1344_1238	33	42	549	883	876	39	24	20	98	204
1224	astA	SL1344_1239	16	18	292	611	519	10	13	18	87	122
1225	astD	SL1344_1240	19	38	389	870	721	18	22	38	135	190
1226	astB	SL1344_1241	25	47	270	736	590	14	21	34	106	156
1227	astE	SL1344_1242	30	17	117	345	226	45	57	33	67	74
1228	spy	SL1344_1243	237	254	97	133	79	364	399	25	146	130
1229	cho	SL1344_1244	311	334	312	306	199	392	397	142	388	376
1230	nadE	SL1344_1245	58	106	471	565	493	39	29	243	461	458
1231	osmE	SL1344_1246	126	155	169	211	181	58	76	98	142	139
1232	chbB/celA	SL1344_1247	32	46	145	191	183	14	15	16	71	92
1233	chbC	SL1344_1248	50	74	278	489	369	51	67	36	170	186
1234	chbA	SL1344_1249	36	32	52	53	84	28	33	24	36	38
1235	chbR	SL1344_1250	152	172	178	287	213	252	273	27	121	129
1236		SL1344_1251	230	210	119	263	184	261	250	52	134	134
1237	chbG	SL1344_1252	226	211	145	212	151	218	228	47	145	154
1238	katE	SL1344_1253	90	118	648	1107	749	137	114	107	518	447
1239	cedA	SL1344_1254	91	90	135	119	74	94	115	85	247	229
1240	tcyP	SL1344_1255	500	643	1170	1045	956	252	251	942	1392	1353
1241		SL1344_1256	93	107	126	146	79	120	125	70	240	227
1242	hxpB	SL1344_1257	141	195	378	386	374	107	121	236	391	399
1243	yniB	SL1344_1258	85	102	215	266	211	74	98	60	243	235
1244		SL1344_1259	63	69	389	481	395	46	53	76	253	283
1245	ghoS	SL1344_1260	15	24	69	117	89	16	20	23	56	57
1246	pfkB	SL1344_1261	47	65	440	591	462	43	33	133	344	363
1247	ydiY	SL1344_1262	57	57	254	230	177	87	80	229	480	467
1248		SL1344_1263	211	292	186	168	99	191	224	30	163	170
1249		SL1344_1264	29	48	1	5	7	132	142	0	4	8
1250		SL1344_1265	85	143	117	120	64	64	68	58	172	154
1251		SL1344_1330A	115	152	14	9	9	213	236	4	30	33
1252		SL1344_1266	171	312	383	417	271	450	519	100	431	395
1253	thrS	SL1344_1267	794	955	1717	1782	1786	657	653	1361	1797	1775
1254	infC	SL1344_1268	404	428	479	457	461	423	420	353	464	469
1255	rpmI	SL1344_1269	127	148	205	193	166	143	144	131	202	204
1256	rplT	SL1344_1270	305	325	363	350	343	313	323	265	344	337
1257	pheM	-	12	16	36	38	10	16	15	3	38	40
1258	pheS	SL1344_1271	164	240	798	723	715	47	50	657	836	838
1259	pheT	SL1344_1272	473	605	1763	1528	1569	156	163	1367	1821	1789
1260	ihfA/himA	SL1344_1273	167	183	244	237	254	147	166	184	246	252
1261	btuC	SL1344_1274	74	102	473	452	416	75	85	257	546	511
1262		SL1344_1275	10	13	144	170	157	10	4	94	161	170
1263	btuD	SL1344_1276	21	40	258	286	271	23	18	120	293	300
1264		SL1344_1277	115	137	187	198	185	133	135	73	191	198
1265	ydiV	SL1344_1278	223	255	121	184	123	250	277	37	178	174
1266		SL1344_1279	340	407	903	987	875	189	200	487	1074	1038
1267	hemP	SL1344_1280	61	51	91	118	85	32	41	37	138	139
1268	aroH	SL1344_1281	132	121	477	605	431	135	120	334	764	712
1269	ppsR	SL1344_1282	79	105	396	469	412	77	86	95	321	323
1270	ppsA	SL1344_1283	264	348	2041	2049	2045	154	164	554	969	926
1271	fadK	SL1344_1284	64	71	265	296	185	68	61	41	240	256
1272		SL1344_1285	5	3	6	9	9	1	1	1	8	16
1273		SL1344_1286	22	32	78	73	65	21	20	42	165	166
1274		SL1344_1287	31	74	132	135	80	12	16	59	171	158
1275		SL1344_1288	53	55	92	128	93	54	85	28	125	133
1276		SL1344_1289	91	100	22	36	21	173	212	2	32	30
1277		SL1344_1290	88	113	165	192	123	110	117	36	147	162
1278		SL1344_1291	61	63	51	97	34	131	109	23	141	134
1279	aroD	SL1344_1292	70	87	191	285	221	74	77	89	246	224
1280	ydiB	SL1344_1293	52	47	46	43	29	88	106	19	70	83
1281		SL1344_1296	70	65	7	19	6	113	126	3	10	18
1282		SL1344_1297	39	40	7	14	5	93	111	0	8	4
1283	ydiK	SL1344_1298	127	144	509	626	489	99	105	400	580	598
1284		SL1344_1299	168	272	1390	1730	1553	85	64	527	1254	1171
1285	menI	SL1344_1300	8	10	85	100	113	5	7	28	92	90
1286		SL1344_1301	50	56	124	135	92	44	53	47	152	143
1287		SL1344_1302	67	82	419	406	302	127	135	285	657	646
1288	sufA	SL1344_1303	25	42	87	112	103	6	9	32	93	83
1289	sufB	SL1344_1304	200	263	509	769	607	29	31	240	648	604
1290	sufC	SL1344_1305	130	163	217	296	290	21	27	169	247	264
1291	sufD	SL1344_1306	351	442	452	580	520	109	98	230	540	525
1292	sufS	SL1344_1307	230	293	329	505	408	55	54	192	484	467
1293	sufE	SL1344_1308	39	58	91	124	104	15	11	49	151	141
1294		SL1344_1309	221	305	390	533	436	125	117	195	486	490
1295		SL1344_1310	100	103	56	60	21	142	135	19	88	76
1296	lpp	SL1344_1311	172	183	200	176	206	183	179	153	230	221
1297	pykF	SL1344_1312	565	653	1119	1130	1099	554	574	1131	1489	1456
1298		SL1344_1313	129	133	215	417	212	151	158	29	185	215
1299		SL1344_1314	149	145	156	264	157	208	189	47	167	161
1300		SL1344_1315	78	83	100	186	115	135	143	2	11	16
1301		SL1344_1316	80	81	133	221	143	139	152	1	10	22
1302	ttrA	SL1344_1317	99	96	170	211	112	109	104	56	183	184
1303	ttrC	SL1344_1318	7	15	23	27	19	11	8	9	33	33
1304	ttrB	SL1344_1319	5	10	10	13	9	4	5	4	21	14
1305	ttrS	SL1344_1320	94	149	1156	1293	1185	51	39	155	529	683
1306	ttrR	SL1344_1321	32	39	265	316	265	22	29	47	116	134
1307	fumD	SL1344_1322	12	27	51	88	79	7	10	17	54	52
1308		SL1344_1323	186	265	758	965	755	123	136	268	673	669
1309		SL1344_1324	104	141	243	282	186	133	149	90	255	271
1310	ssrB	SL1344_1325	225	252	33	52	21	326	385	7	32	28
1311	ssrA	SL1344_1326	885	1076	74	156	110	1627	1683	16	95	108
1312	ssaB (spiC)	SL1344_1327	108	136	2	4	0	239	230	1	5	4
1313	ssaC (spiA)	SL1344_1328	148	187	12	16	3	258	273	2	16	16
1314	ssaD	SL1344_1329	149	216	25	30	14	182	175	3	20	21
1315	ssaE	SL1344_1330	29	50	9	5	6	32	59	1	12	7
1316	sseA	SL1344_1331	21	46	2	3	3	39	45	1	4	5
1317	sseB	SL1344_1332	127	171	26	48	20	134	155	11	39	49
1318	sscA	SL1344_1333	62	123	23	27	22	25	34	4	26	25
1319	sseC	SL1344_1334	197	319	96	127	92	189	191	28	143	151
1320	sseD	SL1344_1335	37	50	33	36	21	30	35	8	27	36
1321	sseE	SL1344_1336	56	110	25	29	22	41	54	5	27	30
1322	sscB	SL1344_1337	8	17	5	11	3	9	6	4	4	11
1323	sseF	SL1344_1338	34	45	36	45	36	20	25	16	55	66
1324	sseG	SL1344_1339	65	73	21	31	15	92	129	10	50	43
1325	ssaG	SL1344_1340	8	19	2	4	0	19	18	0	8	5
1326	ssaH	SL1344_1341	30	68	5	4	1	43	46	3	6	3
1327	ssaI	SL1344_1342	38	59	2	3	1	53	43	3	4	5
1328	ssaJ	SL1344_1343	177	242	10	12	7	190	193	2	21	22
1329	SL1344_1344	SL1344_1344	130	191	11	16	8	120	118	8	19	27
1330	ssaK	SL1344_1345	100	126	4	3	8	157	193	4	10	15
1331	ssaL	SL1344_1346	199	294	22	31	16	207	215	14	66	46
1332	ssaM	SL1344_1347	83	121	3	5	2	132	145	1	8	16
1333	ssaV	SL1344_1348	296	448	53	70	31	383	425	28	79	76
1334	ssaN	SL1344_1349	94	189	112	134	83	44	45	54	189	210
1335	ssaO	SL1344_1350	39	51	40	35	18	55	44	23	51	48
1336	ssaP	SL1344_1351	14	33	15	16	9	27	25	4	22	30
1337	ssaQ	SL1344_1352	75	103	101	131	80	78	99	58	178	149
1338	ssaR	SL1344_1353	60	97	28	39	12	81	98	12	43	42
1339	ssaS	SL1344_1354	22	34	7	3	2	37	38	2	17	18
1340	ssaT	SL1344_1355	44	83	12	16	3	136	124	3	26	29
1341	ssaU	SL1344_1356	159	186	27	29	8	300	309	17	112	110
tRNA11	tRNA	SL1344_tRNA_25	112	140	93	86	64	165	175	26	141	139
1342	mdtK	SL1344_1357	259	315	521	520	404	257	247	390	768	791
1343		SL1344_1358	178	186	296	323	287	124	132	179	336	342
1344	cfa	SL1344_1359	228	228	570	787	588	269	269	296	727	699
1345		SL1344_1360	46	71	355	378	258	13	16	170	480	460
1346		SL1344_1361	63	71	180	205	181	41	53	106	276	277
1347	purR	SL1344_1362	198	256	670	546	470	171	183	443	797	805
1348		SL1344_1362A	21	27	37	49	40	31	36	14	64	67
1349	sodB	SL1344_1363	248	303	482	485	456	259	241	344	569	559
1350		SL1344_1364	79	97	504	556	442	108	114	148	493	485
1351	grxD	SL1344_1365	231	255	298	298	277	249	260	218	372	364
1352	rnt	SL1344_1366	283	303	531	475	401	272	302	321	680	670
1353	gloA	SL1344_1367	128	147	285	276	297	98	115	211	316	310
1354		SL1344_1368	42	66	511	570	464	58	49	223	552	528
1355		SL1344_1369	42	45	133	146	130	67	71	35	158	161
1356		SL1344_1370	7	13	28	29	26	11	7	4	12	15
1357		SL1344_1371	128	148	464	473	463	114	127	169	447	458
1358	sodC	SL1344_1372	46	80	227	254	197	45	39	112	267	285
1359		SL1344_1373	73	67	433	541	302	60	37	254	818	779
1360		SL1344_1374	78	91	231	245	193	84	85	99	391	336
1361		SL1344_1375	60	85	40	67	57	115	137	15	85	81
1362	slyA	SL1344_1376	300	381	387	398	340	265	293	236	517	484
1363	slyB	SL1344_1377	104	146	402	403	362	75	71	264	445	431
1364	anmK	SL1344_1378	93	108	411	534	420	52	61	177	466	476
1365	mliC	SL1344_1379	37	48	81	100	87	34	37	25	90	87
1366	pdxH	SL1344_1380	117	161	405	393	346	100	107	174	468	439
1367	tyrS	SL1344_1381	445	542	1073	1040	987	385	419	877	1221	1205
1368	pdxY	SL1344_1382	103	166	716	698	623	78	76	404	763	770
1369	gstA	SL1344_1383	115	165	473	519	478	23	23	251	497	490
1370	dtpA/tppB	SL1344_1384	590	821	1582	1592	1492	409	409	972	1762	1683
1371	nth	SL1344_1385	38	58	384	288	205	33	39	249	447	455
1372		SL1344_1386	92	111	298	224	201	81	84	230	383	383
1373	rsxG	SL1344_1387	42	45	276	212	150	33	43	172	353	372
1374	rsxD	SL1344_1388	96	125	512	393	274	135	108	378	725	717
1375	rsxC	SL1344_1389	246	375	1241	1103	921	342	335	1063	1696	1689
1376	rsxB	SL1344_1390	92	93	184	213	197	88	94	167	315	301
1377	rsxA	SL1344_1391	196	226	248	294	241	215	224	166	382	394
1378	ydgK	SL1344_1392	130	137	284	289	231	145	121	209	384	387
1379	ydgT	SL1344_1393	131	149	194	166	144	119	137	135	250	251
1380	blr	SL1344_1393A	24	36	105	128	85	36	41	49	133	124
1381		SL1344_1394	105	145	551	660	595	68	63	270	635	637
1382	add	SL1344_1395	192	231	860	892	788	170	142	474	886	868
1383		SL1344_1396	191	266	1167	1166	1061	69	99	715	1268	1239
1384	manA	SL1344_1397	70	102	803	832	740	20	34	401	793	815
1385	fumB/fumA	SL1344_1398	319	577	1565	1646	1652	125	152	639	1164	1254
1386	fumC	SL1344_1400	116	198	967	1210	1142	56	63	196	592	718
1387	tus	SL1344_1401	53	100	332	572	409	40	73	82	307	329
1388	rstB	SL1344_1402	42	65	252	318	218	27	36	107	287	261
1389		SL1344_1403	39	55	57	84	56	39	48	50	119	122
1390	ompC	SL1344_1404	88	81	142	142	93	117	138	19	71	91
1391	rstA	SL1344_1405	145	239	446	419	374	179	190	169	447	411
1392		SL1344_1406	19	32	155	121	85	37	41	57	258	274
1393		SL1344_1407	63	88	310	254	180	105	96	337	883	875
1394		SL1344_1408	332	375	792	795	759	295	289	407	771	767
1395	pntA	SL1344_1409	274	353	1060	1076	1032	106	96	856	1192	1169
1396	pntB	SL1344_1410	341	432	992	1023	916	193	210	821	1161	1134
1397		SL1344_1411	296	318	141	220	129	396	444	50	360	363
1398	mdtJ	SL1344_1412	129	130	131	166	120	170	181	17	138	141
1399	mdtI	SL1344_1413	54	52	130	164	118	49	47	66	129	130
1400		SL1344_1414	138	182	353	466	353	181	142	97	362	350
1401		SL1344_1415	9	16	24	33	17	38	28	5	44	48
1402		SL1344_1416	44	69	225	302	204	83	65	78	402	364
1403		SL1344_1417	42	52	111	157	102	78	66	39	161	171
1404		SL1344_1418	243	250	677	693	637	204	176	239	652	754
1405	bioD	SL1344_1419	125	115	138	175	135	186	168	53	187	241
1406	clcB	SL1344_1420	40	57	162	166	118	47	53	73	249	241
1407	osmV	SL1344_1421	113	132	194	275	157	113	124	45	217	204
1408	osmW	SL1344_1422	28	39	50	100	73	23	33	21	68	67
1409	osmX	SL1344_1423	30	29	58	131	72	28	26	12	64	36
1410	osmY	SL1344_1424	25	36	38	82	59	21	19	6	34	39
1411	dmsD	SL1344_1425	148	160	311	332	273	158	145	204	364	358
1412		SL1344_1426	88	88	226	218	201	69	83	149	265	273
1413	dmsB	SL1344_1427	3	6	26	38	22	6	2	33	62	53
1414		SL1344_1428	24	28	156	167	118	29	26	63	320	283
1415		SL1344_1429	145	161	141	232	132	206	187	52	259	252
1416		SL1344_1430	55	79	163	188	144	45	55	55	158	159
1417	ynfC	SL1344_1431	64	71	234	238	182	95	97	75	234	247
1418	speG	SL1344_1432	225	247	383	385	339	216	213	161	370	364
1419		SL1344_1433	84	124	188	197	187	73	80	101	189	181
1420	ynfA	SL1344_1434	5	6	94	92	52	7	3	9	52	76
1421	rspA	SL1344_1435	16	19	424	454	398	8	7	18	78	193
1422		SL1344_1436	42	40	315	335	250	73	76	10	46	117
1423		SL1344_1438	77	100	357	462	372	85	84	165	323	321
1424	ydfZ	SL1344_1439	21	23	41	47	37	20	24	9	82	81
1425		SL1344_1440	90	121	411	482	385	100	77	137	459	456
1426	ydfG	SL1344_1441	113	168	526	579	535	71	68	250	504	517
1427	dcp	SL1344_1442	77	102	732	918	729	40	36	235	644	605
1428		SL1344_1443	24	28	10	13	7	50	61	3	17	19
1429		SL1344_1444	76	72	36	42	29	114	131	6	21	22
1430		SL1344_1445	18	26	43	48	34	28	34	4	37	33
1431	mgtS	-	33	56	8	10	23	47	59	1	8	12
1432	ydeE	SL1344_1446	63	82	239	301	208	81	71	28	153	159
1433	eamA	SL1344_1447	33	38	210	285	248	31	28	64	167	198
1434	marB	SL1344_1448	57	52	79	107	53	89	87	22	97	105
1435	marA	SL1344_1449	146	143	79	122	66	201	207	33	117	120
1436	marR	SL1344_1450	41	35	60	76	59	84	88	31	96	104
1437		SL1344_1451	73	123	250	255	229	42	43	132	327	305
1438		SL1344_1452	63	84	151	212	110	99	99	245	593	500
1439		SL1344_1453	72	95	146	192	133	65	69	37	116	132
1440	sad	SL1344_1454	24	27	286	303	254	13	20	130	235	260
1441	glsB	SL1344_1455	32	66	240	222	168	41	46	147	363	357
1442		SL1344_1456	29	40	70	81	38	35	40	24	129	113
1443		SL1344_1457	224	234	163	172	112	357	348	247	574	461
1444		SL1344_1458	155	166	28	44	22	187	214	53	183	120
1445	ompC	SL1344_1459	78	69	85	83	43	117	155	28	97	81
1446	hypA	SL1344_1460	6	16	28	38	27	12	25	4	32	38
1447		SL1344_1461	8	25	112	152	96	9	20	24	140	111
1448		SL1344_1462	29	60	199	291	229	11	18	76	198	194
1449		SL1344_1463	15	30	85	135	72	4	7	16	99	82
1450	hypC	SL1344_1464	6	13	52	66	37	1	4	13	55	44
1451	hybD	SL1344_1465	43	72	121	166	92	9	25	35	116	124
1452	cybH	SL1344_1466	43	85	100	135	112	40	41	39	86	94
1453		SL1344_1467	47	68	257	337	212	19	22	44	217	182
1454		SL1344_1468	43	75	175	193	133	63	83	23	113	100
1455		SL1344_1469	99	134	100	106	76	152	198	15	92	81
1456		SL1344_1470	97	105	242	283	199	75	100	68	260	224
1457		SL1344_1471	107	137	383	490	367	113	113	38	171	208
1458		SL1344_1472	42	80	269	410	286	62	53	6	40	107
1459		SL1344_1473	216	167	43	50	25	294	295	8	35	48
1460		SL1344_1474	80	88	70	91	43	163	150	10	74	78
1461		SL1344_1475	109	109	206	265	146	145	123	51	212	213
1462		SL1344_1476	176	195	113	122	109	218	233	64	106	110
1463		SL1344_1477	544	670	79	113	61	851	876	7	145	128
1464		SL1344_1478	173	194	167	170	102	206	231	50	208	194
1465		SL1344_1479	170	188	105	103	66	234	241	38	133	138
1466		SL1344_1480	60	80	23	22	42	111	118	17	26	33
1467		-	25	23	6	4	5	59	68	1	8	11
1468		SL1344_1481	75	58	25	35	10	101	123	4	34	29
1469		SL1344_1482	146	165	64	82	66	199	260	13	79	78
1470		SL1344_1484	210	276	393	501	335	381	420	52	359	358
1471		SL1344_1485	38	44	221	255	165	39	45	69	204	223
1472	nhaC	SL1344_1486	30	35	187	228	156	31	34	42	207	215
1473		SL1344_1487	13	33	194	262	178	18	21	68	209	211
1474	glgX	SL1344_1488	68	96	336	421	271	39	52	93	374	371
1475	treY	SL1344_1489	34	45	281	415	230	17	17	60	251	204
1476	treZ	SL1344_1490	17	22	169	304	180	16	10	49	189	153
1477		SL1344_1491	6	21	60	103	67	34	39	9	49	52
1478	hdeB	SL1344_1492	105	109	36	49	35	146	172	23	41	42
1479		SL1344_1493	60	78	129	197	190	53	62	22	99	106
1480	bdm	SL1344_1494	63	75	19	54	35	91	103	8	25	26
1481	sra	SL1344_1495	69	75	67	89	71	74	77	19	72	69
1482		SL1344_1496	181	274	1308	1364	1224	212	198	742	1314	1296
1483	adhP	SL1344_1497	78	100	335	426	356	40	39	239	393	369
1484	fdnI	SL1344_1498	69	111	92	96	56	73	104	70	165	161
1485	fdxH	SL1344_1499	50	55	182	175	99	34	37	96	268	244
1486	fdnG	SL1344_1500	124	152	716	638	474	121	85	408	1051	1068
1487	yddG	SL1344_1502	24	29	98	121	66	26	27	15	114	109
1488	ompD	SL1344_1503	812	829	1192	1167	1157	395	398	811	1116	1149
1489		SL1344_1504	57	97	264	214	161	59	61	116	313	358
1490	smvA	SL1344_1505	238	350	318	350	227	182	166	327	634	665
1491		SL1344_1506	102	132	185	194	121	120	138	102	283	283
1492		SL1344_1507	51	74	56	121	72	102	120	18	70	83
1493		SL1344_1508	62	87	237	394	215	51	63	70	318	289
1494	narH	SL1344_1509	22	33	123	172	113	13	16	37	150	153
1495	narW	SL1344_1510	3	7	31	53	27	6	6	13	52	67
1496	narI	SL1344_1511	7	19	48	60	38	13	9	11	59	78
1497		SL1344_1512	47	88	335	393	294	22	31	125	443	425
1498	nhoA	SL1344_1513	109	168	342	343	255	77	82	144	410	392
1499	steA	SL1344_1514	201	258	236	250	194	150	185	84	239	211
1500	ansP	SL1344_1515	106	176	706	528	435	125	106	626	1192	1170
1501		SL1344_1516	6	8	12	22	8	8	5	8	88	85
1502		SL1344_1517	569	621	620	706	640	249	278	368	756	778
1503		SL1344_1518	71	90	388	633	397	92	97	71	368	368
1504	mcbR	SL1344_1519	101	107	56	86	52	124	139	61	143	148
1505		SL1344_1520	97	137	386	474	368	67	81	192	402	386
1506	mddA	SL1344_1521	71	75	191	222	233	60	47	92	163	150
1507		SL1344_1522	61	69	131	135	97	46	55	33	133	110
1508	ydcY	SL1344_1523	57	57	60	78	65	42	39	49	62	79
1509		SL1344_1524	40	56	782	780	694	31	21	413	793	770
1510		SL1344_1525	101	144	1701	1744	1409	109	125	756	1848	1795
1511		SL1344_1526	177	231	1373	1414	1146	188	172	663	1649	1670
1512		SL1344_1527	68	71	112	111	73	92	89	46	183	169
1513	yncL	-	115	149	144	144	119	134	154	72	194	181
1514	patD	SL1344_1528	80	138	460	693	572	57	50	182	504	446
1515		SL1344_1529	94	142	472	530	442	82	72	216	520	485
1516	pdgL	SL1344_1530	58	101	219	267	158	57	59	55	245	208
1517	SL1344_1530A	SL1344_1530A	32	50	23	24	20	44	43	8	36	29
1518	ugtL	SL1344_1531	59	111	10	9	4	106	141	2	11	9
1519	sifB	SL1344_1532	327	392	6	8	6	641	695	5	38	36
1520		SL1344_1533	11	26	9	13	6	39	43	5	49	44
1521		SL1344_1534	235	300	790	790	603	332	314	599	1126	1109
1522		SL1344_1535	45	52	182	213	177	73	65	69	219	211
1523		SL1344_1536	97	109	407	477	372	107	82	122	473	453
1524		SL1344_1537	96	98	415	466	387	121	96	179	427	442
1525	tehB	SL1344_1538	109	116	163	176	134	93	106	74	180	157
1526	tehA	SL1344_1539	161	187	281	333	285	148	114	108	309	310
1527		SL1344_1540	19	36	86	170	111	34	20	15	92	90
1528	rimL	SL1344_1541	50	52	130	168	129	49	46	19	103	99
1529		SL1344_1542	37	55	161	257	181	44	41	52	174	194
1530		SL1344_1543	12	6	21	41	25	9	11	5	21	20
1531		SL1344_1544	16	30	75	170	106	21	19	29	67	60
1532	sgcQ	SL1344_1545	29	38	114	183	102	13	12	39	118	143
1533		SL1344_1546	24	29	59	94	71	24	27	12	51	45
1534		SL1344_1547	5	16	31	71	33	5	8	17	32	29
1535		SL1344_1548	19	19	47	94	64	23	18	15	47	57
1536	aac(6')	SL1344_1549	18	15	41	51	33	14	20	9	52	48
1537		SL1344_1550	64	50	70	101	69	96	94	46	163	156
1538		SL1344_1551	55	54	26	50	23	130	154	10	74	72
1539		SL1344_1552	124	181	992	1049	912	131	146	454	1042	1013
1540		SL1344_1553	99	126	605	798	594	92	79	202	535	554
1541		SL1344_1554	86	108	536	704	615	106	104	39	200	311
1542	ydcI	SL1344_1555	308	351	823	803	810	331	369	112	451	661
1543	trg	SL1344_1556	177	161	1353	1423	1229	278	217	123	641	973
1544		SL1344_1557	138	142	359	349	272	161	152	169	416	412
1545		SL1344_1558	133	132	72	61	69	137	135	42	88	100
1546	steB	SL1344_1559	249	318	21	21	19	396	423	9	43	52
1547	SL1344_RS08120	SL1344_1560	28	54	1	0	4	87	97	0	4	4
1548	sseJ	SL1344_1561	94	173	14	13	5	199	243	6	33	39
1549		SL1344_1562	31	27	18	29	11	57	68	6	50	47
1550		SL1344_1563	185	220	69	96	40	384	379	16	95	72
1551		SL1344_1564	130	120	14	32	4	179	207	5	28	28
1552		SL1344_1565	89	100	5	15	5	159	154	3	18	20
1553		SL1344_1566	90	101	8	11	4	205	241	2	21	26
1554		SL1344_1567	240	253	28	23	13	440	459	6	43	42
1555		SL1344_1568	334	383	508	517	471	459	457	184	530	548
1556	cybB	SL1344_1569	100	112	385	383	315	109	112	139	422	441
1557		SL1344_1570	173	162	406	375	326	180	139	252	495	474
1558	hrpA	SL1344_1571	407	484	1974	1841	1587	461	410	1348	2488	2487
1559	azoR	SL1344_1572	52	80	222	245	170	51	75	58	298	278
1560		SL1344_1573	48	79	110	128	86	38	50	47	168	144
1561		SL1344_1574	6	15	63	63	51	8	10	34	112	122
1562		SL1344_1575	1	8	14	12	8	5	4	2	18	12
1563		SL1344_1576	172	255	624	671	499	139	153	324	993	920
1564	ldhA	SL1344_1577	132	158	474	525	380	115	98	262	607	565
1565	hslJ	SL1344_1578	52	59	261	245	168	34	56	111	339	321
1566		SL1344_1579	9	24	65	62	57	8	8	19	65	73
1567		SL1344_1580	0	1	1	0	0	5	3	0	7	2
1568	nifJ	SL1344_1581	143	227	1006	1087	771	173	157	530	1493	1321
1569	uspF	SL1344_1582	125	171	263	309	265	191	232	21	176	199
1570		SL1344_1583	76	105	209	235	160	120	151	27	117	181
1571	ttcA	SL1344_1585	53	74	567	508	419	35	59	369	746	750
1572	dbpA	SL1344_1586	51	78	372	405	239	38	40	368	803	818
1573	zntB	SL1344_1587	48	55	315	364	260	38	34	161	340	334
1574		SL1344_1588	273	309	303	410	306	396	414	86	298	296
1575	smrA	SL1344_1589	189	201	301	334	288	183	192	169	323	310
1576	ogt	SL1344_1590	49	67	257	297	253	39	43	82	259	251
1577	fnr	SL1344_1591	386	419	609	601	620	466	439	400	648	641
1578	uspE	SL1344_1592	449	527	833	910	758	486	478	345	885	891
1579		SL1344_1593	134	115	100	131	124	150	162	35	126	119
1580		SL1344_1594	381	362	144	172	115	615	609	39	233	221
1581		SL1344_1595	81	98	157	160	106	63	82	75	189	175
1582		SL1344_1596	210	189	103	150	96	276	276	38	132	112
1583		SL1344_1597	197	237	15	18	7	373	393	3	25	26
1584		SL1344_1598	171	191	4	11	4	428	475	0	7	10
1585		SL1344_1599	52	60	47	48	20	115	99	14	65	68
1586		SL1344_1600	47	48	6	2	4	96	78	2	9	8
1587		SL1344_1602	458	581	328	307	211	559	622	56	321	260
1588		SL1344_1603	12	24	48	37	16	7	17	6	62	46
1589		SL1344_1604	19	26	98	138	91	22	31	46	144	138
1590	bdcA	SL1344_1605	72	103	226	260	179	38	32	67	185	189
1591		SL1344_1606	250	306	200	290	165	288	351	61	231	239
1592		SL1344_1607	43	57	109	178	95	54	57	43	151	145
1593		SL1344_1608	46	52	294	337	254	59	51	90	308	339
1594		SL1344_1609	304	363	998	1058	913	393	440	377	928	953
1595	mpaA/ycjI	SL1344_1610	79	96	327	399	316	64	66	114	363	376
1596	ycjG	SL1344_1611	119	164	254	315	234	116	123	136	324	325
1597	tpx	SL1344_1612	349	407	457	473	434	280	332	354	561	554
1598	tyrR	SL1344_1613	467	506	776	838	689	484	514	449	901	930
1599		SL1344_1614	311	337	458	474	355	319	334	135	319	345
1600		SL1344_1615	538	646	623	672	571	567	606	180	484	515
1601	pspE	SL1344_1616	156	201	169	159	166	228	234	17	97	109
1602	pspD	SL1344_1617	92	109	27	37	19	102	98	12	30	46
1603	pspC	SL1344_1618	196	211	107	94	58	171	190	65	100	103
1604	pspB	SL1344_1619	115	119	39	42	20	107	116	26	52	48
1605	pspA	SL1344_1620	598	631	363	357	296	588	609	249	352	375
1606	pspF	SL1344_1621	77	87	242	301	217	96	106	80	259	223
1607	sapA	SL1344_1622	150	182	752	859	690	151	148	428	957	931
1608	sapB	SL1344_1623	24	37	279	290	236	27	24	134	398	410
1609	sapC	SL1344_1624	54	69	307	326	292	31	35	302	417	420
1610	sapD	SL1344_1625	109	140	396	375	306	133	127	197	517	501
1611	sapF	SL1344_1626	43	84	318	299	247	70	65	219	470	477
1612		SL1344_1627	87	121	178	185	155	139	144	76	298	315
1613	steC	SL1344_1628	221	233	21	22	15	213	259	10	38	45
1614		SL1344_1629	1	0	0	0	0	2	1	0	0	1
1615		SL1344_1630	60	54	33	32	24	76	73	5	37	34
1616	fabI	SL1344_1631	361	424	725	722	711	257	260	648	773	756
1617		SL1344_1632	33	55	555	444	365	37	39	73	399	385
1618		SL1344_1633	265	365	1601	1485	1429	240	190	1103	1662	1643
1619	pdeR	SL1344_1634	78	109	336	523	343	109	121	113	418	422
1620		SL1344_1635	29	44	89	99	93	43	54	42	98	99
1621		SL1344_1636	95	136	437	511	377	110	112	170	518	530
1622	osmB	SL1344_1637	65	87	134	128	77	38	39	55	217	216
1623	yciH	SL1344_1638	23	26	110	102	66	21	17	106	170	169
1624	pyrF	SL1344_1639	132	152	358	307	269	115	130	385	473	476
1625	lapB	SL1344_1640	214	278	422	452	409	239	258	219	491	481
1626		SL1344_1641	91	111	137	135	151	64	73	93	146	152
1627	pgpB	SL1344_1642	34	62	258	305	259	22	22	116	329	296
1628	ribA	SL1344_1643	119	144	339	376	331	120	129	223	390	396
1629	acnA	SL1344_1644	220	273	1344	1857	1630	224	209	480	1132	1178
1630		-	74	75	116	127	89	95	106	45	134	133
1631	ymiA	SL1344_1644A	24	27	41	45	44	31	41	29	59	57
1632	cysB	SL1344_1645	348	413	659	651	582	259	237	271	513	517
1633	topA	SL1344_1646	631	816	1795	1850	1712	579	616	1301	1938	1948
1634	yciN	SL1344_1647	69	89	91	92	73	80	104	32	112	116
1635	sohB	SL1344_1648	157	190	502	547	540	62	74	372	539	543
1636		SL1344_1649	72	90	438	490	486	50	54	171	361	364
1637	cobO/btuR	SL1344_1650	61	87	385	410	377	59	52	182	423	433
1638	rluB	SL1344_1651	226	321	770	702	567	225	218	620	880	886
1639		SL1344_1652	79	110	351	362	326	82	80	194	386	384
1640	yciV	SL1344_1653	96	122	343	365	388	61	68	219	412	403
1641	trpL	-	3	6	5	7	3	4	10	1	9	5
1642		SL1344_1654	98	95	144	205	148	18	16	30	229	246
1643	trpD	SL1344_1655	116	156	130	200	116	21	8	35	210	227
1644	trpCF	SL1344_1656	130	175	342	425	302	16	13	93	328	327
1645	trpB	SL1344_1657	172	289	357	455	329	36	24	106	377	361
1646	trpA	SL1344_1658	95	166	240	311	229	58	64	106	250	244
1647		SL1344_1659	93	90	1	5	4	121	136	2	3	6
1648		SL1344_1660	23	26	0	6	5	51	44	1	7	6
1649		SL1344_1661	37	35	4	6	1	60	54	0	7	10
1650	katN	SL1344_1662	122	126	92	135	63	136	115	37	108	133
1651	ompW	SL1344_1663	72	78	257	296	273	85	54	75	157	172
1652		SL1344_1664	59	100	168	201	153	88	77	34	103	90
1653		SL1344_1665	180	220	427	419	417	169	173	223	519	509
1654		SL1344_1666	174	183	340	335	264	169	179	242	482	486
1655	yciA	SL1344_1667	87	87	223	229	176	84	95	135	374	372
1656	tonB	SL1344_1668	137	141	506	519	468	164	127	413	712	740
1657		SL1344_1669	139	163	202	209	193	140	166	98	252	264
1658		SL1344_ncRNA_44	48	52	82	83	76	46	50	30	83	80
1659	cls	SL1344_1670	53	69	493	527	389	34	48	161	479	435
1660		SL1344_1671	23	30	123	147	130	21	19	51	142	142
1661		SL1344_1672	146	176	283	430	296	177	201	105	416	412
1662	oppF	SL1344_1673	96	130	400	640	571	88	112	131	365	382
1663		SL1344_1674	64	102	396	605	595	46	30	151	314	365
1664	oppC	SL1344_1675	32	61	378	605	560	18	21	77	234	280
1665	oppB	SL1344_1676	40	75	493	693	636	22	25	41	231	284
1666	oppA	SL1344_1677	296	341	1376	1535	1487	222	290	168	656	843
1667		SL1344_1679	26	31	172	168	109	38	59	64	240	255
1668	adhE	SL1344_1680	671	808	1701	1857	1586	306	333	1335	2326	2532
1669	tdk	SL1344_1681	356	362	330	331	273	362	368	209	401	423
1670	hns	SL1344_1682	315	337	306	307	299	310	341	243	306	312
1671	galU	SL1344_1683	240	316	707	720	705	230	248	573	776	766
1672	rssB	SL1344_1684	102	119	532	604	591	79	59	297	584	585
1673	rssA	SL1344_1685	101	150	590	626	562	73	77	197	579	551
1674		SL1344_1686	71	94	273	281	268	62	75	89	325	312
1675	purU	SL1344_1687	279	339	586	621	584	275	304	268	607	585
tRNA12	tRNA	SL1344_tRNA_27	163	238	332	367	338	210	248	224	401	395
1676		SL1344_1688	65	90	204	331	214	132	91	51	257	264
1677	narI	SL1344_1689	19	34	149	149	75	27	38	23	74	83
1678	narJ	SL1344_1690	16	19	23	33	17	8	9	14	31	35
1679	narH	SL1344_1691	31	32	62	94	57	18	17	38	105	105
1680		SL1344_1692	66	93	243	383	241	64	63	114	344	478
1681	narK	SL1344_1693	27	41	86	125	64	32	31	27	131	168
1682	narX	SL1344_1694	94	135	308	364	237	125	134	169	579	571
1683	narL	SL1344_1695	52	69	112	161	82	55	57	69	233	222
1684		SL1344_1696	142	234	418	498	402	104	114	149	472	471
1685		SL1344_1697	89	117	191	236	175	75	86	99	209	216
1686	chaB	SL1344_1698	24	35	56	62	43	17	28	6	70	80
1687	chaA	SL1344_1699	501	594	490	437	329	556	563	303	911	803
1688	kdsA	SL1344_1700	235	323	640	609	567	258	212	440	733	717
1689		SL1344_1701	155	199	458	459	399	179	174	428	566	553
1690		SL1344_1702	9	12	87	60	37	17	19	24	132	144
1691	prmC	SL1344_1703	48	60	446	389	329	29	13	443	564	561
1692	prfA	SL1344_1704	151	174	651	637	558	95	122	604	829	811
1693	hemA	SL1344_1705	225	321	832	873	777	169	159	513	942	939
1694	lolB	SL1344_1706	48	80	358	379	366	29	23	153	417	403
1695	ispE	SL1344_1707	132	156	505	560	541	79	98	281	507	521
1696	prs	SL1344_1708	232	269	952	904	920	112	92	760	1006	1003
1697	dauA	SL1344_1709	106	123	946	816	591	89	58	421	993	1026
1698	ychH	SL1344_1710	3	7	77	81	94	8	8	4	34	56
1699	pth	SL1344_1711	30	46	314	325	295	89	116	161	364	386
1700	ychF	SL1344_1712	448	514	842	847	749	497	511	743	1018	998
1701		SL1344_1713	360	369	229	263	154	572	577	96	337	326
1702		SL1344_1714	10	5	36	42	35	4	3	9	39	54
1703	hyaB	SL1344_1715	33	39	70	96	50	28	21	16	87	89
1704	hyaC	SL1344_1716	10	4	25	37	19	2	5	11	50	34
1705		SL1344_1717	5	5	14	33	16	5	4	6	19	22
1706	hyaE	SL1344_1718	1	1	11	10	12	1	0	1	13	9
1707		SL1344_1719	8	14	26	50	26	14	12	19	58	66
1708	appC	SL1344_1720	13	19	42	66	63	27	19	35	99	118
1709	appB	SL1344_1721	40	39	42	61	33	49	43	15	67	74
1710	cbdX	SL1344_1722	29	21	6	10	4	42	34	1	12	11
1711		SL1344_1723	233	403	1350	1365	1332	109	136	751	1119	1216
1712		SL1344_1724	81	124	1073	1300	1126	53	50	197	679	994
1713		SL1344_1725	9	10	63	103	46	7	7	14	37	58
1714	ycgR	SL1344_1726	40	47	359	368	319	43	41	160	368	345
1715	emtA	SL1344_1727	28	45	347	403	263	23	22	153	397	369
1716	ldcA	SL1344_1728	80	119	352	423	305	49	55	109	357	359
1717	cvrA	SL1344_1729	182	271	899	999	813	122	121	325	960	951
1718	dadX	SL1344_1730	73	140	852	945	919	23	17	188	491	623
1719	dadA	SL1344_1731	168	302	1063	1158	1191	79	99	191	538	757
1720	ycgB	SL1344_1732	134	193	250	504	330	177	182	44	239	262
1721	fadR	SL1344_1733	155	206	510	518	461	107	108	251	498	508
1722	nhaB	SL1344_1734	109	138	813	948	787	118	127	310	857	852
1723	dsbB	SL1344_1735	233	290	370	385	373	229	247	230	430	430
1724		SL1344_1736	45	47	117	156	76	65	64	48	176	195
1725		SL1344_1737	39	50	17	33	29	57	46	3	38	35
1726		SL1344_1738	77	76	45	80	44	116	104	21	70	79
1727		SL1344_1739	85	116	224	240	213	87	82	142	265	295
1728	ycgM	SL1344_1740	126	175	449	493	418	77	70	209	442	455
1729	ycgL	SL1344_1741	37	55	147	153	167	31	47	67	135	137
1730	minC	SL1344_1742	183	220	484	516	545	185	203	222	443	456
1731	minD	SL1344_1743	254	304	567	589	587	164	184	324	509	531
1732	minE	SL1344_1744	104	122	154	167	149	145	142	60	135	152
1733	rnd	SL1344_1745	131	162	262	429	333	152	155	243	500	536
1734	tnpA	SL1344_1746	107	145	125	159	110	135	151	84	219	191
1735	fadD	SL1344_1747	275	409	1127	1399	1325	227	279	538	1129	1150
1736		SL1344_1748	149	207	363	357	295	130	117	299	466	467
1737	tsaB	SL1344_1749	48	74	337	325	334	35	37	339	443	446
1738		SL1344_1750	87	116	785	898	754	103	91	475	1020	992
1739	yoaB	SL1344_1751	89	142	170	175	186	57	72	90	213	190
1740	yoaA	SL1344_1752	20	27	31	27	28	26	27	7	45	48
1741	pabB	SL1344_1753	90	180	668	746	622	61	76	266	762	753
1742		SL1344_1754	30	45	257	325	223	15	18	119	325	316
1743	sdaA	SL1344_1755	265	358	1208	1195	1177	210	176	803	1276	1294
1744		SL1344_1756	51	77	93	141	98	58	54	38	284	300
1745	yoaE	SL1344_1757	153	261	719	916	772	85	65	450	916	969
1746	manX	SL1344_1759	279	413	774	867	886	87	87	460	706	839
1747	manY	SL1344_1760	143	233	655	685	642	18	9	350	610	662
1748		SL1344_1761	207	285	636	680	662	30	24	400	587	655
1749		SL1344_1762	22	41	123	140	104	33	31	26	133	228
1750	mntP	SL1344_1763	120	159	176	193	118	209	181	104	290	341
1751	rlmA	SL1344_1764	112	160	272	273	181	163	142	178	437	482
1752	ftsI2	SL1344_1765	180	218	408	440	327	226	208	133	495	577
1753	cspE (cspC?)	SL1344_1766	157	169	166	168	173	183	190	111	165	175
1754	yobF	SL1344_1767	99	124	116	115	117	126	123	42	84	89
1755	SL1344_RS09185	SL1344_1768	174	171	184	168	181	147	172	80	203	195
1756	mgrB (yobG)	SL1344_1769	47	68	53	48	69	54	51	43	60	59
1757	SL1344_RS09195	SL1344_1770	87	94	110	136	104	89	104	39	144	121
1758	kdgR	SL1344_1771	352	404	519	543	461	402	423	348	555	552
1759		SL1344_1772	85	97	197	225	154	89	102	116	443	449
1760	htpX	SL1344_1773	540	609	686	639	660	492	483	487	753	730
1761	prc	SL1344_1774	479	592	1521	1539	1511	430	411	1132	1655	1636
1762	proQ	SL1344_1775	246	288	612	603	594	237	231	510	652	667
1763	yebR	SL1344_1776	139	178	339	370	369	95	107	247	367	356
1764	yebS	SL1344_1777	136	203	338	402	301	83	97	188	514	482
1765		SL1344_1778	184	276	1045	1137	945	121	124	591	1301	1219
1766	rsmF	SL1344_1779	75	127	639	597	448	95	91	490	997	989
1767		SL1344_1780	30	59	61	71	28	28	23	33	127	148
1768		SL1344_1781	9	8	13	16	20	8	6	1	22	20
1769	pphA	SL1344_1782	95	112	53	90	61	109	126	26	99	83
1770		SL1344_1783	53	69	13	14	11	45	56	4	17	16
1771	sopE2	SL1344_1784	192	232	34	34	19	292	335	2	10	9
1772		SL1344_1785	80	71	6	9	4	184	185	2	11	16
1773		SL1344_1786	153	214	197	265	199	175	204	82	279	279
1774		SL1344_1787	96	117	268	305	292	104	141	114	249	242
1775		SL1344_1789	28	28	44	61	41	38	53	7	54	62
1776	pagO	SL1344_1793	484	548	62	58	27	664	708	5	63	54
1777		SL1344_1794	33	41	6	5	5	53	58	0	8	10
1778		SL1344_1795	80	118	19	18	5	131	142	3	29	22
1779		-	18	20	4	4	3	23	28	0	8	14
1780		-	33	30	5	11	5	48	71	6	21	17
1781		SL1344_1799	108	143	25	20	19	192	211	4	25	20
1782		SL1344_1800	88	117	46	50	28	131	144	8	60	57
1783		-	2	3	7	10	8	9	10	2	25	21
1784		SL1344_1802	83	90	95	111	115	84	94	29	91	93
1785		SL1344_1803	23	21	42	61	29	21	28	28	148	140
1786		SL1344_1807	28	54	182	231	159	32	25	82	203	202
1787	copD	SL1344_1808	72	113	508	531	502	56	57	194	479	468
1788	yobA	SL1344_1809	41	50	198	215	202	34	28	66	186	181
1789		SL1344_1810	20	21	83	104	82	17	14	39	123	124
1790		SL1344_1811	69	90	192	265	191	114	105	44	240	245
1791	exoX	SL1344_1812	130	133	319	391	324	154	142	140	341	334
1792	ptrB	SL1344_1813	742	713	617	838	602	867	850	219	757	729
1793		SL1344_1814	422	464	310	345	284	423	376	156	427	414
1794		SL1344_1815	242	247	203	183	199	236	219	115	220	218
1795	yebG	SL1344_1816	180	182	155	144	159	157	151	148	159	164
1796	purT	SL1344_1817	135	171	254	220	141	103	97	112	355	378
1797	kdgA	SL1344_1818	144	170	430	441	438	106	80	299	465	421
1798	edd	SL1344_1819	148	162	324	329	246	100	123	314	753	759
1799	zwf	SL1344_1820	204	258	1100	1167	1121	93	85	824	1193	1194
1800	hexR	SL1344_1821	82	139	692	773	703	68	77	201	538	666
1801	pykA	SL1344_1822	253	321	1256	1394	1334	147	121	717	1291	1321
1802	lpxM	SL1344_1823	174	195	569	601	509	145	148	357	637	636
1803	mepM	SL1344_1824	192	267	944	977	937	108	78	498	879	909
1804	znuA	SL1344_1825	135	223	451	477	444	59	50	145	471	477
1805	znuC	SL1344_1826	174	192	289	312	248	208	185	215	364	366
1806	znuB	SL1344_1827	100	113	376	408	270	133	105	218	508	520
1807	ruvB	SL1344_1828	237	263	619	647	542	178	152	373	690	672
1808	ruvA	SL1344_1829	92	94	212	222	238	63	66	126	238	247
1809		SL1344_1832	46	54	65	70	36	110	135	28	178	165
1810	ruvC	SL1344_1833	97	130	328	296	287	110	106	196	358	355
1811		SL1344_1834	159	217	545	515	472	115	127	465	566	582
1812	nudB	SL1344_1835	132	182	322	282	283	176	163	204	360	342
1813	aspS	SL1344_1836	555	685	1558	1470	1404	535	466	1275	1655	1643
1814	yecD	SL1344_1837	24	38	197	248	205	16	11	90	198	186
1815	yecE	SL1344_1838	53	73	242	321	200	52	41	81	267	266
1816	yecN	SL1344_1839	75	96	151	169	178	65	65	60	163	164
1817	cmoA	SL1344_1840	51	78	372	368	337	50	41	305	462	436
1818	cmoB	SL1344_1841	108	140	614	610	517	72	87	535	764	772
1819	cutC	SL1344_1842	117	145	279	276	196	62	70	133	383	352
1820		SL1344_1843	16	25	142	126	103	11	17	79	169	159
1821	argS	SL1344_1844	304	326	1274	1125	995	316	275	953	1423	1424
1822	mrdA	SL1344_1845	62	77	145	168	102	108	128	68	403	362
1823		SL1344_1846	79	94	195	229	165	78	85	208	416	406
1824	flhe	SL1344_1847	21	37	174	183	122	13	13	156	240	226
1825	flhA	SL1344_1848	72	89	938	880	717	47	56	557	1203	1168
1826	flhB	SL1344_1849	35	64	422	424	363	24	38	282	557	551
1827	cheZ	SL1344_1850	166	147	554	567	581	111	130	428	527	529
1828	cheY	SL1344_1851	26	31	212	199	203	18	16	123	196	204
1829	cheB	SL1344_1852	54	49	617	669	685	38	40	287	561	573
1830	cheR	SL1344_1853	55	47	543	667	632	30	54	251	510	528
1831	tar/cheM	SL1344_1854	330	292	1294	1460	1350	171	214	491	994	1026
1832	cheW	SL1344_1855	190	168	327	367	342	118	136	216	306	289
1833	cheA	SL1344_1856	485	473	1574	1688	1628	285	285	1085	1471	1487
1834	motB	SL1344_1857	141	114	552	621	567	67	74	337	489	510
1835	motA	SL1344_1858	214	217	596	639	593	128	141	290	554	564
1836	flhC	SL1344_1859	148	183	340	389	352	149	159	193	341	356
1837	flhD	SL1344_1860	182	203	255	267	258	211	204	110	249	259
1838	SL1344_RS09635	-	7	4	5	4	3	16	23	1	2	9
1839	uspC	SL1344_1861	10	16	61	73	49	7	12	3	27	31
1840	otsA	SL1344_1862	70	98	241	435	228	26	40	82	324	277
1841	otsB	SL1344_1863	15	38	100	188	133	10	12	30	118	93
1842		SL1344_1864	38	42	47	65	53	46	45	24	53	62
1843		SL1344_1865	120	101	109	158	87	153	192	12	42	59
1844		SL1344_1866	94	95	99	111	91	129	122	16	59	54
1845		SL1344_1867	39	48	66	77	67	36	51	16	65	66
1846	ftnA	SL1344_1868	103	134	250	231	200	144	148	118	267	266
1847		SL1344_1869	2	5	17	17	7	8	5	3	25	28
1848	tyrP	SL1344_1870	150	203	631	670	453	176	162	347	897	878
1849	yecA	SL1344_1871	179	220	439	517	498	137	135	202	449	441
1850		SL1344_1872	131	173	206	166	158	141	136	69	227	209
1851		SL1344_1873	139	207	380	444	328	157	159	64	337	375
1852		SL1344_1874	134	173	55	82	63	272	299	11	82	91
tRNA13	tRNA	SL1344_tRNA_30	146	175	242	254	226	161	173	102	263	255
1853	pgsA	SL1344_1875	75	134	443	457	405	58	44	178	366	395
1854	uvrC	SL1344_1876	142	176	997	1096	1011	192	170	526	1107	1117
1855	uvrY/sirA	SL1344_1877	204	237	394	422	445	201	187	186	381	400
1856		-	6	10	27	24	24	4	16	2	16	16
1857	yecF	SL1344_1878	56	61	127	138	95	62	73	61	120	141
1858	sdiA	SL1344_1879	55	72	261	277	238	82	90	52	267	301
1859	yecC	SL1344_1880	82	136	364	416	340	45	52	156	331	317
1860	tcyL	SL1344_1881	20	40	236	266	221	19	12	50	223	230
1861	dcyD	SL1344_1882	94	166	523	574	521	53	36	238	447	442
1862	tcyJ/fliY	SL1344_1883	254	295	659	710	699	141	166	236	486	486
1863	fliZ	SL1344_1884	68	72	391	408	413	27	36	128	325	313
1864	fliA	SL1344_1885	119	156	541	561	587	47	41	380	494	502
1865	tnpA	SL1344_1886	102	135	130	159	118	127	159	67	235	193
1866	fliB	SL1344_1887	79	104	838	895	757	69	84	318	866	867
1867	fliC	SL1344_1888	766	842	1587	1604	1613	367	440	1219	1566	1579
1868	fliD	SL1344_1889	342	398	1086	1154	1118	310	330	524	973	966
1869	fliS	SL1344_1890	58	71	224	237	253	40	43	123	182	177
1870	fliT	SL1344_1891	18	35	191	218	151	18	24	38	152	164
1871	amyA	SL1344_1892	78	95	301	368	231	69	64	99	446	409
1872		SL1344_1893	56	73	248	253	235	43	35	215	264	271
1873	yedE	SL1344_1894	11	46	641	576	534	25	25	421	687	716
1874	yedF	SL1344_1895	15	27	93	81	58	29	30	46	122	118
1875		SL1344_1896	35	51	190	208	117	50	63	51	182	166
1876	fliE	SL1344_1897	10	14	240	249	227	4	5	121	217	223
1877	fliF	SL1344_1898	126	152	1260	1344	1200	29	24	769	1303	1259
1878	fliG	SL1344_1899	149	186	674	680	662	55	71	450	676	667
1879	fliH	SL1344_1900	39	71	435	434	405	7	8	246	446	434
1880	fliI	SL1344_1901	83	135	855	882	743	20	14	489	883	873
1881	fliJ	SL1344_1902	12	18	157	170	160	6	6	76	165	171
1882	fliK	SL1344_1903	99	133	927	955	880	38	44	558	895	858
1883	fliL	SL1344_1904	23	33	341	361	340	8	12	208	347	353
1884	fliM	SL1344_1905	46	82	655	682	670	19	26	371	702	694
1885	fliN	SL1344_1906	29	43	210	209	221	3	7	171	233	220
1886	fliO	SL1344_1907	12	33	184	183	185	6	5	154	187	197
1887	fliP	SL1344_1908	28	31	367	383	357	20	23	215	401	399
1888	fliQ	SL1344_1909	13	11	76	80	58	6	4	39	82	87
1889	fliR	SL1344_1910	28	37	228	226	149	33	19	60	318	296
1890	rcsA	SL1344_1911	105	145	63	99	46	206	209	19	148	134
1891	dsrB	SL1344_1912	21	41	24	32	28	24	30	19	49	45
1892	yodD	SL1344_1913	7	14	7	27	12	14	16	1	31	45
1893		SL1344_1914	13	27	65	152	87	18	21	27	65	82
1894	yedQ	SL1344_1915	85	119	364	445	292	68	86	99	434	449
1895		SL1344_1916	13	12	68	84	106	4	7	41	81	62
1896		SL1344_1917	27	33	230	275	200	24	20	107	259	250
1897	yedA	SL1344_1918	42	52	185	229	182	47	33	117	260	233
1898		SL1344_1919	21	16	134	135	98	26	15	57	141	159
1899		SL1344_1920	154	194	686	735	573	144	173	275	744	734
1900		SL1344_1921	93	104	180	214	170	93	94	35	165	169
1901		SL1344_1922	54	63	10	8	7	59	50	9	52	26
1902	ompS1	SL1344_1923	139	184	138	171	100	239	258	34	174	149
1903	SL1344_RS25455	-	125	154	43	33	7	141	152	4	78	92
1904	cspB	SL1344_1924	225	249	79	75	91	274	292	34	136	144
1905		SL1344_1925	111	97	309	321	226	117	126	175	426	418
1906		SL1344_1926	51	47	80	76	76	87	82	22	98	124
1907		SL1344_1927	27	27	14	25	10	42	38	14	56	62
1908	SL1344_RS25465	SL1344_1927B	5	12	13	19	12	11	6	2	20	38
1909	sseK/sseK3	SL1344_1928	312	467	41	38	13	511	490	9	44	44
1910		SL1344_1929	56	66	27	22	19	46	43	10	35	30
1911		SL1344_1930	16	35	104	114	48	29	25	26	120	124
1912		SL1344_1931	0	4	16	8	9	1	1	6	23	24
1913		SL1344_1932	4	4	33	27	22	3	2	12	40	39
1914		SL1344_1933	4	7	52	57	36	1	2	29	61	64
1915		SL1344_1934	2	14	50	49	32	6	5	15	50	48
1916		SL1344_1935	3	5	35	25	29	7	4	18	48	46
1917		SL1344_1936	11	19	145	121	97	1	12	50	151	130
1918		SL1344_1937	23	32	186	196	112	12	13	43	153	163
1919		SL1344_1938	38	50	391	419	284	6	9	154	306	310
1920		SL1344_1939	6	10	70	65	32	2	4	15	51	52
1921		SL1344_1940	6	16	30	35	32	9	10	5	25	30
1922		SL1344_1941	28	35	264	160	111	31	27	35	145	148
1923		-	0	1	1	0	1	0	0	0	0	0
1924		SL1344_1942	1	2	52	31	20	0	0	5	30	21
1925		SL1344_1943	1	5	46	20	9	0	0	3	27	26
1926		SL1344_1944	2	4	42	14	13	0	0	5	17	11
1927		SL1344_1945	5	8	44	31	24	5	3	5	20	24
1928		SL1344_1946	4	10	15	11	2	13	13	0	8	8
1929		SL1344_1947	9	22	232	141	72	2	5	15	96	83
1930		SL1344_1948	2	6	25	5	3	2	0	1	8	5
1931		SL1344_1949	8	7	128	66	53	8	2	25	73	88
1932		-	0	0	8	3	3	0	0	1	6	6
1933		SL1344_1950	31	35	174	109	75	21	32	23	129	116
1934		SL1344_1951	3	6	28	28	10	3	6	5	15	21
1935		SL1344_1952	6	6	27	24	6	5	4	2	10	14
1936		SL1344_1953	28	38	50	40	14	42	59	4	24	28
1937		SL1344_1954	10	13	23	20	11	25	17	1	8	12
1938		SL1344_1955	7	4	65	35	16	5	9	1	29	27
1939		SL1344_1956	3	4	67	44	25	4	1	8	38	32
1940		SL1344_1957	11	15	47	21	18	16	14	7	39	28
1941		-	170	211	201	218	170	155	211	38	186	204
1942		SL1344_1958	33	30	30	32	36	18	23	4	22	30
1943		SL1344_1959	13	18	24	24	18	10	15	11	48	48
1944		SL1344_1960	19	47	166	158	92	27	28	90	208	190
1945		SL1344_1961	15	14	175	120	71	11	13	33	143	163
1946		-	4	2	40	31	15	2	1	3	45	39
1947		SL1344_1962	7	12	122	106	56	7	14	32	128	131
1948		SL1344_1963	2	6	47	35	22	1	3	17	47	48
1949		SL1344_1964	14	12	122	82	46	10	16	33	106	119
1950		-	2	1	11	11	8	1	1	5	13	12
1951		SL1344_1965	100	137	202	174	107	138	185	31	188	205
1952		SL1344_ncRNA_51	124	181	93	89	47	147	156	33	106	130
1953		SL1344_ncRNA_52	39	54	12	13	19	48	66	0	13	16
1954		SL1344_1967	325	376	333	340	343	356	390	179	309	330
1955		SL1344_1968	42	68	128	117	72	47	61	14	90	105
1956		SL1344_1969	37	60	355	329	236	57	46	95	315	307
1957		SL1344_1970	14	7	91	75	57	9	12	22	69	63
1958		-	0	2	24	18	15	1	2	1	16	17
1959		SL1344_1971	15	16	49	49	30	20	26	11	42	43
1960		SL1344_1972	7	13	58	55	32	11	9	7	45	47
1961		SL1344_1973	36	60	138	147	100	38	49	59	116	123
1962		SL1344_1974	14	23	117	122	83	15	22	31	107	93
1963		SL1344_1975	7	8	21	23	19	2	5	5	19	17
1964		SL1344_1976	178	209	181	225	115	249	269	99	278	278
tRNA14	tRNA	SL1344_tRNA_31	48	49	34	41	56	71	68	12	32	29
1965	mtfA	SL1344_1977	153	125	445	502	435	151	130	15	101	182
tRNA15	tRNA	SL1344_tRNA_32	38	36	19	29	10	69	74	4	35	36
tRNA16	tRNA	SL1344_tRNA_33	8	8	8	13	21	32	35	3	18	24
1966		SL1344_1979	48	75	167	193	122	99	99	252	366	400
1967		SL1344_1982	85	90	59	95	48	167	154	10	61	83
1968		SL1344_1983	131	122	109	139	97	169	156	46	137	134
1969		-	8	8	48	76	22	1	7	16	108	90
1970		SL1344_1986	92	134	885	1057	939	65	48	333	813	800
1971		-	3	3	12	11	6	5	6	8	14	16
1972		SL1344_1987	57	71	77	87	36	97	131	20	116	110
tRNA17	tRNA	SL1344_tRNA_34	34	49	12	33	29	64	65	3	45	43
1973		SL1344_1990	44	59	212	289	182	49	77	87	255	259
tRNA18	tRNA	SL1344_tRNA_35	16	17	16	30	27	27	26	5	36	35
1974	ldtA	SL1344_1991	125	169	407	446	336	224	236	224	565	586
1975	cobT	SL1344_1992	37	61	384	401	291	19	22	148	304	303
1976	cobS	SL1344_1993	54	56	260	283	224	28	26	91	184	192
1977	cobU	SL1344_1994	6	9	106	124	74	3	5	26	82	77
1978		SL1344_1995	24	32	428	446	381	13	9	116	323	325
[truncated: 2,639 more rows]

## Sheet: TPM
			WT					ΔgreA ΔgreB
			Infection		Broth			Infection		Broth
GeneID	Locus	Systematic identifier	Rep 1	Rep 2	Rep 1	Rep 2	Rep 3	Rep 1	Rep 2	Rep 1	Rep 2	Rep 3
1	thrL	SL1344_0001	0	0	0	0	0	0	0	0	0	0
2	thrA	SL1344_0002	0	0	0	0	0	0	0	0	0	0
3	thrB	SL1344_0003	0	0	0	0	0	0	0	0	0	0
4	thrC	SL1344_0004	0	0	0	0	0	0	0	0	0	0
5	yaaA	SL1344_0005	0	0	0	0	0	0	0	0	0	0
6		SL1344_0006	0	0	0	0.371642	0	0	0	0	0	0
7	talB	SL1344_0007	0	0	0	0	0	0	0	0	0	0
8	mog	SL1344_0008	0	0	0	0	0	0	0	0	0	0
9	satP	SL1344_0009	19.3358	25.9028	161.687	100.361	95.0055	39.7968	21.4729	197.794	257.518	247.673
10	msyB	SL1344_0010	0	0	0	0	0	0	0	0	0	0
11		SL1344_0011	0	0	0	0	0	0	0	0	0	0
12	dnaK	SL1344_0012	0	0	0	0	0	0	0	0	0	0
13	dnaJ	SL1344_0013	0	0	0	0	0	0	0	0	0	0
14		SL1344_0014	0	0	0	0	0	0	0	0	0	0
15	SL1344_RS00075	SL1344_0015	3.97225	13.0987	1.71439	0	0	32.7026	7.84226	0	1.55028	3.07204
16		SL1344_0016	0	0	0	0	0	0	0	0	0	0
17		SL1344_0017	0	0	0	0	0	0	0	0	0	0
18		SL1344_0018	0	0	0	0	0	0	0	0	0	0
19		SL1344_0019	0	0	0	0	0	0	0	0	0	0
20		SL1344_0020	0	0	0	0	0	0	0	0	0	0
21		SL1344_0021	0	0	0	0	0	0	0	0	0	0
22	bcfB	SL1344_0022	0	0	0	0	0	0	0	0	0	0
23	bcfC	SL1344_0023	0	0	0	0	0	0	0	0	0	0
24		SL1344_0024	0	0	0	0	0	0	0	0	0	0
25		SL1344_0025	0	0	0	0	0	0	0	0	0	0
26	bcfF	SL1344_0026	0	0	0	0	0	0	0	0	0	0
27	bcfG	SL1344_0027	0	0	0	0	0	0	0	0	0	0
28		SL1344_0028	0	0	0	0	0	0	0	0	0	0
29		SL1344_0029	4.75843	7.84557	6.16107	1.84659	6.44973	14.6906	23.4859	0	1.8571	1.84002
30	SL1344_RS00150	SL1344_0030	9.13618	27.6164	0	0	0	56.4119	78.1612	0	1.18854	0
31		SL1344_0031	43.6355	50.5864	7.65076	6.35008	4.31265	98.2297	110.377	4.29198	8.51495	6.85477
32		SL1344_0032	9.32263	2.56182	2.68237	6.02969	4.21207	35.1775	46.0133	0	0	3.60494
33		SL1344_0033	0	0.657221	0	0	0	1.64084	2.36089	0	0	0
34		SL1344_0034	0	0	0	0	0	0	0	0	0	0
35	SL1344_RS00175	SL1344_0035	3.59692	7.41314	0	0	0	18.5078	12.4272	0	0	0
36		SL1344_0036	0.917287	5.2934	3.56303	6.05149	3.72996	6.60782	4.52741	1.44359	3.22196	2.12822
37		SL1344_0037	23.013	29.4061	9.4356	18.3078	12.4771	39.0763	54.5205	5.43254	16.6157	17.7977
38		SL1344_0038	0	0	0	0	0	0	0	0	0	0
39		SL1344_0039	51.9101	43.4524	17.9231	22.624	17.3196	72.323	70.1622	28.2787	29.9214	24.0876
40	nhaA	SL1344_0040	0	0	0	0	0	0	0	0	0	0
41	nhaR	SL1344_0041	0	0	0	0	0	0	0	0	0	0
42		SL1344_0042	0.671778	0.553805	8.40805	12.2527	8.49847	2.76529	0	2.64304	7.07883	5.71489
43		SL1344_0043	0	0	0	0	0	0	0	0	0	0
44	rpsT	SL1344_0044	207.64	184.014	71.6925	70.5063	79.7421	202.997	204.968	106.202	66.8556	66.2408
45	yaaY	SL1344_0045	0	0	0	0	0	0	0	0	0	0
46	ribF	SL1344_0046	0	0	0	0	0	0	0	0	0	0
47	ileS	SL1344_0047	62.8414	80.4981	114.746	103.175	125.8	47.2587	44.8544	162.039	113.006	109.35
48	lspA	SL1344_0048	0	0	0	0	0	0	0	0	0	0
49	fkpB	SL1344_0049	0	0	0	0	0	0	0	0	0	0
50	ispH	SL1344_0050	0	0	0	0	0	0	0	0	0	0
51		SL1344_0051	1.13917	0.939121	3.93325	2.21039	1.02938	4.68927	4.49806	1.79278	2.66756	5.28605
52	rihC	SL1344_0052	0	0	5.77977	8.08411	14.118	1.53127	2.93766	9.36686	9.29155	10.3569
53		SL1344_0053	35.9064	29.6008	68.0139	68.1224	51.3725	51.3209	57.1047	18.836	78.6308	77.9076
54		SL1344_0054	1.69188	2.78954	0.730201	1.9697	0.764412	4.35277	6.68045	0.665654	1.65076	1.30846
55		SL1344_0055	0	0	0	0	0	0	0	0	0	0
56	oadA	SL1344_0056	0	0	2.99728	2.09613	2.0918	0.794087	0	4.85748	3.61382	2.08867
57		SL1344_0057	5.71011	4.70734	9.85772	13.2955	5.15978	5.87624	0	0	8.91408	8.8321
58	citS	SL1344_0058	6.13166	5.89734	5.29273	6.34534	6.00243	16.8268	10.0879	0.804146	4.38724	2.76621
59	citC	SL1344_0059	14.398	11.8695	22.5965	23.3655	22.4724	21.5518	7.75238	6.17971	17.3684	16.1964
60	citD	SL1344_0060	0	0	8.04711	0	0	0	0	0	0	1.80247
61	citE	SL1344_0061	0	0	0	0	0	0	0	0	0	0
62	citF	SL1344_0062	4.50502	8.91331	18.6655	20.9791	22.7967	7.41774	6.22586	10.6347	16.1755	16.0267
63	citX	SL1344_0063	0	0	0	0	0	0	0	0	0	0
64	citG	SL1344_0064	0	0	0.650674	0.585059	0	0	0	1.18631	0.588388	0.582977
65	dapB	SL1344_0065	120.037	126.445	265.511	259.44	270.418	34.3138	34.5603	345.023	267.423	232.084
66	carA	SL1344_0067	170.558	155.355	240.394	184.216	158.97	119.059	131.865	473.014	381.7	332.53
67	carB	SL1344_0068	205.479	184.094	311.856	233.948	220.394	91.3111	84.6542	579.602	441.728	396.131
68	caiF	SL1344_0069	411.82	382.293	76.1733	75.2067	57.8521	580.501	642.234	32.6776	83.7384	82.9682
69	caiE	SL1344_0070	98.7074	71.9112	22.7867	35.6328	17.6314	141.738	151.821	28.9008	54.6492	54.1466
70	caiD	SL1344_0071	76.716	66.1184	53.4273	54.8058	38.5999	57.4167	46.4699	79.5736	69.4074	63.3754
71	caiC	SL1344_0072	23.8105	34.1691	27.7843	40.7249	33.4689	23.5957	22.6336	36.0841	57.8211	60.3584
72	caiA	SL1344_0074	44.362	44.4788	57.4387	64.6744	68.7971	65.3944	44.9747	39.6248	47.729	50.999
73	caiT	SL1344_0075	9.93063	12.6522	14.8061	18.5681	13.0524	9.2905	9.80283	4.97267	6.34204	11.5201
74		SL1344_0076	17.7747	39.5637	20.7127	19.3138	15.2585	25.6085	12.2821	11.1892	18.0363	17.8704
75		SL1344_0077	14.5481	25.1858	25.1152	35.5675	29.5784	13.4742	8.6165	26.3294	18.1688	26.4401
76		SL1344_0078	6.38894	10.5339	18.3827	26.8595	23.5738	4.38321	3.15336	17.5956	23.2722	29.2345
77	fixX	SL1344_0079	14.2753	11.7684	18.4832	46.1649	17.1993	4.89687	14.0916	22.4658	37.142	27.6003
78		SL1344_0080	64.3825	67.3982	72.334	105.491	63.2564	67.3073	89.7825	90.0643	107.288	103.535
79		SL1344_0081	350.022	332.571	122.901	149.646	142.062	329.68	456.786	51.3505	90.2985	98.6443
80		SL1344_0082	52.5823	75.8594	93.6128	75.2454	69.787	23.6741	38.9292	33.6179	87.2169	94.0396
81		SL1344_0083	1031.35	1067.65	142.276	190.066	102.132	625.184	706.612	118.583	147.036	163.895
82		SL1344_0084	174.022	133.3	31.9202	40.5195	28.5017	185.801	206.139	28.528	58.2953	62.8061
83	kefF	SL1344_0086	80.0061	114.891	113.614	134.207	116.605	172.635	185.977	54.8319	143.028	140.715
84	kefC	SL1344_0087	36.0445	46.088	106.038	137.308	122.638	27.2521	25.4147	119.818	122.587	110.935
85	folA	SL1344_0088	399.708	414.246	417.721	352.33	294.108	314.379	346.653	449.317	551.559	527.718
86	apaH	SL1344_0089	171.102	219.565	388.735	370.833	339.853	156.146	108.351	494.089	455.469	448.783
87	apaG	SL1344_0090	177.648	173.35	269.131	241.992	257.17	111.928	78.7338	348.042	290.061	290.198
88	rsmA/ksgA	SL1344_0091	215.067	185.545	374.881	351.311	443.666	125.245	111.91	590.343	398.856	389.386
89	pdxA	SL1344_0092	143.964	183.729	418.206	403.968	420.913	65.529	46.4595	555.519	439.761	434.111
90	surA	SL1344_0093	340.743	373.954	431.074	400.827	475.807	108.484	116.674	609.981	422.64	416.694
91	lptD/imp	SL1344_0094	247.269	268.444	447.167	415.139	465.757	151.125	141.524	469.07	434.944	427.353
92	djlA	SL1344_0095	175.307	177.872	202.974	207.364	234.57	123.163	108.157	221.508	279.593	283.54
93	rluA	SL1344_0096	284.467	217.394	422.089	296.529	227.969	282.06	254.161	692.764	564.829	553.211
94	rapA	SL1344_0097	99.9417	73.8407	311.703	216.24	191.056	147.967	100.982	620.604	452.972	448.077
95	polB	SL1344_0098	235.979	171.962	143.088	140.869	110.83	257.835	203.034	125.167	207.844	202.102
96		SL1344_0099	156.683	141.903	37.145	36.8248	31.9059	233.914	215.662	24.3108	59.4272	65.7074
97		-	212.574	242.358	0	1.75518	0	400.283	517.9	0	3.53033	5.24679
98		SL1344_0100	274.085	236.712	15.4907	11.3961	20.6391	406.3	370.407	2.56752	8.91408	21.4494
99	araD	SL1344_0101	102.388	87.654	39.9407	90.9288	51.5978	123.604	95.2396	21.6911	39.9597	38.0694
100	araA	SL1344_0102	59.2666	41.3419	33.0558	69.7062	42.0198	64.7442	55.8037	12.197	25.6213	29.2641
101	araB	SL1344_0103	63.3121	70.6928	54.9957	84.9044	75.6768	79.1746	76.7372	36.5759	54.7356	51.1332
102	araC	SL1344_0104	69.6553	64.1	356.556	367.119	390.826	63.3467	36.778	147.86	211.789	291.898
103		SL1344_0105	128.477	186.823	235.661	268.679	291.044	91.8163	63.412	336.987	332.189	342.934
104	thiQ	SL1344_0106	174.207	202.655	245.607	238.117	152.17	145.412	110.822	342.699	349.764	331.578
105	thiP	SL1344_0107	108.035	90.4652	126.663	133.698	106.463	124.309	89.0104	202.82	208.161	201.642
106		SL1344_0108	75.2063	48.2216	146.664	150.79	144.096	81.6941	70.1141	210.412	220.134	195.491
107	sgrR/yabN	SL1344_0109	76.8232	69.461	151.164	189.775	138.465	51.8554	55.4489	120.901	179.571	168.018
108	sgrT	SL1344_0109A	367.675	266.367	91.3642	116.741	85.5769	183.453	153.976	105.206	86.9667	107.709
109	leuD	SL1344_0110	126.64	184.565	150.306	138.659	107.283	51.1989	64.7375	74.7378	172.104	149.534
110	leuC	SL1344_0111	84.1233	140.313	126.229	137.795	118.443	15.0995	18.3462	76.9707	131.325	126.335
111	leuB	SL1344_0112	134.282	177.948	120.784	153.409	155.928	36.1615	30.9705	111.589	139.589	131.996
112	leuA	SL1344_0113	90.6644	140.861	65.091	102.845	72.4733	21.5313	30.1194	30.8691	102.41	101.805
113	leuL	SL1344_0114	252.032	155.829	13.5968	6.11286	21.3508	421.468	202.141	0	24.5906	24.3644
114	leuO	SL1344_0115	78.3101	70.5354	7.51064	4.50217	5.8969	95.5122	114.522	0	7.92363	6.72922
115	ilvI	SL1344_0116	84.2117	110.684	149.837	197.621	176.599	63.77	55.6801	93.1453	122.782	113.973
116	ilvN	SL1344_0117	217.263	208.96	221.198	252.938	218.976	180.587	156.726	254.247	217.417	224.034
117	cra	SL1344_0118	130.906	124.78	404.902	392.117	441.123	75.7772	86.1478	348.723	276.736	288.955
118	mraZ	SL1344_0119	391.124	332.283	320.859	309.359	370.965	331.835	315.356	561.499	349.572	345.202
119	rsmH	SL1344_0120	336.06	317.821	343.45	340.997	370.716	294.935	308.758	396.085	341.233	336.407
120	ftsL	SL1344_0121	378.178	361.154	310.276	299.33	274.061	315.968	291.996	318.205	306.878	288.129
121	ftsI	SL1344_0122	215.608	210.352	289.204	296.157	289.438	247.421	248.05	334.432	321.452	305.6
122	murE	SL1344_0123	131.701	137.424	318.786	296.289	339.547	106.151	75.4581	512.366	354.047	330.492
123	murF	SL1344_0124	164.371	187.878	396.92	380.374	420.984	146.322	117.461	572.903	407.332	401.246
124	mraY	SL1344_0125	199.933	213.852	362.087	332.448	356.754	160.172	129.908	532.708	382.244	379.218
125	murD	SL1344_0126	207.073	243.624	395.207	351.316	398.678	138.139	106.826	615.738	391.083	391.51
126	ftsW	SL1344_0127	107.873	137.931	330.174	298.588	350.617	66.8334	56.5021	537.014	366.444	353.71
127	murG	SL1344_0128	275.882	328.985	428.091	394.383	453.365	146.576	108.933	684.577	444.703	428.208
128	murC	SL1344_0129	232.118	242.639	438.388	402.828	454.732	148.1	120.981	633.427	439.182	424.731
129	ddlB	SL1344_0130	371.994	361.868	338.438	301.999	335.47	269.503	239.419	491.76	340.884	329.693
130	ftsQ	SL1344_0131	161.615	193.052	265.482	255.35	225.764	178.196	149.767	260.831	306.361	288.877
131	ftsA	SL1344_0132	427.512	434.731	360.591	337.282	371.112	308.189	323.47	533.63	354.869	341.536
132	ftsZ	SL1344_0133	548.409	548.209	522.151	475.498	576.176	296.261	284.18	891.144	482.382	479.326
133	lpxC	SL1344_0134	1103.21	940.238	563.758	509.805	587.473	1001.65	913.649	821.104	532.515	529.349
134	secM	SL1344_0135	313.712	333.484	374.118	413.281	446.352	288.856	290.66	472.053	416.707	421.387
135	secA	SL1344_0136	315.512	298.097	464.908	474.038	528.106	188.665	148.477	689.417	462.9	451.984
136	mutT	SL1344_0137	34.6067	37.0882	201.635	241.736	179.811	17.8068	27.3291	258.697	337.655	331.873
137	yacG	SL1344_0138	85.6517	100.031	345.02	360.086	306.362	44.0718	28.1831	404.385	470.775	455.405
138	zapD	SL1344_0139	119.728	101.739	333.89	310.228	336.218	56.8669	63.6393	379.745	347.937	339.751
139	coaE	SL1344_0140	231.715	205.577	287.636	282.609	335.012	161.242	159.024	281.311	299.72	264.536
140	guaC	SL1344_0141	347.857	350.616	470.224	428.41	507.082	303.944	304.507	590.825	376.031	358.868
141	hofC	SL1344_0142	14.8093	13.1477	42.2825	47.3023	27.2787	24.6187	16.8677	31.3737	58.2416	71.3616
142	gspE	SL1344_0143	11.8652	9.78149	20.9103	32.9989	17.4226	19.3331	12.6885	6.2243	19.6804	17.5877
143	ppdD	SL1344_0144	28.1595	38.6905	36.46	42.497	36.7546	22.539	24.7085	29.5441	43.9599	41.1358
144	nadC	SL1344_0145	130.298	157.965	369.168	357.52	340.061	69.4106	84.7385	318.442	357.76	327.203
145	ampD	SL1344_0146	38.8774	70.1094	191.911	192.36	225.054	35.0074	28.7828	151.047	174.488	173.823
146	ampE	SL1344_0147	80.1419	126.851	242.811	256.89	251.291	39.5873	47.4663	247.203	217.691	207.632
147		SL1344_0148	30.2618	49.8949	87.0713	101.219	67.0609	34.1082	29.8723	51.0265	120.354	110.332
148		SL1344_0149	14.6101	16.8621	25.2223	34.7742	25.5239	19.0445	24.9983	22.2263	38.3933	46.3262
149	aroP	SL1344_0150	209.454	194.049	195.432	256.233	270.832	197.072	176.237	170.309	226.939	209.811
150	pdhR	SL1344_0151	487.263	485.872	303.85	307.273	297.042	400.045	422.636	773.882	505.481	493.905
151	aceE	SL1344_0152	301.967	319.336	494.218	431.404	486.926	130.23	128.982	895.395	537.455	521.969
152	aceF	SL1344_0153	285.687	322.789	518.547	442.62	529.083	85.8118	64.4186	972.806	545.033	533.852
153	lpdA	SL1344_0154	730.894	629.496	588.973	544.881	614.394	609.645	572.444	956.524	555.488	547.776
154		SL1344_0155	182.724	202.168	97.5395	126.89	58.6586	291.956	327.518	170.267	290.881	308.659
155		SL1344_0156	29.4157	42.794	58.9969	73.1923	42.9982	33.8329	51.2421	74.8861	97.9199	97.0193
156	acnB	SL1344_0159	372.41	451.383	586.227	548.195	639.67	206.822	208.803	693.587	497.583	488.723
157	SL1344_RS00810	SL1344_0160	317.003	394.01	204.17	211.34	146.898	687.583	755.829	94.6603	197.95	205.559
158	yacL	SL1344_0161	279.371	245.871	252.553	281.293	327.497	233.107	212.422	320.834	266.686	262.773
159	kdgT	SL1344_0162	37.3492	39.0798	356.49	314.409	366.053	39.9141	25.5243	53.1267	88.5802	100.542
160		SL1344_0163	35.5535	33.7508	349.67	333.641	374.328	24.3919	10.6351	100.037	79.8904	102.069
161		SL1344_0164	37.6032	36.7402	399.117	371.301	400.198	21.4984	15.1227	120.548	132.624	138.406
162	pdxAb	SL1344_0165	306.918	273.614	357.342	322	385.371	200.159	193.759	230.275	283.44	295.323
163	speD	SL1344_0166	208.581	177.636	447.875	369.932	310.755	262.546	231.421	523.581	526.099	481.266
164	speE	SL1344_0167	294.459	341.159	417.665	329.839	302.755	303.026	383.369	524.777	511.24	499.768
165		SL1344_0168	531.631	522.678	271.937	250.627	284.678	636.255	625.86	220.01	284.329	258.872
166	cueO	SL1344_0169	61.2481	77.1408	245.617	249.899	257.509	53.4005	48.7038	189.433	200.525	189.471
167		SL1344_0170	107.754	128.049	149.907	208.857	173.503	81.3974	85.4334	219.19	269.324	205.454
168	hpt	SL1344_0171	436.393	452.326	464.8	398.122	417.395	386.059	377.874	686.777	635.44	589.136
169	can	SL1344_0172	510.551	512.909	575.405	518.183	559.405	350.979	310.142	798.604	707.48	701.772
170		SL1344_0173	178.88	135.279	199.068	207.679	202.384	174.956	166.363	255.921	255.018	252.101
171		SL1344_0174	126.2	128.948	268.498	248.32	244.136	139.018	92.9934	328.683	291.355	287.301
172		SL1344_0175	36.7985	53.3499	110.078	124.584	96.8893	52.2333	36.3249	137.79	170.853	168.791
173		SL1344_0176	24.2125	25.7268	29.2597	34.0348	30.1443	32.6689	26.0254	26.6732	35.9083	38.0748
174		SL1344_0177	20.0355	23.1238	16.4295	27.9905	14.4836	20.6184	19.7776	9.4593	25.022	24.7919
175		SL1344_0178	32.9918	52.3038	36.145	44.3183	29.8121	57.4566	60.124	5.99089	47.5418	41.2165
176	yadI	SL1344_0179	180.238	125.529	14.753	27.7366	36.5046	223.857	303.688	19.5621	55.7888	81.712
177		SL1344_0180	139.271	111.139	179.843	195.433	135.916	135.297	147.377	153.425	300.905	274.441
178	panD	SL1344_0181	417.243	388.449	406.728	364.317	416.033	229.497	230.791	370.775	428.157	397.792
179	panC	SL1344_0182	242.029	270.879	438.582	334.642	338.192	161.648	174.043	459.091	443.515	420.842
180	panB	SL1344_0183	57.1011	82.7351	326.35	254.494	252.517	67.6658	58.0743	403.023	393.705	377.372
181	folK	SL1344_0184	37.1157	42.3661	324.072	281.421	202.521	2.93812	19.7282	357.207	359.906	362.116
182	pcnB	SL1344_0185	168.044	216.558	425.987	380.406	403.183	88.4542	90.5674	507.642	422.901	424.987
183	gluQRS	SL1344_0186	58.056	69.272	342.877	297.629	283.012	48.7394	43.7357	181.53	286.801	317.247
184	dksA	SL1344_0187	429.761	406.318	487.698	468.841	537.704	235.05	201.732	624.314	412.863	428.822
185	sfsA	SL1344_0188	192.443	205.12	363.267	365.861	375.896	176.037	197.642	244.734	352.77	335.996
186	thpR	SL1344_0189	160.012	170.209	334.16	343.529	361.476	108.893	101.905	331.022	306.201	312.367
187	hrpB	SL1344_0190	203.026	204.101	282.101	281.229	297.866	146.833	149.197	426.019	318.046	304.435
188	mrcB	SL1344_0191	332.422	345.69	408.843	395.861	391.923	254.893	240.21	552.216	454.29	441.08
189	fhuA	SL1344_0192	484.968	394.643	394.849	390.972	434.553	434.037	378.658	518.499	443.262	433.136
190	fhuC	SL1344_0193	243.86	216.609	335.014	361.21	392.609	97.201	100.018	632.421	404.15	387.152
191	fhuD	SL1344_0194	89.2085	87.49	177.24	222.039	241.832	44.3191	44.0302	361.874	290.533	279.535
192	fhuB	SL1344_0195	215.641	186.632	187.297	248.704	232.19	142.412	125.332	534.951	384.616	366.792
193	stfA	SL1344_0196	107.484	64.4428	49.5522	28.4395	29.7998	138.265	137.449	49.9775	79.1304	77.458
194		SL1344_0197	64.9638	53.9804	18.0243	24.4101	18.6358	84.8938	79.3963	15.8224	33.0002	35.2885
195	stfD	SL1344_0198	10.9197	12.0028	16.495	15.5379	13.9787	9.36453	7.18614	8.59251	22.7291	19.7051
196		SL1344_0199	2.6714	2.20227	5.76475	14.5136	2.41393	8.24736	2.63702	16.8165	15.6387	15.4949
197	stfF	SL1344_0200	2.87301	9.4739	13.6396	13.3791	15.5767	2.9566	0	4.52142	20.1828	9.99861
198		SL1344_0201	7.74252	10.6381	16.708	22.0339	16.3247	5.31186	2.54763	22.3389	28.2028	19.9596
199		SL1344_0202	29.3663	25.5542	48.5845	65.2111	45.7009	25.1839	20.936	41.0804	119.067	106.616
200	hemL	SL1344_0203	350.898	354.539	447.406	399.383	424.383	297.252	300.972	597.686	445.078	438.916
201	clcA	SL1344_0204	132.995	116.79	150.569	144.362	138.9	115.045	112.257	161.526	157.971	152.419
202	erpA	SL1344_0205	814.311	668.034	426.882	369.961	443.293	613.173	623.46	531.366	426.326	413.189
203		SL1344_0206	595.169	582.987	485.303	488.353	389.961	544.682	539.815	651.509	604.272	587.674
204	btuF	SL1344_0207	145.426	115.656	275.425	251.635	214.894	167.264	116.533	333.874	339.87	325.498
205	mtnN	SL1344_0208	413.677	408.913	377.386	332.482	384.437	399.484	332.875	519.896	355.033	353.284
206	dgt	SL1344_0209	317.78	280.58	144.943	201.797	191.299	340.961	343.099	74.5901	118.737	113.456
207	degP	SL1344_0210	737.996	716.782	405.492	382.85	412.783	541.207	526.717	391.925	364.429	341.409
208	cdaR	SL1344_0211	233.138	266.343	439.766	439.968	432.032	224.089	211.447	106.16	179.205	244.37
209	yaeH	SL1344_0212	658.655	610.13	565.481	548.31	540.777	681.462	671.152	231.276	286.08	346.437
210		SL1344_0213	127.359	132.76	190.794	192.795	163.591	150.562	108.057	110.983	239.489	217.75
211	dapD	SL1344_0214	503.32	538.178	467.435	444.794	517.855	263.256	237.763	538.526	426.579	414.948
212	glnD	SL1344_0215	90.2338	73.5424	268.404	284.91	268.239	60.675	54.6582	279.171	331.152	319.978
213	map	SL1344_0216	355.104	429.168	473.17	431.476	457.955	239.485	307.994	523.581	457.478	445.271
214	rpsB	SL1344_0217	1332.67	1220.02	742.995	647.559	749.661	1353.96	1296.89	1182.33	669.661	674.451
215	tsf	SL1344_0218	1137.2	1044.9	680.321	592.367	699.841	1112.35	1078.1	1091.02	624.614	615.759
216	pyrH	SL1344_0219	662.562	655.138	629.753	553.063	620.027	608.021	547.824	975.871	608.515	597.079
217	frr	SL1344_0220	574.695	619.547	587.223	503.227	596.981	626.799	630.332	865.78	577.019	569.813
218	ispC	SL1344_0221	243.86	322.789	399.744	336.33	342.951	176.729	155.961	502.694	442.8	419.691
219	ispU	SL1344_0222	299.724	370.634	433.272	412.703	476.413	282.431	278.044	679.125	450.285	448.238
220	cdsA	SL1344_0223	145.348	205.411	337.093	330.992	366.597	136.427	89.8707	487.65	379.004	360.696
221	rseP/yaeL	SL1344_0224	507.453	521.044	387.751	358.477	449.393	420.067	384.94	615.295	407.557	396.759
222	bamA/yaeT	SL1344_0225	530.579	536.111	519.459	478.967	561.743	352.137	313.691	736.321	496.974	496.792
223	skp/hipA	SL1344_0226	800.825	729.929	540.349	471.634	569.487	510.725	506.601	789.91	483.121	486.311
224	lpxD	SL1344_0227	467.494	507.622	495.768	435.926	500.891	305.152	312.487	738.876	482.716	467.43
225	fabZ	SL1344_0228	616.091	602.045	452.677	396.532	483.39	491.749	465.763	759.108	446.877	439.281
226	lpxA	SL1344_0229	406.438	448.182	433.29	374.093	429.263	260.968	243.468	680.638	405.37	407.687
227	lpxB	SL1344_0230	202.761	215.333	312.461	293.449	309.318	153.427	155.412	481.461	346.788	340.37
228	rnhB	SL1344_0231	243.325	274.398	279.385	266.355	296.623	231.506	208.47	480.475	343.125	318.666
229	dnaE	SL1344_0232	192.796	197.538	347.61	290.416	324.075	193.951	162.739	591.968	412.766	398.015
230	accA	SL1344_0233	376.867	373.057	488.573	451.492	542.422	361.389	310.014	787.427	467.989	471.413
231		SL1344_0234	121.971	128.091	176.366	182.097	131.276	139.111	133.439	175.447	264.694	263.461
232	ldcC	SL1344_0235	51.8229	52.2159	262.596	290.489	301.493	35.5537	37.8933	200.367	272.666	257.046
233		SL1344_0236	84.3339	78.2143	271.466	301.364	317.525	39.7776	38.1556	298.623	271.537	251.375
234	tilS	SL1344_0237	103.868	130.189	311.056	344.263	310.305	74.1688	84.7456	373.631	330.504	315.988
235	rof	SL1344_0238	598.577	580.031	308.195	313.794	258.582	540.344	673.804	185.924	286.89	312.677
236	yaeP	SL1344_0239	211.359	247.311	79.4502	127.002	181.748	231.541	188.448	101.935	55.8793	52.729
237		SL1344_0240	138.047	124.15	209.07	201.624	226.804	69.74	81.7621	280.453	254.688	238.758
238	arfB	SL1344_0241	106.913	141.554	262.872	230.078	241.522	120.025	79.9521	359.453	299.665	295.656
239	nlpE	SL1344_0242	279.161	263.933	410.317	403.789	394.26	156.7	132.967	562.222	511.227	544.269
240	proS	SL1344_0243	216.047	230.685	542.949	486.959	540.652	91.0664	82.6312	793.557	537.334	533.625
241	yaeB	SL1344_0244	52.262	79.7855	389.296	341.025	332.325	23.9034	28.6608	511.764	390.558	391.457
242	rcsF	SL1344_0245	186.107	223.163	357.799	334.849	362.331	121.878	156.99	282.237	384.296	365.06
243	metQ	SL1344_0246	401.387	380.741	416.778	386.481	405.195	418.25	359.749	372.668	366.395	359.778
244	metI	SL1344_0247	125.727	112.285	248.704	206.547	164.734	99.1953	109.63	263.819	291.957	270.635
245	metN	SL1344_0248	286.833	275.872	246.443	207.677	172.793	337.542	347.373	206.895	311.475	317.339
246	gmhB	SL1344_0249	195.775	195.268	231.578	241.054	318.869	179.085	198.028	239.635	246.199	255.15
rRNA1	rRNA	SL1344_tRNA_3	70.7642	74.3551	200.019	81.2669	58.2	51.8401	55.4092	157.611	107.475	89.3259
247	dkgB	SL1344_0250	178.974	206.561	201.568	179.257	177.127	394.673	378.579	268.249	306.006	301.214
248		SL1344_0251	37.4433	49.3885	92.4363	120.894	92.0302	58.5698	41.3969	41.2487	115.737	115.252
249		SL1344_0252	25.6372	37.4666	48.2827	47.9361	41.5942	50.3678	36.8106	32.094	64.1268	59.0309
250		SL1344_0253	147.137	187.589	351.481	362.513	417.421	75.7089	64.1773	220.788	276.437	256.032
251		SL1344_0254	101.316	95.2459	181.044	227.627	196.754	62.1921	43.8648	142.662	261.526	244.687
252	mltD/dniR	SL1344_0255	381.676	444.307	318.646	297.399	295.556	314.43	309.52	452.47	368.683	353.284
253	gloB	SL1344_0256	170.397	198.755	203.413	234.957	208.848	236.915	239.78	112.686	249.028	243.233
254		SL1344_0257	47.3868	43.7529	143.162	170.653	146.444	56.568	61.7456	111.863	235.243	210.358
255	rnhA	SL1344_0258	219.62	190.708	188.308	173.864	197.13	150.673	144.529	216.594	234.28	220.803
256	dnaQ	SL1344_0259	241.51	229.965	282.803	272.448	280.828	188.81	170.023	325.57	303.956	284.51
tRNA1	tRNA	SL1344_tRNA_4	222.231	335.875	415.623	388.084	259.384	343.045	347.338	408.028	578.211	544.248
257		SL1344_0260	101.225	94.1469	119.861	134.969	100.85	186.971	158.85	223.637	338.33	302.098
258	tssG	SL1344_0261	27.5186	18.1488	61.1653	65.1425	41.6513	56.6385	47.5378	47.6384	104.177	100.026
259	tssF	SL1344_0262	16.7303	13.7922	68.7529	83.5554	52.2551	26.9484	15.0789	41.7836	101.064	83.258
260	tssE	SL1344_0263	35.991	41.0823	78.8617	87.0249	51.2851	51.2836	38.2607	50.1056	92.9226	69.5863
261		SL1344_0264	28.2391	43.8211	91.7664	126.992	81.0555	20.5134	26.2359	116.332	113.452	99.5619
262	tagK	SL1344_0265	12.1411	27.5247	19.6499	34.1589	11.6567	35.9212	28.464	8.35938	21.3227	21.7135
263	tssH	SL1344_0266	39.9708	33.8073	62.2828	57.8152	49.9561	35.7917	29.208	76.7923	91.7745	96.5509
264	tssB	SL1344_0267	17.6666	18.7253	53.3733	65.6204	52.453	10.3889	12.4566	37.7327	74.8586	78.0738
265	tssC	SL1344_0268	22.0149	31.0042	78.7825	82.941	53.0484	19.8235	21.7316	66.405	92.3628	81.9364
266		SL1344_0270	111.116	115.351	39.0756	31.9411	14.8751	292.224	272.183	32.3832	64.2456	63.6548
267		SL1344_0271	53.5763	58.1154	37.7271	26.2627	14.0142	84.1536	114.124	19.9696	58.3267	51.248
268		-	8.78479	0	26.54	0	3.96906	0	17.3435	6.91256	3.42849	27.1757
269		SL1344_0272	87.414	83.6861	7.30201	0	2.54804	165.405	189.279	11.0942	20.9096	14.175
270		SL1344_0273	374.726	367.761	7.70134	2.76989	1.61243	598.642	662.304	8.42469	12.5354	19.3202
271		SL1344_0274	341.197	381.237	9.73602	13.1313	8.91814	545.547	620.725	11.0942	41.8192	33.8019
272	tssJ	SL1344_0275	43.3841	18.9346	17.6227	9.90352	3.45907	23.6363	35.2683	4.01624	33.8636	27.6312
273	tssK	SL1344_0276	9.17696	21.0149	19.3634	31.6559	15.6636	19.9372	13.085	11.2329	37.4073	40.6119
274	tssL	SL1344_0277	18.9024	19.9115	48.9487	50.533	42.7017	14.0489	9.32959	39.6638	51.6402	51.5714
275		SL1344_0278	26.5587	39.4103	16.8116	13.055	9.5996	60.129	62.9205	9.75261	35.2417	30.125
276		SL1344_0279	206.198	169.987	9.58389	6.15531	5.73309	440.718	363.249	14.9772	18.571	20.8536
277	tssM	SL1344_0280	37.8903	47.0005	64.8011	74.6196	59.5175	47.0099	37.4027	57.9584	72.9711	76.8187
278		SL1344_0281	1.73692	0	9.74527	19.5472	8.63234	0	1.71456	4.10023	18.9806	21.4926
279		SL1344_0282	19.7184	35.2204	24.1124	34.4343	5.93932	37.2021	25.9528	7.75798	39.7607	40.6658
280		SL1344_0283	34.1294	47.6145	6.79842	7.13167	7.11694	70.2447	69.9719	12.3949	9.22147	14.2126
281		SL1344_0284	37.5459	44.881	40.7812	44.1968	36.7546	45.078	47.5639	41.3617	82.5469	76.2223
282		SL1344_0285	12.2633	32.8566	59.5432	74.9544	49.8664	22.0852	12.1055	41.0114	104.097	105.511
283		SL1344_0286	65.9115	57.1634	36.3395	39.624	32.0173	72.5341	77.4742	35.6755	52.4883	49.7957
284		SL1344_0286A	72.6741	124.103	78.4136	102.738	46.9071	170.945	215.217	36.7623	109.4	126.46
285		SL1344_0288	744.997	768.34	132.318	161.806	128.821	1227.31	1268.05	74.7856	209.391	196.796
286		SL1344_0289	231.533	203.77	6.75186	1.2142	7.0682	412.142	401.513	17.2341	25.6433	26.6173
287		-	34.7572	45.0268	6.42895	3.85376	4.48677	86.8662	44.1127	7.8142	27.1298	23.0403
288		SL1344_0291	802.742	749.519	22.9694	30.9798	12.0228	1109.07	1103.25	27.9187	64.0429	90.8935
289		SL1344_0292	38.526	45.372	4.75071	2.13582	0	90.6216	119.524	17.323	10.7399	23.4104
290		SL1344_0295	443.452	477.892	10.3765	5.18342	2.41393	555.322	603.877	21.0207	57.3421	44.4188
291	papD	SL1344_0296	181.981	209.726	26.4475	36.7517	36.9155	236.961	251.128	17.5343	48.5564	44.5195
292		SL1344_0297	87.3231	104.383	81.0288	95.7317	83.099	93.7952	59.262	86.3203	92.8684	92.4363
293		SL1344_0298	244.407	259.054	79.1129	84.6846	55.213	254.512	275.728	68.6853	101.064	109.136
294		SL1344_0299	270.084	292.749	41.7334	38.1719	32.3899	259.069	250.151	41.9799	65.0663	65.7573
295		SL1344_0300	610.042	581.566	96.0815	106.588	75.7639	1057.72	1053.12	40.9504	100.424	93.352
296		SL1344_0301	348.951	350.436	49.2886	59.091	14.3327	476.628	544.874	19.9696	56.9511	44.1605
297	pagN	SL1344_0302	190.337	230.66	123.221	127.046	106.636	168.452	187.888	17.9727	73.5412	66.9768
298		SL1344_0303	362.76	304.593	208.752	233.323	154.794	338.748	351.46	52.8608	204.5	220.803
299		SL1344_0304	292.643	279.499	254.144	290.146	264.439	260.758	223.704	130.583	236.084	220.803
300	fadE	SL1344_0305	137.883	220.408	308.674	425.673	469.002	101.518	99.5919	55.5719	74.3752	116.172
301	lpcA	SL1344_0306	312.429	310.246	452.536	451.908	499.403	202.167	172.895	471.2	415.683	411.86
302		SL1344_0307	210.56	214.773	321.916	319.23	313.618	145.07	158.53	293.46	351.688	345.694
303	yafK	SL1344_0308	325.499	266.813	312.893	328.709	302.484	392.067	355.997	206.649	373.886	411.926
304	dinB	SL1344_0309	315.354	263.183	174.19	162.165	147.757	317.851	280.55	103.139	159.035	139.005
305		SL1344_0311	996.066	920.343	177.92	205.81	150.011	976.889	897.461	222.686	346.127	325.711
306	pepD	SL1344_0312	437.07	421.53	522.499	507.015	563.542	396.586	343.301	586.515	481.654	468.138
307	gpt	SL1344_0313	468.752	401.201	404.617	338.325	372.314	457.809	524.612	556.8	434.634	428.328
308	frsA	SL1344_0314	137.593	166.062	293.119	304.995	317.296	112.144	121.697	443.47	365.585	347.751
309	crl	SL1344_0315	85.2255	101.173	225.109	238.128	243.357	49.1149	74.0333	228.011	258.109	246.508
310	phoE	SL1344_0316	432.081	408.775	94.9262	96.9699	50.5688	239.737	264.648	45.0597	105.14	125.813
311	proB	SL1344_0317	172.545	189.317	344.484	326.125	349.968	106.028	83.324	323.313	304.726	312.964
312	proA	SL1344_0318	280.439	299.825	399.982	369.425	408.328	147.681	151.391	489.615	371.527	349.472
tRNA2	tRNA	SL1344_tRNA_5	657.054	680.953	267.374	335.119	262.937	946.638	926.569	103.404	549.498	493.63
313		SL1344_0322	575.241	578.829	445.423	431.693	512.156	239.402	246.341	39.9392	110.601	184.82
314		SL1344_0323	60.8341	65.6521	46.7824	99.5819	91.4519	150.25	127.745	0.870347	9.49684	17.1082
315	leuD	SL1344_0325	15.2998	12.613	34.9029	55.981	45.4258	17.9942	15.1029	15.4788	51.1813	67.6142
316		SL1344_0326	14.0317	21.8498	26.9153	46.5871	23.9498	24.0665	26.1632	26.9897	44.4183	32.5552
317		SL1344_0327	26.9592	32.1025	38.7845	54.0537	35.188	29.2849	41.3969	24.7492	60.7911	57.9154
318		SL1344_0328	96.469	81.8669	88.7807	106.804	74.3522	151.833	138.64	37.9547	81.9431	83.3838
319		SL1344_0329	426.69	335.204	19.4988	19.4806	11.3402	547.588	510.393	7.90007	33.3054	38.8224
320		SL1344_0330	216.383	237.845	5.92945	10.663	7.75907	668.036	698.433	0	8.04278	15.9376
321		SL1344_0331	36.1114	56.5626	37.4048	35.7349	25.2891	78.0402	76.6403	35.5191	52.8503	51.6661
322	stbD	SL1344_0332	35.1391	29.8203	48.6195	55.3477	37.3559	67.0051	68.3537	26.0238	76.2336	79.1292
323		SL1344_0333	50.6972	58.9518	49.9795	68.3412	53.7678	54.369	51.0984	42.4121	71.4376	76.765
324	stbB	SL1344_0334	57.5507	35.5831	1.5524	2.09378	0	81.4345	74.5632	0	5.61517	5.56353
325	stbA	SL1344_0335	56.1441	48.3883	1.10142	3.96141	2.30605	107.676	100.767	0	2.98796	3.94731
326		SL1344_0336	339.344	341.234	38.6262	38.3489	21.9028	690.758	721.488	10.2701	45.8439	54.0741
327		SL1344_0338	181.853	143.462	50.3213	74.2858	55.0377	264.151	237.919	36.2877	56.7106	58.5442
328		SL1344_0339	298.399	244.478	42.9288	52.1812	40.7789	487.159	480.022	20.2917	61.1046	64.104
329		SL1344_0340	1039.73	808.624	83.458	81.5673	68.375	1551.62	1424.72	33.0785	99.5315	105.118
330		SL1344_0341	448.978	363.676	6.75958	13.1689	0	685.002	708.604	16.4321	24.4501	25.2346
331		SL1344_0342	322.328	299.158	2.76385	6.62703	1.92889	621.673	621.609	3.35938	12.4964	18.1595
332		SL1344_0343	517.717	461.947	7.88617	7.09092	2.75188	683.211	667.377	4.79271	9.50836	28.2627
333		SL1344_0344	414.935	392.279	36.145	32.5001	17.1993	423.089	503.539	23.9635	56.4559	64.7687
334	mdsC	SL1344_0345	243.443	178.995	25.9627	35.7464	23.357	262.134	211.547	25.8866	45.1207	44.7057
335	mdsB	SL1344_0346	18.1685	18.5441	17.363	24.3415	18.1765	18.252	19.6428	12.9349	25.4929	24.9239
336	mdsA	SL1344_0347	7.81824	12.8905	4.8204	7.80175	6.56012	10.3445	8.82015	3.51544	10.8974	7.34209
337	golT	SL1344_0348	4.78961	10.3648	47.286	78.5299	57.0755	4.31284	4.13697	23.0842	34.8152	33.5689
338	golS	SL1344_0349	41.2602	53.4511	176.803	213.871	210.386	33.3619	43.6384	44.062	115.02	117.381
339	golB	SL1344_0350	189.751	254.921	363.977	439.092	488.989	144.646	173.435	116.131	167.31	211.97
340		SL1344_0351	59.0136	71.1732	219.794	310.864	313.043	50.6088	52.8602	62.7753	96.3915	98.8857
341		SL1344_0352	183.283	186.275	254.519	232.111	211.764	222.451	241.693	243.856	302.232	284.845
342		SL1344_0353	146.584	137.563	274.942	235.052	221.595	123.81	128.772	288.723	303.493	304.266
343		SL1344_0354	13.4356	0	23.1946	41.7113	30.3517	0	13.2627	10.5722	57.6794	51.9535
344		SL1344_0355	33.187	40.2337	51.8162	79.5456	54.2439	33.148	18.307	84.4869	118.854	101.154
345	cydB	SL1344_0356	47.4431	49.1687	108.23	130.982	102.277	46.0335	45.4944	99.1963	131.198	130.516
346		SL1344_0357	20.764	34.2352	22.4039	32.2315	32.835	10.6841	20.4968	0	40.5186	64.2335
347		SL1344_0358	171.815	228.201	256.006	271.466	243.973	42.0984	49.8042	232.84	235.225	246.244
348	foxA	SL1344_0359	75.3767	89.4596	60.2961	86.4931	60.4788	43.4658	39.1276	59.8237	108.034	105.282
349		SL1344_0360	110.414	123.149	223.317	248.686	254.321	104.714	108.993	40.8857	99.7025	119.715
350		SL1344_0361	104.272	69.5868	210.012	281.325	224.338	102.196	98.0283	35.1639	75.5759	78.7209
351	prpR	SL1344_0362	60.6831	59.0589	422.681	410.148	436.011	60.7139	60.7341	11.9376	45.0638	58.0116
352	prpB	SL1344_0363	24.6924	30.5341	105.904	127.565	105.985	17.4699	24.3746	36.4311	59.0257	62.6602
353	prpC	SL1344_0364	11.713	26.0714	68.2457	115.909	73.0308	19.2861	18.4997	23.9635	42.0562	50.728
354		SL1344_0365	22.6517	14.0053	60.6942	93.398	72.4928	10.6841	10.2484	20.0521	41.992	42.7007
355	prpE	SL1344_0366	21.0611	25.1458	71.1511	98.3598	79.7347	7.47376	5.7352	89.7204	98.0691	91.2697
356	hemB	SL1344_0367	167.262	170.333	410.081	386.182	398.177	104.145	94.3485	633.744	444.881	421.223
357		SL1344_0368	409.681	357.739	84.7824	84.5623	71.4675	512.836	570.226	74.5342	103.436	104.109
358	iprA	SL1344_0369	292.094	240.799	24.6443	43.466	16.8685	528.862	583.174	12.097	64.2843	56.8991
359	ampH	SL1344_0370	100.593	109.269	302.371	291.628	278.575	93.7763	130.84	203.007	275.736	284.183
360	sbmA	SL1344_0371	77.4443	75.8727	191.826	193.824	180.022	41.5813	43.2095	163.388	236.541	220.911
361	yaiW	SL1344_0372	48.8097	85.635	198.235	186.987	194.517	20.6071	25.9439	207.794	230.545	215.842
362		SL1344_0373	53.2205	109.686	114.847	153.178	110.209	63.897	91.9372	80.2663	218.092	174.927
363	yaiZ	SL1344_0374	298.195	287.671	216.322	219.129	229.324	274.225	394.564	114.825	185.71	233.069
364	ddlA	SL1344_0375	230.282	217.699	431.039	413.313	407.694	164.857	168.018	293.471	353.633	374.578
365		SL1344_0376	19.1936	30.0637	75.3825	119.175	95.391	13.8265	15.1573	24.1649	75.6573	60.1177
366		SL1344_0377	73.4965	80.1647	50.7526	72.8399	56.7065	81.4529	72.5506	51.6047	114.294	86.1349
367	iraP	SL1344_0378	1134.15	991.248	382.978	381.035	507.675	1150.93	1171.38	289.215	301.235	243.644
368	psiF	SL1344_0379	350.078	316.756	79.2302	134.197	146.596	492.067	455.144	20.1563	68.3135	69.3361
369	adrA	SL1344_0380	82.4965	82.2199	69.0837	100.821	76.7709	87.4309	77.7885	47.475	78.3286	92.8442
370	proC	SL1344_0381	135.351	172.951	355.608	356.516	398.259	69.6443	66.8045	513.885	331.472	327.769
371	yaiI	SL1344_0382	93.165	116.445	238.66	251.914	272.925	71.1334	44.4997	293.238	292.054	309.124
372	aroL	SL1344_0383	240.954	190.363	332.562	320.455	301.649	188.556	126.36	347.603	319.34	309.609
373		SL1344_0384	349.744	376.588	363.503	332.387	406.333	448.063	387.518	269.59	401.134	386.404
374	aroM	SL1344_0385	412.341	326.598	245.134	298.07	295.888	418.097	403.044	229.032	330.531	350.939
375	ppnP	SL1344_0386	125.021	95.1379	207.531	186.603	247.67	74.2262	99.6793	185.402	290.881	256.596
376	rdgC	SL1344_0387	219.388	241.561	400.794	394.199	357.79	185.566	163.166	522.626	426.938	429.403
377	mak	SL1344_0388	57.2896	80.7861	214.723	214.717	229.551	40.3386	32.7408	188.624	173.575	156.821
378	araJ	SL1344_0389	75.9401	71.2723	145.219	164.125	130.908	56.5081	43.8244	90.0931	207.007	199.682
379	sbcC	SL1344_0390	39.7035	46.7587	214.29	184.215	163.024	39.9607	31.0095	208.394	283.003	277.701
380	sbcD	SL1344_0391	100.247	113.634	238.945	236.953	198.671	119.576	130.444	216.031	333.445	314.079
381	phoB	SL1344_0392	301.891	338.929	272.587	251.265	259.335	306.587	329.375	296.94	313.931	304.132
382	phoR	SL1344_0393	425.086	367.87	213.584	218.308	199.703	422.219	392.476	280.407	289.708	262.51
383	brnQ	SL1344_0394	258.512	305.549	365.632	346.085	383.7	212.613	178.322	468.923	414.1	401.459
384	proY	SL1344_0395	77.9674	105.477	288.182	230.028	226.714	75.0925	74.0038	473.503	401.036	396.961
385	malZ	SL1344_0396	21.8605	27.9644	116.796	109.406	75.6087	24.8237	20.0909	196.335	261.539	262.631
386	tsaA	SL1344_0397	774.984	708.209	562.037	521.236	621.228	558.974	554.128	865.549	573.872	545.745
387	acpH	SL1344_0398	77.7046	77.6469	253.049	284.185	252.138	82.3885	58.1096	272.369	284.883	279.531
388	queA	SL1344_0399	91.3618	144.27	313.225	257.67	251.158	104.614	111.78	454.632	414.317	400.554
389	tgt	SL1344_0400	329.243	376.588	434.159	330.501	376.005	290.061	241.056	672.063	461.351	458.518
390	yajC	SL1344_0401	460.924	451.227	404.966	364.128	412.783	279.519	288.433	531.084	356.563	359.65
391	secD	SL1344_0402	409.348	435.888	502.487	450.377	518.324	347.232	313.309	691.481	472.62	476.016
392	secF	SL1344_0403	346.836	380.074	472.197	424.58	464.381	235.05	180.929	736.657	464.413	458.506
393		SL1344_0404	78.631	126.558	184.226	172.914	172.557	77.0655	96.0999	288.741	293.726	279.442
394		SL1344_0405	45.4831	34.2352	62.3042	82.1135	61.6494	56.9817	54.6582	143.159	158.215	162.113
395		SL1344_0406	291.413	318.152	304.23	314.812	309.587	239.102	279.888	247.899	365.785	359.375
396		-	1192.78	1349.44	1128.16	989.774	865.697	1109.96	1039.64	908.618	921.122	932.277
397	tsx	SL1344_0407	95.1685	91.5317	424.429	384.707	405.616	53.8655	51.6691	243.38	313.85	344.084
398		SL1344_0408	27.9161	31.3823	205.917	253.106	170.846	33.9516	20.0413	75.8846	189.177	181.549
399	nrdR	SL1344_0409	389.81	323.865	294.417	283.637	306.835	382.347	336.694	289.959	291.193	270.851
400	ribD	SL1344_0410	392.26	384.774	384.129	390.193	439.703	269.541	193.606	561.646	387.084	373.924
401	ribE/ribH	SL1344_0411	523.73	566.081	421.935	379.387	466.681	625.801	606.027	549.483	438.323	425.291
402	nusB	SL1344_0412	845.096	688.617	443.597	383.669	461.432	859.61	847.104	757.419	432.97	430.25
403	thiL	SL1344_0413	161.144	159.414	293.917	274.066	267.169	190.347	203.334	433.329	382.813	374.416
404	pgpA	SL1344_0414	138.105	113.852	301.463	278.277	242.39	106.592	117.976	470.215	376.257	355.338
405	yajO	SL1344_0415	111.04	95.0159	260.85	298.364	252.115	133.074	102.673	171.432	320.358	309.803
406	dxs	SL1344_0416	127.259	157.67	423.834	395.082	431.062	74.1864	70.4351	500.109	412.833	405.622
407	ispA	SL1344_0417	158.36	169.464	381.165	359.864	421.038	111.257	76.6581	524.802	376.769	369.182
408	xseB	SL1344_0418	95.8735	162.723	352.931	315.152	315.957	139.289	128.042	181.945	358.764	338.019
409	thiI	SL1344_0419	238.335	251.838	363.286	307.567	328.175	171.299	176.451	636.299	430.017	410.336
410	phnV	SL1344_0420	77.2797	67.9556	108.954	97.3002	80.6944	53.0187	38.9902	99.9983	219.166	217.15
411	phnU	SL1344_0421	22.2834	27.5552	20.6085	17.9126	20.8549	39.3114	26.7101	7.5147	37.2714	40.6215
412	phnT	SL1344_0422	81.4848	68.1929	44.2265	53.1819	34.5845	71.1502	51.1867	45.6603	52.039	51.083
413	phnS	SL1344_0423	128.393	155.983	29.7481	41.9581	40.3013	137.692	152.089	55.3005	116.041	104.522
414	phnR	SL1344_0424	199.854	175.741	139.651	154.375	109.215	221.338	206.676	118.32	229.538	214.178
415	phnW	SL1344_0425	37.2399	28.6534	29.466	36.6107	29.164	31.9361	17.155	13.6749	34.8812	36.4804
416		SL1344_0426	18.6107	22.3163	38.7007	45.9597	33.6341	17.4111	5.01033	29.2888	62.7287	70.6568
417	yajL	SL1344_0427	113.623	103.227	215.168	224.066	226.297	76.3613	64.0916	266.397	231.676	215.198
418	panE	SL1344_0428	102.181	85.4755	188.723	190.102	187.382	75.7726	91.966	141.889	202.326	198.722
419		SL1344_0429	504.161	456.957	419.554	379.408	415.3	401.304	417.935	552.331	466.359	457.761
420		SL1344_0430	112.445	113.39	284.682	271.559	226.35	109.518	115.953	286.773	353.429	338.92
421		SL1344_0431	370.704	305.604	35.9885	52.4081	40.1316	472.898	477.771	39.9392	64.7332	66.9417
422		SL1344_0432	438.463	390.955	64.5304	75.4656	46.0029	617.359	617.539	34.6461	131.742	129.112
423	cyoE	SL1344_0433	518.332	498.313	520.434	469.147	562.191	256.418	221.669	779.42	477.819	470.451
424	cyoD	SL1344_0434	344.683	349.199	336.955	299.753	363.999	303.428	291.055	411.737	290.113	282.627
425	cyoC	SL1344_0435	229.519	244.323	433.739	388.271	467.149	68.795	65.9898	636.495	391.35	373.102
426	cyoB	SL1344_0436	326.095	335.753	552.567	496.578	584.361	138.056	94.3965	850.995	494.302	483.637
427	cyoA	SL1344_0437	589.985	509.987	539.548	479.026	575.825	455.363	414.177	767.359	479.516	465.139
428	ampG	SL1344_0438	77.9918	63.53	370.666	339.773	347.342	43.9524	45.8262	496.805	408.381	402.112
429		SL1344_0439	132.546	142.44	430.062	390.368	421.338	94.9942	102.803	517.762	448.937	420.097
430	bolA	SL1344_0440	452.499	426.326	284.572	312.736	358.264	337.052	395.627	376.409	316.198	288.293
431	tig	SL1344_0441	967.422	824.492	623.791	543.282	639.193	754.547	763.353	987.044	552.961	560.114
432	clpP	SL1344_0442	421.67	450.819	527.009	493.467	597.344	282.512	277.495	518.442	475.704	459.439
433	clpX	SL1344_0443	1013.81	925.482	584.488	529.729	610.412	801.608	780.62	837.594	534.004	520.344
434	lon	SL1344_0444	600.544	589.587	522.396	448.038	526.364	391.051	411.294	595.273	431.51	424.616
435	hupB	SL1344_0445	652.584	571.089	563.298	529.871	635.05	387.444	351.825	722.857	466.275	458.105
436	ppiD	SL1344_0446	444.364	413.401	480.564	444.603	504.402	418.871	390.228	683.192	498.274	484.916
437		SL1344_0447	32.8902	21.0889	89.9024	75.1638	47.8828	37.6079	7.21488	51.7613	162.593	175.229
438	fadM	SL1344_0448	109.909	130.248	254.966	331.887	204.84	84.83	135.618	208.105	331.095	318.753
439	queC	SL1344_0449	190.993	196.41	248.992	259.797	279.34	149.945	151.606	354.805	272.802	259.633
440	yabE	SL1344_0450	41.8943	45.1639	295.21	331.41	319.597	35.6513	37.3787	38.6713	105.02	127.731
441	cof	SL1344_0451	88.6845	97.9404	116.993	136.364	115.67	87.8208	75.9809	71.1006	89.4674	108.703
442		SL1344_0452	84.3539	118.753	89.6156	103.241	82.0875	76.124	84.5494	63.3128	125.608	114.918
443	decR	SL1344_0453	683.72	612.878	215.195	221.302	225.277	746.628	736.814	249.033	220.23	233.214
444		SL1344_0454	370.239	284.83	154.788	176.673	148.769	411.237	349.452	173.949	203.018	190.69
445		SL1344_0455	320.689	246.62	153.342	154.89	133.425	391.749	378.812	137.972	215.799	211.138
446	glnK	SL1344_0456	64.6809	33.3263	19.192	25.1006	10.9588	95.6839	103.754	117.697	156.194	125.056
447	amtB	SL1344_0457	29.815	29.8461	102.943	99.1737	82.749	39.4489	22.0735	142.441	206.956	180.76
448	tesB	SL1344_0458	36.6084	39.3646	241.806	255.718	219.336	36.0355	28.2813	152.799	300.035	303.43
449		SL1344_0459	334.192	402.354	485.622	532.752	500.771	175.669	173.252	334.859	429.753	395.12
450		SL1344_0460	84.3339	98.4921	109.193	117.273	142.886	32.5453	31.2182	71.8906	135.768	138.596
451	ylaB	SL1344_0461	178.482	189.386	190.29	209.504	174.055	270.057	265.15	133.491	264.836	269.576
452		SL1344_0462	467.31	389.573	43.0567	38.7148	40.3293	561.958	575.325	37.1848	110.658	97.4577
453	rpmJ	SL1344_0463	349.896	312.488	75.5059	98.0659	65.8696	390.082	345.393	45.8876	132.763	112.75
454	ylaC	SL1344_0464	180.396	249.459	345.334	368.096	327.334	308.409	241.262	288.478	365.648	392.663
455	maa	SL1344_0465	593.355	509.621	301.089	331.423	274.815	700.039	722.959	296.94	422.45	436.805
456	hha	SL1344_0466	1095.09	969.842	505.039	458.967	407.128	1390.98	1346.61	438.238	505.538	505.729
457	tomB	SL1344_0467	1205.98	942.975	323.333	324.764	321.97	1447.91	1468.23	255.931	370.826	373.068
458	acrB	SL1344_0468	255.813	263.253	454.582	408.91	460.351	119.092	104.788	731.573	467.777	456.409
459	acrA	SL1344_0469	475.173	508.109	582.546	542.064	578.725	348.44	325.168	772.192	603.38	596.944
460	acrR	SL1344_0470	410.709	400.772	367.177	373.249	365.445	414.032	457.136	224.246	359.017	376.782
461	mscK	SL1344_0471	157.703	153.524	290.367	274.054	257.759	163.13	141.192	363.301	366.742	350.92
462		SL1344_0472	99.5609	107.424	160.504	180.114	161.409	81.3633	60.7021	132.491	202.281	212.876
463	rsmS	SL1344_0473	146.831	134.496	165.469	177.273	187.964	83.9463	88.5756	211.821	171.914	164.025
464	priC	SL1344_0474	384.135	368.029	255.404	235.693	261.507	323.193	325.387	314.522	226.904	225.821
465		-	112.389	188.294	291.037	289.827	383.298	37.3095	46.5245	273.869	264.593	263.561
466	apt	SL1344_0476	359.985	378.634	485.385	401.755	449.799	214.611	198.507	640.764	508.684	503.046
467	dnaX	SL1344_0477	290.567	306.893	398.601	358.682	393.845	217.138	195.66	556.789	443.347	428.007
468		SL1344_0478	191.029	201.988	358.462	304.587	412.783	98.2935	106.583	643.748	354.943	348.467
469	recR	SL1344_0479	237.45	307.609	496.79	434.407	486.348	139.633	147.334	788.306	475.712	465.216
470	htpG	SL1344_0480	567.905	561.567	558.972	477.644	535.627	336.967	380.224	517.613	416.466	384.09
471	adk	SL1344_0481	318.704	369.581	590.546	502.961	487.66	194.599	218.124	698.844	504.993	503.635
472	hemH	SL1344_0482	207.77	175.975	283.755	279.992	267.473	166.951	179.81	302.344	302.69	283.398
473	aes	SL1344_0483	125.481	101.121	146.04	172.896	123.58	133.485	141.959	74.3314	153.52	146.657
474	gsk	SL1344_0484	221.579	199.115	342.641	298.715	271.393	181.556	225.983	506.54	458.204	451.96
475	ybaL	SL1344_0485	341.585	291.03	244.062	232.77	223.006	264.904	266.202	405.108	377.613	357.076
476		SL1344_0486	57.2414	83.2749	263.518	283.114	262.68	65.837	56.5048	295.864	321.958	304.675
477		SL1344_0487	170.785	197.521	395.382	418.892	449.117	88.7302	78.565	294.217	277.291	301.349
478	ybaK	SL1344_0488	393.998	381.295	426.346	464.234	388.274	399.584	405.837	339.234	372.163	407.381
479		SL1344_0489	203.409	223.11	303.543	322.436	313.092	212.875	199.09	397.433	413.748	405.943
480		SL1344_0490	321.09	222.405	40.7167	48.8143	38.8853	608.063	609.409	24.745	65.8867	74.2409
481	copA	SL1344_0491	78.3257	78.5686	189.59	227.012	214.805	114.988	108.137	142.661	192.177	198.034
482	cueR	SL1344_0492	193.897	165.265	184.389	173.447	198.967	142.044	184.914	165.504	201.369	171.559
483	ybbJ	SL1344_0493	254.119	256.878	289.856	320.5	251.497	165.002	137.369	359.453	299.891	286.605
484		SL1344_0494	347.832	331.052	244.188	259.537	261.699	361.024	350.723	227.889	227.804	223.4
485	fetA	SL1344_0495	161.702	98.3127	127.365	130.994	123.287	131.045	151.64	119.288	168.815	157.884
486	fetB	SL1344_0496	110.688	124.564	227.486	238.637	173.051	83.1714	67.6395	190.787	292.793	280.589
487	cnoX	SL1344_0497	296.525	335.625	386.007	331.532	396.851	131.958	121.83	321.616	355.938	357.623
488		SL1344_0498	163.527	156.789	319.129	349.028	361.386	137.189	138.613	318.892	351.014	327.166
489	tesA	SL1344_0499	488.006	470.275	397.194	455.721	437.952	412.77	415.736	254.247	375.696	353.284
490		SL1344_0500	249.35	251.607	163.578	183.466	164.933	149.857	133.901	166.384	165.047	170.471
491		SL1344_0501	178.751	188.995	138.62	171.988	141.782	152.417	140.04	164.321	161.007	154.918
492		SL1344_0502	74.9263	66.7496	137.174	130.375	102.65	87.0554	89.4703	104.603	192.903	179.446
493		SL1344_0503	131.93	199.85	121.709	167.033	147.529	83.1584	89.5349	32.4416	121	98.2053
494	sfbB	SL1344_0504	102.411	139.971	82.0022	155.31	126.027	65.176	49.2166	56.1977	102.026	91.708
495		SL1344_0505	124.584	159.194	91.4079	135.372	99.4431	47.0099	63.5402	91.4972	141.815	137.299
496	mnmH	SL1344_0506	193.987	187.778	287.899	266.152	243.711	173.872	160.605	320.061	308.696	296.178
497	allS	SL1344_0507	76.874	73.1238	68.2703	98.1025	77.4802	112.58	112.368	31.4085	59.4272	56.5941
498	allA	SL1344_0508	39.7225	35.0858	121.232	118.916	123.066	11.6795	28.0081	35.7221	66.4404	73.5094
499	allR	SL1344_0509	163.983	212.434	312.703	307.143	303.161	82.6548	72.6774	273.869	248.811	244.581
500	gcl	SL1344_0510	12.3046	24.0915	51.1141	64.7614	43.0851	12.6626	21.256	40.5444	74.134	82.3735
501	hyi	SL1344_0511	68.7859	72.7003	31.971	39.0138	24.7032	98.013	127.096	22.2056	63.3279	53.8792
502	glxR	SL1344_0512	49.8904	42.4143	54.5034	45.9821	30.2895	73.804	78.4895	35.5773	77.2757	69.3305
503		SL1344_0513	149.341	100.484	7.58286	16.6193	5.45746	201.148	214.625	6.04849	11.1426	14.4371
504		SL1344_0515	91.3618	79.9763	2.43902	5.11716	5.95769	174.47	146.901	0	3.67591	4.00631
505	allB	SL1344_0516	101.625	96.2206	39.5177	35.1422	20.9119	144.965	126.141	14.2515	20.0272	18.2867
506		SL1344_0517	55.9142	39.1373	15.0256	18.0139	12.393	72.7405	72.8986	9.96175	28.4098	28.9644
507	glxK	SL1344_0518	9.5417	8.84932	30.8858	32.8626	23.1719	1.22741	3.53209	26.2786	33.5151	29.9784
508	allE	SL1344_0519	111.587	123.613	192.639	196.218	188.273	91.5079	106.709	148.172	172.838	170.574
509	allC	SL1344_0520	13.3051	21.0231	67.9512	91.2182	79.1501	13.6922	12.0394	16.5767	21.2034	20.5797
510	allD	SL1344_0521	43.0705	45.1905	43.3739	68.8832	53.0721	75.2159	94.0511	7.18906	13.7532	20.1877
511		SL1344_0522	25.5155	21.7132	30.55	29.7052	24.9157	39.8102	39.8118	12.3056	18.6312	21.6426
512		SL1344_0523	7.61348	8.06973	17.8378	25.3247	19.6563	5.59642	7.5155	8.55841	14.0078	20.6082
513		SL1344_0524	10.1513	8.36861	18.255	24.293	14.5238	5.22333	1.67011	14.6444	17.8282	15.0473
514		SL1344_0525	13.7962	15.1646	48.2962	32.7182	27.7035	20.5077	9.07913	34.9803	71.7913	56.3121
515	purK	SL1344_0526	288.713	299.366	278.564	250.971	217.407	229.768	210.265	435.181	370.586	358.246
516	purE	SL1344_0527	220.343	197.155	231.946	192.915	191.823	132.734	122.016	367.911	355.515	311.721
517	lpxH	SL1344_0528	53.0732	56.2537	318.228	305.998	267.195	33.1605	18.7108	317.691	378.016	364.278
518	ppiB	SL1344_0529	503.874	581.999	473.17	440.497	500.343	370.381	472.793	431.344	419.232	420.729
519	cysS	SL1344_0530	295.64	273.882	401.99	361.837	406.082	227.927	246.938	656.663	411.36	401.842
520		SL1344_0531	61.4616	71.2093	119.726	147.62	85.5586	95.7293	85.2668	58.8196	198.379	186.277
521		SL1344_0532	15.6441	12.8968	64.8179	67.9951	63.6138	12.8794	18.5314	41.8541	75.7087	72.5926
522		SL1344_0533	32.6292	39.3141	113.743	120.779	90.7215	54.2422	39.6422	130.351	225.301	217.406
523	ybcJ	SL1344_0534	270.225	307.635	283.236	252.177	180.229	258.224	266.747	293.638	313.876	298.55
524	folD	SL1344_0535	216.55	225.431	323.36	266.216	308.516	156.158	127.946	497.513	325.719	332.503
525	fimA	SL1344_0536	58.9431	44.5426	111.297	108.651	79.8934	40.4387	38.7897	13.5278	46.0082	38.9372
526	fimI	SL1344_0537	12.8317	27.5036	28.7978	30.8734	23.19	36.9741	25.3332	2.0194	19.0301	33.7406
527	fimC	SL1344_0538	11.8652	8.15125	7.68134	10.7438	8.04122	28.4909	13.6645	1.55607	2.31535	2.29405
528		SL1344_0539	12.5872	17.7269	22.1827	28.2904	18.4828	7.55613	9.83659	16.5076	27.8373	26.5673
529	fimH	SL1344_0540	13.5955	12.3288	24.0575	31.1283	19.6563	19.5875	22.8149	14.9772	28.1218	31.5432
530	sfmF	SL1344_0541	105.621	97.9563	43.3056	53.2844	39.3694	86.9548	119.9	43.6331	60.8013	68.4105
531	fimZ	SL1344_0542	140.723	160.63	7.47505	6.72125	3.91263	325.282	393.228	1.70357	5.06962	4.18583
532	fimY	SL1344_0543	90.9827	81.2554	6.54454	15.447	8.56396	107.284	125.362	8.94904	15.5349	19.7898
533		SL1344_0544	228.404	217.262	0	6.81819	3.96906	329.974	351.205	0	11.9997	15.2863
534	fimW	SL1344_0545	325.964	255.474	17.8331	16.0347	5.18571	488.998	527.973	12.6441	32.252	29.2924
tRNA3	tRNA	SL1344_tRNA_6	814.848	1022.89	175.84	244.349	133.875	1791.46	1809.81	116.579	383.065	486.959
535		SL1344_0547	64.6662	73.8139	49.378	19.9472	14.2339	186.845	171.042	16.9615	128.13	85.5961
536		SL1344_0548	38.437	29.2495	52.3193	33.2745	23.3777	56.2902	70.0474	47.6944	156.934	98.8967
537		SL1344_0549	162.337	161.839	55.3987	27.8363	28.9971	392.397	484.47	53.4724	141.447	97.8101
538		-	93.4382	59.9117	4.48078	4.02893	4.69071	160.261	153.726	24.5082	36.4667	28.1021
539		SL1344_0551	323.773	277.486	120.368	167.321	118.041	326.595	318.024	95.8542	156.387	141.933
540		SL1344_0552	188.098	166.994	27.2091	25.6685	28.4839	287.165	279.536	31.7165	54.0492	61.9446
541		SL1344_0553	254.425	243.113	4.99125	6.73189	0	351.087	428.098	0	11.2837	2.23598
542		SL1344_0554	21.9855	24.166	43.2263	38.8673	32.0072	55.3058	24.1139	21.1443	65.7831	68.0119
543		SL1344_0555	228.404	214.232	285.673	302.54	289.58	177.486	176.001	203.568	259.236	255.5
544	pheP	SL1344_0556	313.381	272.115	283.224	215.015	189.525	291.158	294.802	389.601	384.168	385.194
545		SL1344_0557	226.208	201.873	227.96	238.211	208.872	209.059	241.725	235.891	372.849	328.656
546		SL1344_0558	134.192	161.64	123.334	150.291	114.348	83.0008	78.2436	81.5198	119.397	112.384
547		SL1344_0559	95.8797	106.769	158.807	217.403	203.443	112.617	114.962	49.7704	86.2021	89.0975
548		SL1344_0560	68.0354	84.7036	47.341	67.8918	31.3665	128.599	128.837	33.8695	78.0321	84.8311
549		SL1344_0561	18.3774	23.8073	22.6614	24.4515	16.0131	35.1224	23.324	27.8886	44.5704	40.6074
550		SL1344_0562	9.61703	7.92816	33.2049	34.2106	18.8287	9.89683	15.8221	23.9635	52.5462	48.9639
551		SL1344_0563	12.8938	10.6295	15.1046	28.5924	14.1478	22.7467	14.5461	21.7411	24.4418	40.5992
552		SL1344_0564	20.3673	31.1824	5.02304	9.03302	3.94378	32.9369	20.1052	2.28951	14.7622	13.5013
553		SL1344_0565	33.4993	55.2328	36.8021	30.7273	24.767	37.6079	45.093	26.3599	42.7876	42.3941
554	nfsB	SL1344_0566	211.641	184.839	419.631	421.227	454.44	94.8824	95.1504	583.699	415.445	413.245
555		SL1344_0567	89.1334	94.9123	221.198	224.834	187.934	107.014	106.317	84.7491	198.574	192.439
556		SL1344_0568	369.686	289.235	251.016	246.72	241.499	268.974	274.277	164.904	218.717	216.705
557		SL1344_0569	56.0993	29.7306	51.8827	63.7561	28.9672	65.9789	71.1995	18.9186	93.8325	94.519
558		SL1344_0570	49.5335	49.9092	159.149	145.236	161.632	135.932	48.896	47.6384	124.582	163.873
559		SL1344_0571	204.523	138.318	82.456	135.45	105.686	315.08	268.382	42.402	109.454	110.342
560	entD	SL1344_0572	285.749	232.363	95.6408	114.662	74.6522	216.046	168.859	104.012	148.695	154.092
561		SL1344_0573	338.354	327.511	87.5659	142.148	125.152	121.901	109.734	113.285	235.891	236.776
562	fes	SL1344_0574	444.402	399.834	173.301	258.687	301.178	211.255	182.599	370.104	345.999	330.168
563	ybdZ	SL1344_0575	212.76	144.445	43.2119	99.5643	121.573	57.9574	98.834	93.5563	131.88	147.605
564	entF	SL1344_0576	402.838	363.502	85.5604	175.493	144.872	176.423	145.203	232.326	254.688	251.391
565	fepE	SL1344_0577	308.557	274.243	229.927	239.95	230.352	290.246	293.878	322.465	337.747	340.234
566	fepC	SL1344_0578	287.876	318.323	218.73	311.733	251.564	200.457	202.493	413.71	462.86	457.936
567	fepG	SL1344_0579	217.33	222.529	200.142	248.719	261.429	113.963	113.416	397.577	322.528	321.703
568	fepD	SL1344_0580	214.809	228.642	208.303	238.474	266.589	127.319	87.2335	361.593	299.259	299.135
569	entS	SL1344_0581	135.392	131.579	223.283	251.172	281.488	65.7006	58.6752	418.352	378.902	367.756
570	fepB	SL1344_0582	335.089	312.839	290.478	340.653	310.557	237.26	188.005	404.526	581.791	563.15
571	entC	SL1344_0583	436.998	396.762	158.931	226.114	253.251	105.532	98.9285	349.367	355.199	350.58
572	entE	SL1344_0584	335.163	328.9	117.485	178.593	149.509	72.6597	68.0174	212.861	261.945	266.443
573		SL1344_0585	271.53	269.932	139.938	194.628	176.082	18.0807	14.1901	311.694	276.15	273.61
574	entA	SL1344_0586	135.955	147.945	82.93	111.147	105.653	13.0583	7.15762	162.61	203.043	174.539
575	entH	SL1344_0587	344.262	305.636	104.292	111.759	107.682	34.0652	32.6761	203.169	198.952	193.282
576	cstA	SL1344_0588	238.165	277.881	475.754	484.597	567.723	59.5995	66.1621	201.232	223.233	285.093
577	ybdD	SL1344_0589	304.539	285.294	298.719	314.257	328.35	178.068	150.31	59.9089	126.958	190.024
578		SL1344_0590	261.753	222.01	158.049	205.109	173.414	204.616	154.037	51.4919	98.718	109.975
579		SL1344_0591	174.697	139.153	119.21	116.35	92.2628	156.7	171.284	68.7327	132.214	114.11
580		SL1344_0592	70.9606	63.9833	122.504	130.803	117.222	66.179	65.6694	153.553	149.722	138.913
581		SL1344_0593	150.791	110.6	70.8224	90.3576	67.1273	318.344	303.174	43.623	115.97	112.331
582		SL1344_0594	292.904	253.978	104.145	127.801	91.1962	598.166	555.798	38.2143	138.598	138.497
583	dsbG	SL1344_0595	247.667	285.844	327.007	339.595	308.344	226.554	210.072	235.305	291.408	303.626
584	ahpC	SL1344_0596	439.8	528.825	647.044	589.339	626.859	397.584	537.278	843.186	590.795	600.395
585	ahpF	SL1344_0597	178.523	202.001	340.677	319.567	345.172	157.6	184.864	465.499	366.468	368.512
586		SL1344_0598	163.669	140.969	2.1086	0.947984	0	251.39	236.316	3.84442	9.53378	4.72305
587		SL1344_0599	20.4362	18.8294	52.661	65.0779	52.9557	19.1751	16.0199	27.9049	45.2742	53.6899
588		SL1344_0600	27.0156	20.2466	48.7586	75.2934	66.5779	12.6371	14.5461	38.6509	61.3442	81.6732
589		SL1344_0601	105.28	85.3206	147.866	161.346	124.157	69.7804	58.1277	87.0551	145.55	150.422
590	uspG	SL1344_0602	622.921	587.266	375.007	347.108	408.453	456.95	488.77	213.661	233.138	247.052
591		SL1344_0603	56.4098	55.6219	42.0087	54.9418	49.9737	45.5302	42.5818	32.2028	61.2978	62.4449
592	rnk	SL1344_0604	380.118	434.313	477.775	434.772	433.874	267.648	362.061	398.809	480.189	462.88
593	rna	SL1344_0605	314.162	419.986	492.519	434.945	458.051	87.3791	98.9029	458.336	448.024	440.62
594	citT	SL1344_0606	72.0784	87.9733	56.9647	65.7509	43.985	62.6157	67.4547	74.395	92.0635	88.683
595	citG	SL1344_0607	27.5002	31.4873	30.3314	46.2451	29.6817	22.0113	19.6057	13.224	19.6766	24.2218
596	citX	SL1344_0608	17.3786	16.3734	5.35745	11.5613	3.36508	7.66466	9.80283	5.86065	3.87569	9.60011
597	citF	SL1344_0609	10.7484	14.0297	7.73154	13.5562	13.3547	9.21763	7.07341	7.0481	14.3324	15.5861
598	citE	SL1344_0610	13.5686	29.8287	50.7526	62.0163	47.6812	13.9633	11.9057	32.0305	42.9524	52.4679
599	citD	SL1344_0611	4.61423	3.80391	7.96583	10.7438	10.4238	14.2454	0	0	9.00412	7.13705
600	citC	SL1344_0612	54.7153	61.8904	5.49176	8.39454	4.59925	106.067	85.4129	3.00379	8.93891	6.39651
601	dpiB	SL1344_0613	92.3513	107.402	41.2814	64.9574	48.4312	114.555	110.698	24.6556	43.4441	47.8273
602	dpiA	SL1344_0614	56.3465	43.1334	71.2187	74.1892	61.8265	39.3475	47.6754	50.6718	90.3189	82.4848
603	dcuC	SL1344_0615	47.4607	51.3528	43.9543	38.3708	30.8247	68.1746	74.179	62.243	116.539	85.2623
604	pagP	SL1344_0616	346.792	439.681	237.411	151.285	163.168	337.192	358.855	239.008	362.164	307.043
605	cspE	SL1344_0617	1109.39	1070.58	521.051	443.183	551.36	1155.1	1211.07	693.231	595.97	593.013
606	crcB	SL1344_0618	49.9635	105.915	204.856	177.273	161.243	55.0898	88.0723	143.22	270.208	291.183
607		SL1344_0619	33.0014	48.6843	91.4556	134.808	94.9557	23.2368	25.7184	57.4032	105.071	116.866
608	tatE	SL1344_0620	127.638	166.142	98.5772	96.4574	81.9495	172.831	132.627	100.435	162.551	176.642
609	lipA	SL1344_0621	496.531	488.862	498.396	460.8	495.467	535.796	534.954	661.974	523.218	494.817
610	ybeF	SL1344_0622	150.833	146.845	214.514	245.841	216.127	215.832	190.015	180.857	386.838	403.277
611	lipB	SL1344_0623	290.308	300.918	316.921	279.992	272.938	342.689	362.43	423.281	410.714	403.635
612	ybeD	SL1344_0624	960.337	860.16	327.097	300.155	257.989	961.567	999.22	388.046	399.108	407.481
613	dacA	SL1344_0625	300.77	302.016	455.797	386.139	441.902	316.503	294.667	564.092	453.647	441.605
614	rlpA	SL1344_0626	118.052	151.27	403.723	356.04	404.666	84.5122	84.8661	471.53	409.647	396.452
615	mrdB	SL1344_0627	18.4694	36.5422	233.29	187.785	156.323	20.2738	29.1707	250.939	311.873	292.34
616	mrdA	SL1344_0628	131.134	117.609	261.836	248.014	230.156	149.779	132.292	378.163	362.187	354.956
617	rlmH	SL1344_0629	122.987	164.154	304.578	279.546	281.804	120.538	89.6079	553.005	342.849	328.373
618	rsfS	SL1344_0630	297.357	294.875	424.068	381.304	410.836	323.748	331.817	610.392	486.07	474.934
619	cobC	SL1344_0631	67.5087	74.2044	215.607	266.346	221.642	81.0516	77.7466	157.593	252.053	255.826
620		SL1344_0632	43.8036	35.0794	229.023	244.782	223.355	34.7745	28.4148	83.7083	147.998	166.479
621	nadD	SL1344_0633	14.9423	14.078	283.755	279.992	263.294	8.7869	8.4286	230.117	294.081	288.901
622	holA	SL1344_0634	70.3804	84.2943	358.775	318.473	325.186	38.2639	35.3928	487.979	380.403	389.229
623	lptE/rplB	SL1344_0635	319.998	361.295	389.305	328.45	382.4	155.109	194.564	529.144	370.138	364.941
624	leuS	SL1344_0636	195.245	213.006	465.751	412.402	471.512	80.2609	71.7508	696.78	463.201	457.505
625		SL1344_0637	32.0568	19.8204	17.2942	10.8852	12.6732	57.7315	83.0661	0	10.9471	23.2424
626		SL1344_0638	7.00985	14.4471	22.1862	32.1902	23.7535	9.6184	16.1458	22.9829	23.7101	28.4615
627		SL1344_0639	328.96	293.691	30.9991	46.2694	42.1869	340.009	358.759	46.3446	58.306	64.9909
628		SL1344_0640	181.161	149.347	153.921	204.567	168.515	207.633	188.647	120.19	182.163	158.511
629	ybeL	SL1344_0641	104.083	109.639	237.084	244.592	329.181	116.037	119.868	84.1758	133.147	167.698
630		SL1344_0642	165.112	150.862	86.1066	108.927	73.9776	209.562	287.943	16.2404	57.9952	68.635
631		SL1344_0643	29.0345	28.7228	20.0496	18.0278	8.7454	51.7906	42.0359	12.1849	12.8423	8.9818
632		SL1344_0644	26.7587	22.0595	34.6464	43.3911	27.634	26.5537	21.6975	29.3278	36.9244	35.1067
633		SL1344_0647	39.0753	40.65	48.9874	68.2375	43.2959	19.1486	29.3885	69.548	72.9829	69.7934
634		SL1344_0648	31.8135	30.2615	100.69	119.976	106.513	48.6889	37.8459	28.2428	48.3907	90.8445
635		SL1344_0649	46.4551	60.1811	345.139	352.4	310.836	15.9356	26.2042	118.367	198.57	297.255
636	rihA	SL1344_0650	51.2446	51.9015	383.566	386.932	414.767	21.0942	15.8982	126.73	221.138	317.05
637	gltL	SL1344_0651	118.921	150.946	460.298	484.204	554.357	42.7363	31.6769	231.714	231.324	295.62
638	gltK	SL1344_0652	40.6052	78.665	347.868	386.061	443.971	8.35732	14.0289	86.2688	141.833	199.409
639	gltJ	SL1344_0653	81.3749	114.348	477.321	505.982	582.408	24.7421	23.7332	145.528	228.807	291.781
640	gltI	SL1344_0654	346.753	397.716	592.764	574.528	669.58	134.979	133.94	217.096	292.429	394.092
641	lnt	SL1344_0655	171.86	181.32	363.948	350.399	339.158	106.299	105.481	341.235	376.372	380.142
642	corC	SL1344_0656	346.115	341.885	468.326	416.259	480.406	181.301	232.391	500.536	438.707	431.055
643	ybeY	SL1344_0657	205.275	235.963	376.839	347.814	398.414	121.988	145.553	436.804	337.381	342.104
644	phoL	SL1344_0658	379.583	403.564	393.744	367.753	421.062	177.803	223.527	345.034	374.953	370.999
645	miaB	SL1344_0659	145.217	180.762	410.911	361.637	360.642	132.617	127.21	578.909	475.543	458.154
646	ubiF	SL1344_0660	85.069	104.714	244.431	251.438	246.406	69.5555	72.4709	337.446	252.414	246.938
647		SL1344_0661	264.093	217.715	93.4429	108.949	60.1975	386.853	472.067	33.6987	181.067	186.762
tRNA4	tRNA	SL1344_tRNA_13	1001.61	904.13	502.66	454.984	523.579	1106.66	1170.76	751.491	498.482	486.391
648	asnB	SL1344_0662	163.793	126.208	234.099	274.693	278.907	98.255	111.311	201.423	207.192	202.741
649	nagD	SL1344_0663	112.837	127.53	365.246	376.44	351.934	121.739	122.164	395.255	397.76	380.73
650	nagC	SL1344_0664	141.42	167.475	304.693	312.732	338.745	145.534	141.816	295.864	321.52	320.299
651	nagA	SL1344_0665	213.573	246.494	357.438	395.526	389.195	170.945	178.03	272.624	313.498	314.744
652	nagB	SL1344_0666	497.87	538.788	429.014	447.498	472.304	419.04	410.397	222.134	335.864	344.022
653	nagE	SL1344_0667	161.392	197.26	484.557	484.437	539.915	85.21	59.5699	351.171	328.082	366.58
654	glnS	SL1344_0668	225.94	232.997	393.954	339.242	395.336	153.036	167.071	535.947	383.177	383.783
655	chiP/ybfM	SL1344_0669	67.2064	79.4929	322.845	350.388	369.656	39.0914	37.4974	28.3577	61.9614	159.693
656		SL1344_0670	144.039	152.671	216.692	271.499	316.095	139.759	194.997	32.3832	40.1535	122.535
657	tcuC	SL1344_0671	71.4092	60.6003	65.7181	156.082	103.433	94.0199	95.3691	27.2689	60.6568	69.0325
658	tcuB	SL1344_0672	27.649	24.7755	43.0627	111.495	79.8409	38.3502	30.8531	12.2971	50.6695	50.2035
659	tcuA	SL1344_0673	26.3544	34.601	80.0413	151.894	112.016	17.0763	21.1976	36.0989	76.1887	79.6399
660	tcuR	SL1344_0674	177.402	193.778	298.603	340.204	326.619	217.554	220.357	203.574	281.558	268.679
661	fur	SL1344_0675	958.996	895.331	498.761	466.075	526.23	1204.82	1200.49	616.546	511.232	499.511
662	fldA	SL1344_0676	983.3	882.96	560.275	509.785	549.211	1075.65	1082.74	755.461	618.446	598.787
663	ybfE	SL1344_0677	369.335	308.481	423.672	437.525	324.957	380.08	412.553	466.524	576.571	546.839
664	ybfF	SL1344_0678	142.197	147.997	294.581	300.743	292.321	137.189	119.312	229.379	330.203	309.295
665	seqA	SL1344_0679	373.523	439.005	467.288	429.961	516.548	319.46	383.664	480.595	453.092	460.636
666	pgm	SL1344_0680	230.492	245.092	499.554	448.854	525.977	103.989	109.641	580.251	449.126	444.673
667		SL1344_0681	64.8556	74.3877	206.89	189.31	146.512	107.368	119.691	68.7843	152.97	161.377
668	potE	SL1344_0682	37.3753	22.2529	211.045	232.469	227.5	28.847	33.8198	31.8606	41.3289	51.7882
669	speF	SL1344_0683	21.8122	25.1743	248.258	279.09	262.424	26.2948	27.0681	25.5001	41.8342	53.0167
670	SL1344_RS27365	-	195.775	225.953	185.888	192.468	212.288	322.354	412.279	10.2701	20.375	45.4222
671	kdpE	SL1344_0684	105.106	98.3127	190.175	200.805	133.332	60.3225	49.8817	149.507	179.859	182.113
672	kdpD	SL1344_0685	70.4353	73.6344	120.936	149.543	136.749	70.3836	74.0634	132.134	133.064	126.511
673	kdpC	SL1344_0686	9.37044	21.2434	51.5634	67.2728	55.0377	4.82153	16.1872	46.0837	56.6844	55.2573
674	kdpB	SL1344_0687	16.0518	20.4008	28	40.2303	28.1031	13.0774	11.2237	23.1566	30.2792	33.3628
675	kdpA	SL1344_0688	17.1303	22.1918	18.6592	26.591	15.8479	14.2709	11.2733	10.912	26.7423	27.4426
676	kdpF	SL1344_0688A	0	0	0	0	6.87971	47.0099	30.062	0	0	5.88807
677		SL1344_0689	536.254	392.961	77.1473	66.7985	74.7795	415.595	470.536	156.284	136.941	135.682
678	phrB	SL1344_0690	122.394	134.269	93.17	138.004	114.517	134.881	128.429	87.2091	148.192	131.177
679		SL1344_0691	153.503	132.644	81.0169	80.3829	69.3542	207.453	178.912	102.597	165.289	141.6
680	ybgI	SL1344_0692	112.36	176.146	232.133	263.765	278.795	49.2846	34.5471	192.771	195.535	173.793
681	pxpB	SL1344_0693	108.466	161.64	268.274	305.978	346.813	27.9054	45.2989	257.69	234.453	224.231
682	ybgK	SL1344_0694	57.2847	122.3	290.343	334.596	354.383	27.2083	15.9493	294.729	263.696	251.616
683	pxpA	SL1344_0695	195.775	196.748	232.562	302.449	282.209	161.177	160.126	287.563	253.96	250.183
684		SL1344_0696	737.123	710.381	40.327	60.434	51.5978	1324.83	1598.75	8.16939	81.0371	136.496
685	fimB	SL1344_0697	219.945	247.073	174.205	218.543	160.527	300.963	393.669	176.874	282.987	273.842
686		SL1344_0698	16.3146	16.8119	8.80153	9.49677	5.52834	8.39463	36.2355	12.8376	30.2442	22.0803
687		SL1344_0699	49.9346	41.1654	14.3675	25.8374	15.8763	49.4841	29.21	26.195	38.9766	37.9029
688		SL1344_0702	79.445	85.6453	7.91255	6.52175	2.76109	221.686	283.528	0	8.34764	11.2247
689		SL1344_0703	72.5093	97.6338	1.04314	1.87591	2.18404	217.639	251.71	0	6.13138	3.27115
690		SL1344_0704	83.5409	89.3846	6.90424	6.208	2.40924	234.135	300.035	5.5946	15.2615	9.62252
691		SL1344_0705	30.8394	31.7795	3.3275	7.47987	2.61255	97.1935	125.575	9.10008	15.0449	13.4159
692		SL1344_0706	45.4498	72.3963	6.31692	3.28837	3.82851	179.954	244.095	3.0308	9.92124	9.53212
693		SL1344_0707	52.5823	79.9233	10.6378	3.82604	1.48483	165.718	204.378	1.293	12.826	13.9789
694		SL1344_0708	125.044	119.769	14.0379	11.2198	6.53137	304.226	304.663	4.55004	15.2329	18.1673
695		SL1344_0709	39.7225	114.614	8.57193	26.9763	8.97354	102.196	117.634	7.8142	19.3784	34.5604
696	nei	SL1344_0710	77.8651	124.103	220.305	263.224	204.046	101.499	97.3599	204.235	248.514	246.228
697		SL1344_0711	54.9741	41.0038	175.688	253.973	231.229	76.7784	60.727	69.0068	132.306	165.001
698	gltA	SL1344_0712	700.156	617.674	602.979	571.167	642.803	709.542	662.699	421.602	449.037	484.94
699		SL1344_0713	930.33	799.1	464.034	434.535	548.699	1008.99	1094.33	320.001	354.389	383.442
700	sdhC	SL1344_0714	257.166	276.164	439.581	413.637	506.041	114.913	113.568	223.66	349.96	389.921
701	sdhD	SL1344_0715	330.793	340.877	324.625	294.946	352.289	72.9464	46.6479	281.985	282.792	287.805
702	sdhA	SL1344_0716	217.934	334.389	562.342	523.392	601.654	34.3196	32.9202	652.997	453.12	486.14
703	sdhB	SL1344_0717	172.02	190.657	517.221	508.826	589.813	27.5372	20.7541	484.284	373.72	432.367
704	sucA	SL1344_0718	197.103	299.577	586.608	561.618	651.215	44.7953	30.4161	622.693	471.664	494.749
705	sucB/odhB	SL1344_0719	242.573	309.306	601.247	555.573	650.927	95.653	73.8496	717.123	468.929	481.711
706	sucC	SL1344_0720	180.845	231.374	573.217	524.072	589.993	37.4629	34.7761	622.806	439.975	445.465
707	sucD	SL1344_0721	168.547	238.938	526.198	483.527	562.95	95.6409	55.9775	557.772	398.367	408.104
708	cydA	SL1344_0722	236.702	274.34	476.865	423.354	488.552	108.761	66.3893	571.139	412.127	371.185
709	cydB	SL1344_0723	245.234	284.423	463.313	400.264	473.614	92.7828	41.533	651.745	395.035	367.23
710	cydX	SL1344_0724	216.383	237.845	264.602	228.589	358.469	210.308	189.865	151.349	215.815	162.697
711	ybgE	SL1344_0725	413.072	508.794	446.743	365.861	331.544	175.037	143.914	493.292	405.875	349.526
712	ybgC	SL1344_0726	219.945	278.954	296.462	273.132	330.226	222.862	230.475	351.465	315.625	324.498
713	tolQ	SL1344_0727	195.775	218.453	352.488	320.78	329.69	124.139	103.46	482.383	356.563	354.049
714	tolR	SL1344_0728	233.196	234.38	311.587	293.802	298.762	128.209	173.435	434.863	336.616	323.638
715	tolA	SL1344_0729	208.251	236.29	211.168	211.163	258.495	197.027	191.203	394.694	279.221	278.817
716	tolB	SL1344_0730	507.683	503.282	468.413	426.936	485.091	388.295	370.37	623.831	446.325	435.253
717	pal	SL1344_0731	516.847	507.855	517.108	457.871	530.721	429.805	391.665	638.8	442.139	444.129
718	cpoB/ybgF	SL1344_0732	435.966	501.162	526.994	469.807	540.698	384.302	414.924	635.535	485.36	472.165
tRNA5	tRNA	SL1344_tRNA_18	785.922	761.857	470.443	419.172	436.277	961.197	941.495	719.424	536.386	530.69
719	nadA	SL1344_0733	85.3235	75.7504	60.6193	75.392	59.3079	114.823	137.352	53.7114	69.6733	63.9566
720		SL1344_0734	182.724	150.635	92.0053	137.387	107.495	197.833	221.707	61.4066	103.255	87.585
721	zitB	SL1344_0735	105.081	122.722	131.016	186.335	125.285	144.184	159.915	41.3429	92.8432	95.3754
722		SL1344_0736	84.9877	84.6592	102.398	164.905	119.995	131.191	132.832	72.4479	165.843	150.625
723	aroG	SL1344_0737	367.009	401.264	393.747	386.364	442.183	207.594	235.1	291.864	329.643	324.599
724		SL1344_0738	213.345	246.23	98.5772	127.598	53.2989	361.615	336.959	23.7002	112.651	109.673
725		SL1344_0739	40.4972	60.0938	37.753	42.1181	44.6449	118.358	97.5416	14.0212	36.0357	37.5834
726		SL1344_0740	193.798	261.202	81.6498	85.3537	59.7631	550.823	507.107	12.1028	43.8201	60.6649
727		SL1344_0741	213.085	220.441	42.0756	49.1825	25.7989	560.393	614.53	12.0548	48.3752	46.8532
728		SL1344_0742	123.112	126.419	5.12694	4.19085	1.95169	298.952	316.611	0	2.52882	4.59353
729		SL1344_0743	5.57084	4.59253	4.80864	2.16187	7.5509	0	10.9983	21.9179	8.69667	10.7709
730	oadA	SL1344_0744	4.62982	9.54191	31.971	35.3348	20.918	5.55861	3.04683	37.0383	36.1382	33.7171
731		SL1344_0745	16.8409	24.296	48.1529	39.6209	36.6178	9.7486	7.27307	70.3998	51.7592	50.8762
732		SL1344_0746	56.856	85.6615	72.7694	50.2147	57.577	38.3343	44.5124	63.2514	60.4474	58.3753
733		SL1344_0747	50.7565	71.1332	31.2161	39.8864	23.5057	53.5391	45.093	29.9544	52.494	65.7501
734		SL1344_0748	102.297	135.223	123.317	116.357	72.5159	87.1227	73.1238	77.7196	191.36	187.554
735	gpmA	SL1344_0749	917.258	831.193	523.127	473.199	574.771	582.474	589.263	707.45	492.938	497.553
736	galM	SL1344_0750	129.012	145.426	480.102	461.319	477.615	90.7685	83.1687	335.628	390.987	402.662
737	galK	SL1344_0751	189.641	217.3	423.135	393.889	441.343	114.149	111.85	446.736	351.443	373.577
738	galT	SL1344_0752	61.5187	64.7428	419.73	364.197	393.267	40.4097	43.9302	299.716	329.489	350.247
739	galE	SL1344_0753	181.915	171.075	439.672	382.784	407.912	163.633	175.583	350.971	357.089	387.675
740		SL1344_0754	194.483	151.629	14.9655	16.9667	13.6232	291.679	252.997	10.6768	17.6517	18.0723
741	modF	SL1344_0755	298.968	298.515	335.803	358.149	327.206	257.981	257.543	254.978	320.327	315.945
742	modE	SL1344_0756	217.114	230.535	281.114	269.617	281.728	171.595	156.025	293.85	281.319	267.985
743	ybhT	SL1344_0757	539.034	610.072	224.756	173.728	227.03	911.993	992.046	86.2688	206.807	215.503
744	modA	SL1344_0758	311.622	326.96	330.883	333.933	357.585	207.718	197.5	232.669	265.349	270.44
745	modB	SL1344_0759	202.585	230.865	242.586	261.285	271.001	120.591	101.949	242.24	229.441	208.898
746	modC	SL1344_0760	141.054	176.025	319.468	336.467	349.637	57.2642	44.7098	292.247	310.604	298.24
747		SL1344_0761	157.289	137.944	247.707	269.481	244.948	134.314	137.096	202.768	274.933	252.993
748	pgl	SL1344_0762	178.871	239.337	402.622	417.019	405.323	83.5417	85.5681	319.394	401.134	393.188
749		SL1344_0763	148.356	169.816	508.087	474.661	501.994	110.935	77.9646	615.606	482.36	471.321
750	hutI	SL1344_0764	89.5704	123.683	362.899	378.443	420.876	82.9587	55.261	117.175	156.433	174.044
751	hutG	SL1344_0765	171.667	189.493	318.963	370.354	427.901	107.793	94.7815	161.411	151.028	159.203
752	hutC	SL1344_0766	235.955	208.524	249.294	331.838	328.35	277.786	255.279	86.15	151.024	169.343
753	hutU	SL1344_0767	21.9463	62.988	307.308	389.874	422.698	21.7484	21.6639	53.0865	111.03	187.643
754	hutH	SL1344_0768	95.5064	98.0465	268.705	368.882	393.243	59.3419	40.9128	80.1148	109.712	157.131
755		SL1344_0769	163.762	217.9	266.592	401.373	388.12	70.9584	31.1964	176.336	186.131	217.747
756	bioA	SL1344_0770	236.903	314.407	49.0593	50.7083	44.6381	51.3829	46.1417	58.5156	86.2386	88.321
757	bioB	SL1344_0771	157.974	192.092	40.9081	45.4677	35.0925	27.0951	15.5941	19.6819	50.3504	44.2878
758	bioF	SL1344_0772	186.984	243.904	27.5812	39.9553	37.4285	29.229	14.0186	29.7992	43.4157	36.1521
759	bioC	SL1344_0773	61.6329	118.057	23.4708	40.0975	31.9415	5.59642	10.7364	32.8072	45.2779	31.5432
760	bioD	SL1344_0774	103.73	146.359	27.5499	44.8988	30.6433	34.8982	21.6604	17.2663	49.0469	39.3395
761	uvrB	SL1344_0775	283.303	278.809	277.303	276.43	272.841	348.738	307.087	390.919	334.08	319.476
762		-	236.28	240.237	37.3913	36.6772	7.11694	640.308	761.916	6.19747	135.248	130.959
763	slrP	SL1344_0776	286.847	289.078	107.071	128.211	100.501	419.162	463.881	67.1042	163.386	154.965
764	yvcK/ybhK	SL1344_0777	90.4572	98.1862	257.667	237.534	195.493	103.949	71.4345	234.89	277.131	268.169
765	moaA	SL1344_0778	91.3618	101.565	252.716	261.075	257.051	81.199	88.8196	225.475	276.607	290.121
766	moaB	SL1344_0779	32.0568	37.4385	172.942	195.933	210.012	24.7421	15.8221	227.023	175.154	175.609
767	moaC	SL1344_0780	33.8377	25.5708	212.975	226.516	236.968	20.3129	25.0517	272.918	217.9	218.077
768	moaD	SL1344_0781	5.57084	13.7776	84.1512	77.8272	60.4072	0	5.49915	92.0551	78.27	92.6294
769	moaE	SL1344_0782	45.3784	57.361	199.766	207.797	196.824	21.7927	17.9178	204.722	213.702	201.208
770		SL1344_0783	318.794	291.655	220.645	224.797	221.322	330.07	310.854	243.205	241.249	217.984
771		SL1344_0784	164.529	134.04	10.0248	9.01388	3.49816	231.066	221.644	7.61553	24.1738	15.7181
772		SL1344_0785	171.022	118.727	6.79842	3.49306	3.05012	247.786	193.256	5.31212	10.5388	8.70158
773		SL1344_0786	124.584	112.775	16.8688	27.4915	16.5555	196.084	173.62	3.84442	24.7878	28.3383
774		SL1344_0787	27.0385	35.1951	31.9378	50.8072	37.2919	27.8252	37.9287	14.5573	37.7668	28.6149
775	clsB	SL1344_0788	16.551	10.0059	25.7158	64.6576	57.8295	9.08404	8.71363	22.5744	29.283	25.6003
776		SL1344_0789	18.0557	29.7698	29.6121	63.0616	51.3939	14.8648	12.4763	11.3661	28.1868	27.9276
777	ybhQ	SL1344_0790	270.084	340.853	290.695	284.672	329.925	99.5101	121.784	225.642	189.994	205.008
778		SL1344_0791	106.465	101.036	129.299	191.205	147.103	58.6032	63.5457	108.128	174.416	191.961
779		SL1344_0792	63.0081	51.9431	129.693	186.207	152.193	48.631	35.883	82.9507	152.272	153.683
780		SL1344_0793	31.5585	39.675	196.133	269.737	248.097	13.8026	17.1338	209.215	205.378	193.422
781	hlyD	SL1344_0794	60.5409	82.8039	245.849	301.685	254.881	16.9915	12.224	201.38	225.537	217.078
782	cecR	SL1344_0795	83.2407	105.445	202.412	218.243	194.467	58.5012	60.124	123.013	160.057	164.866
783	rhlE	SL1344_0796	105.417	145.669	198.454	119.611	105.691	65.0907	73.3381	490.594	412.987	383.177
784	dinG	SL1344_0797	126.501	143.788	252.854	226.116	248.247	122.292	110.368	279.016	335.618	320.92
785	ybiB	SL1344_0798	96.984	105.445	254.177	279.273	271.166	60.7513	56.8866	290.881	304.999	306.542
786	ybiJ	SL1344_0799	551.321	532.417	235.679	289.342	168.434	886.164	948.508	252.03	540.993	430.438
787	ybiI	SL1344_0800	307.961	359.662	139.559	215.118	164.649	485.945	521.863	125.203	272.43	240.154
788	rlmF	SL1344_0801	92.5368	118.667	154.047	129.392	112.818	136.042	134.844	174.526	303.824	289.67
789	ybiO	SL1344_0802	98.6362	81.8227	107.224	155.742	109.741	129.42	104.669	167.357	301.707	291.066
790	glnQ	SL1344_0803	159.22	170.324	471.207	469.295	512.125	126.79	102.909	753.211	480.103	465.426
791	glnP	SL1344_0804	51.9101	109.553	403.27	402.087	478.453	40.5995	57.3911	411.737	444.894	420.729
792	glnH	SL1344_0805	394.433	415.91	604.131	571.688	683.827	237.882	318.73	763.658	534.129	532.054
793	dps	SL1344_0806	962.562	977.334	411.912	498.053	461.923	1043.73	1036.07	271.73	318.36	289.146
794	rhtA	SL1344_0807	115.745	85.2411	182.501	194.641	180.592	123.878	106.639	114.151	194.544	193.351
795	ompX	SL1344_0808	818.007	831.996	537.589	481.317	536.377	617.689	534.824	835.938	584.598	584.357
796		SL1344_0809	118.753	153.636	166.852	153.726	116.707	133.804	138.616	218.264	345.738	357.641
797	mntS	-	509.926	551.745	247.589	230.867	307.187	317.044	408.983	33.4375	215.596	217.722
798	mntR	SL1344_0810	153.233	133.474	116.047	115.564	152.834	148.766	139.845	154.701	132.019	131.923
799		SL1344_0811	103.428	98.4609	215.754	214.066	202.497	129.246	102.097	267.41	309.47	299.482
800	ldtB	SL1344_0812	281.228	264.961	477.794	408.248	405.388	294.003	237.95	665.047	576.076	555.818
801	ybiT	SL1344_0813	393.148	412.048	357.551	275.758	264.305	432.031	422.906	535.457	403.568	392.538
802		SL1344_0814	359.184	312.811	17.4895	17.8703	17.4767	625.535	665.486	27.5388	44.5704	54.1322
803		SL1344_0817	82.2689	99.9474	176.131	249.526	186.339	149.273	138.912	83.4749	158.848	152.783
804		SL1344_0818	566.781	485.38	272.365	249.495	237.732	675.55	602.91	332.827	358.544	358.518
805		SL1344_0819	83.3634	67.795	34.7633	54.6464	38.6825	124.046	125.66	59.3918	104.859	93.8751
806		SL1344_0820	42.6355	32.6376	39.4309	47.2728	27.5188	67.3809	54.1116	65.8998	111.723	95.9755
807	moeB	SL1344_0821	107.807	119.002	294.943	263.073	240.24	95.9003	86.5786	335.01	354.424	332.794
808	moeA	SL1344_0822	120.855	145.334	367.511	335.184	341.648	61.615	78.8033	495.557	388.152	375.15
809	iaaA	SL1344_0823	157.119	154.713	327.125	359.627	378.603	59.8853	70.3681	247.267	226.543	205.895
810	gsiA	SL1344_0824	101.757	130.961	279.618	315.626	326.125	47.462	49.8625	188.943	204.567	201.836
811	gsiB	SL1344_0825	68.5659	85.1543	220.982	290.617	273.981	39.404	31.6442	90.3888	177.587	178.364
812	gsiC	SL1344_0826	96.7185	111.627	168.898	245.411	244.039	41.3442	33.783	131.136	164.925	157.079
813	gsiD	SL1344_0827	69.1224	118.922	284.058	286.319	239.658	38.6595	53.3996	302.697	338.383	323.65
814	rimO	SL1344_0828	63.0438	90.3129	416.611	273.129	249.351	51.0515	48.9698	662.793	464.258	455.193
815	bssR	SL1344_0829	510.341	453.082	121.681	173.118	116.095	532.534	683.441	56.1646	136.497	138.002
816		SL1344_0830	212.469	177.346	12.6087	14.4292	11.9995	456.434	393.253	6.26953	16.5843	17.4588
817		SL1344_0831	306.142	313.162	12.4519	14.9283	11.5869	621.851	632.884	5.04496	21.2687	15.4949
818		SL1344_0832	352.726	296.741	17.4694	25.8056	18.2878	562.334	585.068	11.3751	34.9793	32.4216
819		-	20.764	22.8235	8.96156	8.05786	12.5086	21.3682	47.8259	10.8925	18.9087	34.7931
820		SL1344_0833	516.853	491.117	36.5853	41.12	22.8733	743.92	768.208	19.4549	61.5715	72.8421
821		SL1344_0834	214.586	225.819	18.242	20.1877	14.3225	414.892	450.128	14.0711	41.2395	53.747
822		SL1344_0835	402.976	405.751	55.097	71.6255	49.3393	766.088	765.215	41.1495	84.6388	82.6709
823		SL1344_0836	517.931	480.017	80.5278	146.063	98.8353	784.602	847.876	65.8154	172.004	159.227
824	yliJ	SL1344_0838	305.996	241.448	370.726	398.652	433.521	231.676	187.708	292.378	253.348	258.624
825	dacC	SL1344_0839	158.345	162.468	298.927	334.653	345.873	99.647	104.58	190.932	243.637	215.847
826	deoR	SL1344_0840	335.836	391.472	351.449	342.634	280.627	366.046	374.29	332.459	404.481	378.419
827	ybjG	SL1344_0841	171.022	276.412	320.497	330.095	347.713	115.788	97.7385	228.421	343.39	300.204
828		SL1344_0842	98.9197	94.376	190.439	166.49	156.174	89.2159	76.8008	348.084	318.825	290.965
829		SL1344_0843	151.15	150.912	209.476	225.502	198.045	120.981	114.39	194.263	330.345	332.503
830		SL1344_0844	99.5029	118.383	140.546	155.772	151.728	114.034	90.4093	203.749	228.589	222.551
831		SL1344_0845	282.471	309.275	111.435	107.905	109.677	302.044	298.442	85.088	160.195	151.895
832		SL1344_0846	307.249	306.899	239.602	232.158	235.404	345.464	329.773	326.194	313.738	307.709
833	ybjM	SL1344_0847	213.903	218.182	198.719	233.55	127.766	194.009	218.307	134.082	227.804	255.15
834		SL1344_0848	550.247	445.058	237.481	239.721	304.896	566.256	527.793	310.437	222.852	277.007
835		SL1344_0849	117.734	100.941	284.553	268.651	274.479	126.006	120.868	244.576	380.457	336.895
836	rimK	SL1344_0852	142.658	151.386	330.774	293.885	287.988	138.999	116.852	402.444	380.848	372.65
837	ybjN	SL1344_0853	178.127	187.11	353.39	309.949	333.601	195.136	241.063	282.589	372.261	373.281
838	potF	SL1344_0854	114.51	100.491	142.419	160.071	132.402	67.157	58.3414	147.269	158.579	159.978
839	potG	SL1344_0855	47.1311	51.8057	112.66	118.182	97.7356	36.0658	22.6658	85.5841	127.816	124.771
840	potH	SL1344_0856	44.5317	65.1331	74.3979	91.4238	82.4267	45.8273	34.0325	50.866	96.9897	109.429
841	potI	SL1344_0857	66.4155	66.7708	125.144	144.584	126.616	40.0085	28.7828	173.353	140.349	133.421
842		SL1344_0858	98.3006	78.6544	126.029	132.394	133.24	59.5062	79.9117	147.876	166.998	160.99
843	rlmC	SL1344_0859	107.841	118.87	176.759	169.279	141.244	163.35	161.474	259.34	292.25	298.464
844		SL1344_0860	95.8483	91.6251	7.92138	15.4323	7.83181	159.498	160.04	6.41881	17.5098	18.1374
845		SL1344_0861	175.039	165.417	18.4256	23.1946	25.0756	289.968	240.215	36.9531	13.3295	39.6206
846		SL1344_0862	61.706	68.3324	38.1589	43.6034	34.5373	102.36	85.4585	22.4658	65.0584	58.0497
847	artJ	SL1344_0863	419.366	427.519	151.906	236.122	181.015	487.439	386.248	113.434	203.124	188.949
848	artM	SL1344_0864	243.768	219.535	320.928	319.568	313.752	267.725	236.587	373.96	338.975	335.065
849	artQ	SL1344_0865	105.123	121.327	301.918	284.082	303.11	108.182	79.2429	257.182	296.887	290.462
850	artJ	SL1344_0866	157.262	163.6	357.14	337.836	382.331	206.15	164.479	269.59	331.721	338.805
851	artP	SL1344_0867	475.608	424.63	365.912	339.956	380.507	537.809	534.436	372.766	340.423	348.923
852	ybjP	SL1344_0868	82.3318	76.6312	381.7	379.282	391.184	51.9296	44.5687	357.363	378.33	384.094
853	ybjR	SL1344_0869	156.499	177.833	198.98	193.687	223.591	73.9971	75.155	183.055	176.631	165.193
854		SL1344_0870	136.878	174.019	245.553	254.71	271.215	69.5815	56.9767	232.282	313.441	283.775
855		SL1344_0871	87.8479	105.846	330.729	344.581	297.375	50.0697	52.0304	272.249	380.299	383.595
856		SL1344_0872	77.409	82.7232	250.361	289.274	287.134	48.1901	41.5082	109.791	184.995	172.577
857	ltaE	SL1344_0873	154.549	192.804	241.425	247.864	274.982	83.0415	56.7038	111.926	170.809	170.824
858	poxB	SL1344_0874	48.6306	61.7788	73.9759	143.242	107.338	55.7884	70.8267	43.9123	82.4514	68.7455
859	hcr	SL1344_0875	63.6421	82.7793	117.804	121.292	77.9559	64.0383	54.4467	130.204	167.795	174.455
860	hcp	SL1344_0876	63.0081	67.6627	67.9842	74.963	62.1796	55.4564	50.7399	93.2882	108.716	113.487
861		SL1344_0877	175.11	170.72	298.36	316.137	317.155	119.092	133.776	182.123	229.983	212.559
862	ybjD	SL1344_0878	102.431	129.388	230.667	231.128	205.645	80.7585	81.5425	178.102	255.978	237.333
863	ybjX	SL1344_0879	557.681	618.934	412.345	362.934	380.88	379.639	408.255	327.703	420.677	398.977
864	macA	SL1344_0880	314.745	299.857	242.082	263.296	244.018	201.651	198.264	228.393	271.485	244.836
865	macB	SL1344_0881	370.233	378.909	251.835	274.514	241.055	291.911	245.267	313.483	282.668	279.797
866	cspD	SL1344_0882	388.905	498.724	610.113	541.401	568.971	336.693	365.619	306.021	489.07	539.474
867	clpS	SL1344_0883	695.886	717.98	370.355	356.203	405.067	830.362	804.931	450.156	379.89	376.396
868	clpA	SL1344_0884	409.864	446.547	391.711	432.088	485.659	256.418	242.397	428.597	354.214	350.724
869	tnpA	SL1344_0885	477.709	516.885	235.812	254.902	232.022	577.638	645.449	288.972	319.276	311.721
870		SL1344_0887	56.7374	83.6528	58.3928	86.3783	61.6216	147.093	129.247	97.8766	162.242	162.859
tRNA6	tRNA	SL1344_tRNA_19	80.6133	146.205	90.459	131.391	116.55	149.326	238.728	88.8061	232.815	230.674
871		SL1344_0888	28.2979	33.3263	167.494	170.213	128.766	20.8009	27.9337	76.3441	152.249	146.941
872		SL1344_0889	25.4667	28.8673	48.7734	57.4439	39.5523	29.4836	37.7084	25.049	54.0436	44.9299
873		SL1344_0890	208.87	178.384	185.481	205.847	169.051	201.029	176.515	345.264	361.255	341.082
874	infA	SL1344_0891	356.686	304.365	137.738	138.419	115.918	354.184	438.576	251.125	188.051	150.025
875		SL1344_0892	206.992	197.12	75.4731	62.3225	99.9708	271.776	271.263	98.288	103.069	91.0811
876	aat	SL1344_0893	209.938	184.288	229.035	208.202	173.017	154.033	161.184	293.681	285.251	275.111
877	cydC	SL1344_0894	82.7668	95.7871	246.615	215.26	225.448	66.3381	56.5627	340.04	324.261	311.124
878	cydD	SL1344_0895	225.69	186.695	291.213	283.516	250.893	217.092	195.99	357.622	370.184	349.085
879	trxB	SL1344_0896	374.781	397.574	475.49	433.578	500.962	227.045	251.292	632.104	464.747	457.738
880	lrp	SL1344_0897	581.393	575.152	437.324	431.902	515.353	282.06	325.216	459.664	356.563	345.79
881	ftsK	SL1344_0898	209.287	230.321	386.637	389.949	418.844	111.485	97.3373	505.663	408.66	398.028
882	lolA	SL1344_0899	98.5274	136.605	342.121	355.415	350.056	41.4794	46.4193	348.881	377.538	375.797
883	rarA	SL1344_0900	187.618	237.048	338.859	337.927	342.296	149.005	135.883	438.886	387.603	374.97
884	serS	SL1344_0901	482.246	469.205	547.549	498.092	573.203	290.131	262.607	818.152	511.681	512.303
885	dmsA	SL1344_0902	31.3881	37.4277	30.9641	40.4574	30.8954	40.9534	40.9433	35.7248	52.7189	50.5001
886	dmsB	SL1344_0903	17.7402	23.7652	35.4112	43.888	35.0665	13.6922	8.75592	43.623	52.7921	59.1665
887		SL1344_0904	12.6891	30.0747	60.9262	68.9395	58.0476	16.3229	10.9601	57.4127	64.3795	79.1209
888		SL1344_0905	65.5992	74.7276	59.7125	67.5767	39.8772	96.9657	97.7211	243.077	241.588	222.763
889		SL1344_0906	88.6633	102.489	255.801	186.249	149.351	136.864	120.819	74.3173	167.75	220.989
890	pflA	SL1344_0907	388.023	290.801	352.442	334.697	350.626	382.977	358.655	427.458	398.552	399.661
891		SL1344_0908	720.836	504.42	90.4378	82.9443	88.9944	1069.58	1183.17	112.123	186.46	183.124
892	sopD2	SL1344_0909	232.687	271.849	26.4926	42.6563	19.3492	470.099	529.843	13.4795	37.8849	40.8485
893	pflB	SL1344_0910	339.755	362.237	507.523	444.93	497.4	161.848	168.877	646.166	471.591	467.254
894	focA	SL1344_0911	169.307	169.859	261.264	216.943	229.484	269.567	247.539	191.038	300.461	319.932
895		SL1344_0912	170.428	213.635	319.746	202.641	206.04	112.119	135.97	491.11	391.794	396.015
896		SL1344_0913	7.91011	6.521	25.6045	62.1607	69.6906	12.2104	9.76039	9.33645	18.5228	20.6465
897	serC	SL1344_0914	298.247	380.737	383.989	411.195	454.857	112.668	105.59	386.189	356.563	326.52
898	aroA	SL1344_0915	172.904	216.45	305.866	337.15	344.789	64.8034	70.5895	310.742	320.324	304.171
899		SL1344_0916	109.706	142.332	138.939	188.44	113.759	107.346	131.373	86.3254	214.78	200.287
900	cmk	SL1344_0917	645.142	622.691	482.509	419.08	449.897	682.469	613.107	892.327	508.259	506.684
901	rpsA	SL1344_0918	1180.5	1034.6	639.162	557.87	670.957	1230.01	1188.74	1088.02	584.048	585.325
902	ihfB/himD	SL1344_0919	976.128	860.205	583.162	477.704	521.41	1088.65	1011.03	495.667	544.228	559.676
903		SL1344_0920	42.3531	42.3973	37.8641	57.5257	40.1848	76.5857	69.282	22.8527	58.5614	63.404
904	msbA	SL1344_0921	231.93	220.268	332.423	304.983	312.596	224.164	225.852	445.155	395.706	382.068
905	lpxK	SL1344_0922	222.799	250.673	321.736	268.085	273.5	232.166	197.801	525.948	362.579	354.368
906		SL1344_0923	31.1208	38.4834	216.342	178.567	163.205	30.8824	27.4288	201.154	239.01	225.208
907	ycaR	SL1344_0924	29.9547	74.0828	113.121	69.7468	101.504	61.6524	96.0999	94.2828	93.5248	86.8731
908	kdsB	SL1344_0925	304.539	278.282	402.226	368.073	368.023	251.097	260.779	668.381	445.346	423.515
909	ycbC	SL1344_0926	128.765	116.262	80.0526	96.9648	92.1143	134.089	131.647	154.396	198.024	185.533
910	elyC	SL1344_0927	61.7309	78.5163	128.645	134.153	121.125	67.157	81.829	94.3738	170.022	156.182
911	cmoM	SL1344_0928	115.907	150.354	341.342	312.212	371.196	85.951	53.8424	541.862	359.889	346.034
912	mukF	SL1344_0929	185.417	197.26	332.614	325.202	342.582	151.37	156.445	449.113	338.776	331.254
913	mukE	SL1344_0930	153.566	139.418	294.473	291.935	319.687	102.022	67.1598	393.104	309.527	307.432
914	mukB	SL1344_0931	247.272	289.585	429.926	393.001	431.357	167.329	160.506	568.511	425.529	423.751
915	ldtD/ycbB	SL1344_0932	185.997	196.267	378.896	429.613	449.086	177.627	196.089	317.888	339.722	358.463
916		SL1344_0933	222.164	300.447	480.496	458.197	498.497	148.993	172.487	292.67	418.913	414.095
917		SL1344_0934	287.62	343.462	478.282	440.72	464.381	169.758	179.537	502.569	446.53	451.419
918	aspC	SL1344_0935	468.315	470.497	544.782	495.65	552.63	326.82	304.406	671.824	529.007	538.825
919	ompF	SL1344_0936	508.263	461.423	592.546	542.046	636.751	541.131	574.812	676.444	513.784	530.897
920	asnS	SL1344_0937	391.271	361.266	499.852	442.613	510.896	280.852	295.47	812.811	480.253	468.65
921		SL1344_0938	121.618	141.832	122.901	188.784	134.02	143.472	161.046	42.014	109.979	116.997
922	dpaL	SL1344_0939	85.7222	63.2295	42.3517	50.3368	27.5188	189.2	156.99	4.43769	17.1679	31.403
923		SL1344_0940	75.3401	50.3165	8.23191	7.03171	3.87792	121.696	125.206	4.50255	14.5156	11.4319
924	pncB	SL1344_0941	208.469	189.702	291.552	280.277	291.315	221.568	219.28	410.548	377.904	351.082
925		SL1344_0942	274.509	318.92	263.482	255.833	237.997	283.587	308.641	157.626	247.361	262.299
926		SL1344_0943	33.0223	36.2976	14.2521	14.9507	12.4332	33.9831	59.7618	4.33076	21.4797	40.4361
927		SL1344_0944	57.1011	70.6102	41.8953	31.0228	18.0592	94.0199	107.096	8.98633	22.2852	24.2883
928		SL1344_0945	13.0179	23.4148	41.8825	36.2813	28.8734	24.3575	17.5232	24.2119	31.869	23.7963
929		SL1344_0946	28.0163	38.3634	33.4056	30.9583	17.1635	53.2649	53.9054	14.9461	27.2426	24.9723
930		SL1344_0947	219.268	259.845	19.7154	33.6819	14.4474	455.996	509.551	7.18906	65.9642	79.4889
931		SL1344_0948	8.61904	21.3163	0	0	0	0	42.5406	0	6.72761	3.33287
932		SL1344_0949	36.7547	21.643	6.79842	2.03762	0	59.4378	72.5635	4.13165	10.2461	18.2733
933		SL1344_0950	376.784	324.36	143.908	111.281	108.468	470.099	437.764	128.564	149.653	141.829
934		-	51.391	56.4881	17.251	26.591	20.6391	117.525	124.006	8.98633	26.7423	19.8722
935		SL1344_0951	32.8902	54.2286	25.2358	19.8546	18.1624	52.6511	64.9339	25.8806	64.1814	76.3094
936		SL1344_0952	144.842	137.776	28.2508	44.8587	32.0913	256.548	272.208	21.9179	45.114	38.7751
937		SL1344_0953	7.30894	9.0381	10.252	23.4	14.0346	9.40199	10.8223	14.3781	17.115	15.5445
938		SL1344_0954	7.87601	6.49289	3.39921	13.7539	3.55847	20.2629	15.5493	0	15.3691	15.2278
939		SL1344_0955	65.8859	86.9048	41.7057	40.9092	25.7989	144.646	212.457	31.1065	49.7132	84.9241
940		SL1344_0956	861.815	830.822	300.813	305.202	295.757	1192.21	1283.06	303.868	264.666	251.305
941		SL1344_0957	1188.87	1052.51	262.872	256.819	264.604	1344	1393.26	156.685	230.852	235.523
942		-	1024.73	926.202	223.797	229.976	184.079	1207.01	1249.2	63.1472	151.78	157.546
943		SL1344_0958	652.259	539.588	55.9094	80.2579	32.8583	827.936	827.827	71.533	107.324	124.792
944		SL1344_0959	107.484	77.5327	31.8926	27.8075	26.3048	156.7	139.258	15.8582	55.9315	48.49
945		SL1344_0960	0	0	0	0	0	0	0	0	0	0
946		SL1344_0961	58.3891	42.4723	2.22354	7.99728	5.43135	125.478	130.532	1.35133	9.38325	8.63288
947		SL1344_0962	254.262	238.032	107.877	105.36	95.4073	257.224	353.087	189.9	240.512	254.964
948		SL1344_0963	456.809	502.117	380.226	223.702	152.336	906.62	880.387	487.829	623.986	635.07
949		SL1344_0964	170.542	173.23	198.469	146.546	174.745	219.38	240.496	301.941	294.759	289.693
950	gtgA	SL1344_0965	273.287	240.095	74.9014	82.0565	65.7929	449.571	590.738	21.9753	63.8389	76.3649
951		SL1344_0965A	141.195	123.247	8.96156	9.66944	11.2577	243.597	332.049	9.80327	27.5526	36.9342
952		SL1344_0966	36.3027	29.9275	20.8905	21.1319	32.8039	37.3589	23.8903	40.4682	35.4202	45.6228
953		SL1344_0967	19.9854	16.4757	24.6443	29.9148	19.3492	32.3193	25.3648	22.4658	54.5988	49.6806
954		SL1344_0968	66.7249	65.5855	33.2283	37.8448	26.6685	79.2302	65.8662	42.4074	49.0775	48.6262
955		SL1344_0969	29.4715	33.8031	48.1134	70.6109	45.4466	33.6256	24.0327	51.9266	69.7624	74.0757
956		-	0	0	5.71462	0	5.98236	0	0	5.20947	2.58379	0
957		SL1344_0971	25.6734	32.8419	44.7036	52.9071	35.1985	29.1534	34.9558	27.168	61.8458	58.5384
958		SL1344_0972	31.5948	36.8991	90.0546	77.9082	69.8876	31.1593	24.6907	75.6198	99.9302	108.429
959		SL1344_0973	12.6891	3.48692	9.12751	9.8485	11.4662	8.70554	4.17528	3.32827	14.8568	11.449
960		SL1344_0974	0	3.76588	33.5162	26.591	16.5113	4.70099	0	21.5672	42.7876	44.1605
961		SL1344_0975	19.3358	21.9178	36.5101	30.0145	25.1164	9.94919	14.3152	17.1168	46.2212	50.4692
962		SL1344_0976	6.81804	5.62071	10.2991	6.61467	9.2414	10.5246	3.36515	5.36497	7.98276	14.5005
963		SL1344_0977	16.4451	10.5445	41.7967	46.8001	42.9294	24.4452	23.4484	51.7613	58.4764	60.0583
964		SL1344_0978	13.7386	31.1463	50.4004	46.6508	35.6917	17.6729	16.9523	64.8637	68.3636	70.3912
965		SL1344_0979	4.15281	13.6941	34.0539	32.2315	28.1443	0	24.5962	22.8743	58.3467	52.9926
966		SL1344_0980	28.8945	38.5662	47.5071	63.5406	46.4173	34.9271	35.3138	52.6909	66.4081	69.6991
967		SL1344_0981	82.3079	61.0683	19.5378	28.747	48.3439	105.878	81.2487	25.9065	40.1535	31.8274
968		SL1344_0982	200.886	226.86	156.773	164.458	111.899	229.386	255.346	54.1345	140.692	151.103
969		SL1344_0983	413.181	490.833	313.453	332.636	324.661	81.8712	146.932	121.164	237.375	208.398
970		SL1344_0984	55.1321	53.5663	124.071	140.596	124.546	28.3681	23.324	60.4253	76.0771	82.9913
971		SL1344_0985	9.28473	9.18506	80.144	92.2396	66.2801	7.64389	7.3322	51.1417	45.6575	50.9821
972		SL1344_0986	5.8316	11.2175	50.3373	86.7506	39.5217	2.00042	1.91885	18.3551	33.3804	39.8384
973		SL1344_0987	30.2631	24.9485	46.5969	62.2122	45.6389	15.1509	23.8182	31.2148	46.4458	47.4419
974		-	28.1981	23.2461	17.038	24.0741	5.09608	23.2148	11.1341	13.3131	2.20101	19.6269
975		SL1344_0988	39.1018	41.9568	30.8054	34.2021	25.2381	38.3233	36.1479	27.8381	41.4214	39.1205
976		SL1344_0989	65.9312	50.4705	20.3252	16.448	11.7026	87.2349	90.6509	9.26426	25.7314	20.0316
977	sseI	SL1344_0991	145.67	222.688	26.8569	37.8695	28.1152	240.144	251.292	13.3543	44.1565	44.8441
978		SL1344_0993	59.0136	77.4797	44.3361	55.1328	38.5132	62.9798	84.1449	37.8372	71.6539	73.5304
979		SL1344_0994	54.8171	64.0199	53.2317	47.8637	35.0865	98.7209	76.6581	10.7836	55.2673	54.759
980		SL1344_0995	361.059	404.544	104.173	122.311	100.942	732.862	764.021	21.9753	77.8523	87.164
981		SL1344_0996	214.129	335.398	18.4832	16.6193	19.3492	315.848	457.976	5.61646	27.8565	19.3202
982	pepN	SL1344_0997	169.402	205.804	382.538	396.473	441.692	98.2297	94.2242	290.534	301.093	296.093
983	pyrD	SL1344_0998	136.907	131.862	225.821	162.018	136.573	219.008	220.782	342.387	327.467	331.794
984	zapC	SL1344_0999	577.952	511.826	259.242	260.523	246.301	529.836	533.144	385.27	272.84	287.897
985		SL1344_1000	97.5349	97.7092	220.6	240.995	206.949	176.605	136.498	132.123	220.202	226.77
986	rlmKL	SL1344_1001	183.893	166.598	357.29	296.043	311.789	220.004	199.487	513.359	397.393	386.703
987		SL1344_1002	142.214	121.976	360.83	287.093	299.852	147.091	134.003	485.488	391.883	389.946
988	pqiA	SL1344_1003	92.8918	108.111	230.642	194.661	180.716	115.838	115.429	225.303	275.526	283.557
989	pqiB	SL1344_1004	158.672	170.05	261.671	233.987	246.387	172.742	138.494	366.682	303.111	290.313
990	pqiC	SL1344_1005	123.922	138.216	252.735	214.991	218.467	167.535	158.305	252.382	303.458	290.332
991	rmf	SL1344_1006	416.022	477.459	221.799	224.757	169.536	444.915	628.081	314.522	538.029	520.463
992	fabA	SL1344_1007	285.175	254.686	466.105	350.447	372.22	296.19	276.292	573.463	453.433	462.537
993		SL1344_1008	233.463	214.918	409.759	342.466	388.17	261.878	261.186	582.351	446.767	448.376
994	matP	SL1344_1009	369.077	294.287	241.547	224.233	214.592	336.23	391.204	154.732	324.685	312.341
995	ompA	SL1344_1010	747.032	656.614	601.573	563.637	626.818	468.76	438.083	993.361	562.273	571.193
996	sulA	SL1344_1011	682.526	635.768	302.69	281.551	244.027	790.873	750.666	211.443	267.423	276.393
997		SL1344_1012	56.5358	70.8432	112.241	166.742	167.565	97.7434	111.616	23.1331	78.5498	96.1912
998	yccS	SL1344_1013	63.6224	79.7233	168.048	228.134	177.359	64.8187	57.7793	116.647	229.929	225.354
999		SL1344_1014	85.8433	40.4389	125.702	123.734	114.97	53.6355	42.3693	139.921	177.085	156.488
1000	helD	SL1344_1015	77.3574	65.4218	230.253	244.818	232.002	47.3531	50.6885	236.137	216.02	208.36
1001	mgsA	SL1344_1016	137.341	135.375	416.215	422.906	410.085	104.467	91.3649	190.299	323.937	348.666
1002		SL1344_1017	95.0824	110.761	36.5761	69.7862	42.0254	116.993	169.354	32.5297	74.2168	75.9321
1003		SL1344_1018	152.27	191.023	225.727	237.649	228.825	156.7	153.578	250.054	257.087	245.763
1004	hspQ	SL1344_1019	443.88	504.485	373.849	384.649	280.381	288.268	293.53	535.789	432.249	429.94
1005	rlmI	SL1344_1020	87.0651	81.0968	309.884	218.081	180.337	77.962	93.7577	298.951	390.984	394.821
1006		SL1344_1021	132.3	129.645	88.3424	117.213	115.038	120.736	103.492	54.9983	91.5764	100.387
1007		SL1344_1022	133.529	140.496	150.899	163.637	180.989	124.757	74.5769	99.5409	133.711	136.558
1008	yccX	SL1344_1023	19.4387	12.0188	79.7007	96.18	26.3478	15.0032	14.3914	87.9513	170.695	178.521
1009	tusE	SL1344_1024	307.308	239.647	256.301	246.571	288.948	247.871	315.651	316.972	301.458	301.897
1010	yccA	SL1344_1025	660.296	578.575	393.412	367.439	439.989	645.318	633.352	365.989	359.805	366.934
tRNA7	tRNA	SL1344_tRNA_20	773.888	1036.72	104.376	75.0803	58.2752	1426.89	1448.28	38.0598	195.061	199.502
1011	pipA	SL1344_1026	491.019	486.08	75.5613	81.9985	52.7344	726.894	784.658	104.511	201.843	192.983
1012	pipB	SL1344_1027	384.846	512.004	9.4526	11.5349	5.65456	521.617	494.17	7.38603	19.5377	18.7531
1013		SL1344_1028	226.27	281.561	14.7405	24.8514	3.85778	566.755	522.573	6.71875	3.33237	1.65086
1014	sigE	SL1344_1029	356.631	363.374	102.036	88.6365	66.9867	420.615	506.308	9.4593	35.9691	41.8363
1015	sopB/sigD	SL1344_1030	231.656	281.436	157.864	156.454	116.784	88.6664	108.32	9.59395	27.2815	24.8305
1016		SL1344_1031	48.0851	66.068	76.0946	62.2011	68.7971	57.7315	110.755	6.3062	46.9162	49.5837
1017	SL1344_RS05370	SL1344_1032	12.3462	61.0683	111.898	91.0321	89.2503	76.2323	146.248	19.4299	24.0921	81.1599
1018		SL1344_1033	210.691	202.128	144.043	159.908	119.202	237.928	234.668	27.876	78.2256	105.264
1019		SL1344_1034	81.322	76.1452	132.158	155.455	123.381	82.6548	84.2397	92.4308	151.246	152.572
1020	hprR	SL1344_1035	68.4207	61.3821	168.493	187.425	171.841	45.5603	47.6754	159.933	174.355	177.42
1021	hiuH	SL1344_1036	126.706	178.673	103.614	138.454	114.494	106.373	131.658	81.3361	143.146	117.332
1022		SL1344_1037	98.8417	96.8997	70.3299	158.613	95.3504	123.71	155.584	31.531	79.2363	66.1116
1023	hpaB	SL1344_1038	17.5358	16.6248	40.8688	141.886	106.959	28.8737	19.9067	20.008	50.9865	50.5176
1024	hpaR	SL1344_1039	111.872	138.338	181.06	230.334	186.735	111.928	141.107	112.482	127.344	134.584
1025		SL1344_1040	26.5587	30.6525	161.391	250.244	216.471	22.9583	23.0708	7.52344	15.7551	36.5608
1026	hpaE	SL1344_1041	25.2226	36.9656	158.852	274.066	258.306	30.7631	16.5987	30.1382	40.1043	51.2948
1027	hpaD	SL1344_1042	27.3442	35.8023	110.379	194.751	203.484	18.2081	20.6412	21.5166	37.0374	43.5385
1028		SL1344_1043	28.7754	50.4094	125.744	234.503	173.889	51.822	49.7088	39.6248	30.8834	38.9447
1029	hpaH	SL1344_1044	10.2271	23.888	77.2433	167.351	157.104	19.2951	13.4606	28.1661	35.2572	38.8876
1030	hpaI	SL1344_1045	22.4944	14.2647	67.2117	166.529	130.558	10.6841	3.41614	44.9317	36.4667	42.1532
1031	hpaX	SL1344_1046	24.8807	25.434	57.557	120.886	88.1322	34.8222	29.4726	22.7106	44.6675	45.7961
1032	hpaA	SL1344_1047	19.8613	26.4493	40.2221	85.3756	51.0801	22.0113	13.5731	21.6393	44.7195	52.5791
1033		SL1344_1048	53.9998	39.7041	71.1771	71.3623	46.1578	48.0613	63.3895	28.7103	76.3251	62.643
1034	iraM	SL1344_1049	615.371	666.031	29.3287	62.9979	27.2914	1251.01	1322.98	8.91206	70.7233	89.0509
1035	cbpM	SL1344_1050	577.729	479.965	214.55	260.696	230.673	617.581	583.557	225.539	204.5	225.132
1036	cbpA	SL1344_1051	102.67	100.587	244.035	300.844	278.998	101.064	83.7232	126.453	214.867	205.986
1037		SL1344_1052	128.36	211.636	233.001	225.62	170.571	101.013	122.981	249.538	222.484	220.438
1038		SL1344_1053	61.7309	63.4631	45.4489	53.2665	38.3908	62.0322	49.4661	78.2911	99.7697	95.4822
1039		SL1344_1054	24.1582	28.9683	20.8529	27.2728	22.8221	61.0225	56.3663	17.2814	49.7132	42.462
1040		SL1344_1055	64.8723	80.2198	68.829	73.4267	53.735	94.5762	69.3739	116.982	119.206	106.612
1041	agp	SL1344_1056	80.5484	112.794	360.497	411.068	438.208	69.2658	79.5118	64.2501	136.08	143.788
1042		SL1344_1057	84.149	89.1918	83.0123	107.297	78.7546	61.8552	59.3329	23.6482	58.6453	65.0786
1043	wrbA	SL1344_1058	96.4119	179.778	201.117	250.32	290.4	106.304	97.4372	84.896	130.8	135.81
1044		SL1344_1059	848.359	739.726	207.716	297.565	202.706	973.777	1079.01	25.6752	175.098	179.796
1045	rutR	SL1344_1060	111.521	106.081	273.98	343.727	309.103	99.3168	84.6817	136.693	240.22	241.328
1046		SL1344_1061	263.011	282.441	409.245	390.806	428.418	213.682	225.465	98.0327	268.773	307.785
1047	putA	SL1344_1062	129.331	167.626	579.374	538.931	646.672	49.4654	41.6453	253.876	289.084	375.883
1048	putP	SL1344_1063	233.399	250.06	574.217	554.022	642.152	214.956	190.951	145.068	222.941	259.169
1049	phoH	SL1344_1064	255.327	306.425	308.85	428.017	421.415	180.532	157.74	72.4373	170.825	167.911
1050		SL1344_1065	160.038	201.103	376.203	391.327	343.986	148.705	203.992	347.227	383.851	391.136
1051		SL1344_1066	340.547	261.121	241.01	405.703	387.139	527.566	495.21	5.76278	27.1531	32.2133
1052		SL1344_1067	146.903	238.893	407.336	458.411	517.342	122.184	125.148	11.0845	14.1369	43.5769
1053		SL1344_1068	74.3642	113.852	134.493	287.21	297.054	136.049	125.841	2.78646	3.68541	4.10795
1054		SL1344_1069	162.157	197.26	88.7621	303.897	306.46	286.944	331.853	4.66822	4.63069	7.64684
1055		SL1344_1070	96.2829	86.4299	39.7079	259.059	224.759	157.434	177.415	3.36724	17.5359	16.1336
1056		SL1344_1071	269.876	222.483	90.8299	226.756	204.713	284.098	292.066	73.0596	87.4498	95.2622
tRNA8	tRNA	SL1344_tRNA_21	96.736	332.283	264.419	300.321	386.073	447.977	557.031	545.523	490.799	442.644
1057	ghrA	SL1344_1072	163.459	178.067	294.787	272.423	293.432	136.674	126.779	299.736	296.187	281.611
1058		SL1344_1073	291.541	316.885	332.598	319.956	339.791	305.756	318.951	337.535	351.49	341.795
1059		SL1344_1074	158.031	185.24	368.732	344.005	310.145	162.629	197.434	328.365	365.237	364.742
1060		SL1344_1075	110.656	67.8325	233.891	187.183	178.189	72.9968	84.0242	319.266	282.372	274.289
1061	csgG	SL1344_1076	156.104	113.789	49.6432	73.97	43.0601	197.848	202.756	45.2549	109.021	95.9459
1062	csgF	SL1344_1077	32.8639	21.6741	12.7654	20.4055	17.818	47.3481	45.4174	2.58599	17.9564	10.1664
1063	csgE	SL1344_1078	114.202	85.5881	7.46797	20.1447	10.945	195.875	225.465	2.72313	8.10371	4.01459
1064	csgD	SL1344_1079	134.727	111.067	11.8111	32.6771	28.5334	350.95	357.419	1.65647	10.6805	14.6523
1065	csgB	SL1344_1080	123.218	74.3265	0	3.49881	1.35784	222.679	169.099	0	0	4.64847
1066	csgA	SL1344_1081	144.255	113.967	37.615	54.8147	40.7351	145.36	130.532	37.8372	56.2995	60.4302
1067	csgC	SL1344_1082	134.109	107.103	18.0876	26.0217	39.7635	250.145	347.506	6.59547	31.0766	35.6525
1068		SL1344_1083	98.1926	87.9877	259.801	248.514	214.107	118.623	92.7146	83.9844	211.605	193.151
1069	ymdB	SL1344_1084	65.9835	81.594	185.106	191.061	207.538	39.1749	40.0827	131.8	159.463	142.295
1070		SL1344_1085	144.595	152.609	133.159	166.908	143.558	132.689	138.188	114.503	169.296	165.246
1071	mdoC	SL1344_1086	166.112	147.701	197.154	195.691	167.793	278.396	333.805	95.2318	259.782	247.299
1072	mdoG	SL1344_1087	301.565	285.383	421.648	384.322	432.535	334.211	314.418	526.543	426.205	419.18
1073	mdoH	SL1344_1088	188.541	202.949	434.995	384.858	404.751	148.569	123.368	651.085	445.704	436.606
1074		SL1344_1089	48.0851	59.4612	168.619	139.952	181.95	61.8552	71.1995	279.049	267.423	246.369
1075		SL1344_1090	29.2358	36.1524	72.5528	109.2	104.021	26.3256	18.0372	66.1394	141.199	149.792
1076	mdtG	SL1344_1091	36.0935	22.3163	84.7033	108.552	84.595	23.2148	37.8559	71.8906	183.564	165.738
1077		SL1344_1092	133.918	109.174	293.484	270.818	304.545	79.6259	77.8479	395.75	325.204	318.186
1078		SL1344_1093	110.623	113.727	255.009	209.596	197.571	97.7699	107.915	299.032	282.914	278.803
1079		SL1344_1094	135.615	160.834	188.94	193.892	142.969	112.628	110.384	123.562	237.709	241.043
1080		SL1344_1095	90.8834	130.13	61.9333	75.1786	68.0767	83.6826	103.879	33.8752	93.3412	94.3324
1081		SL1344_1096	84.149	39.6408	103.765	74.6413	16.2941	272.163	237.332	0	98.5241	97.618
1082	solA	SL1344_1097	83.2788	81.7791	311.853	330.308	328.123	83.1811	89.4607	294.887	289.17	282.722
1083	bssS	SL1344_1098	875.998	770.897	343.28	356.632	354.507	967.852	928.386	317.165	318.81	315.878
1084	dinI	SL1344_1099	646.217	601.622	305.349	261.586	196.323	894.335	852.368	412.056	373.957	374.826
1085	pyrC	SL1344_1100	126.964	126.249	390.354	349.467	363.107	117.188	107.241	506.736	423.994	388.714
1086		SL1344_1101	574.065	517.556	305.747	294.823	328.902	593.28	607.671	224.899	273.619	281.494
1087	grxB	SL1344_1102	329.918	366.127	359.624	423.486	393.672	278.577	348.636	161.421	305.39	288.679
1088	mdtH	SL1344_1103	52.142	77.5602	121.326	139.883	126.498	43.1605	38.0437	89.1944	135.813	146.398
1089	rimJ	SL1344_1104	175.696	162.222	388.242	368.182	442.418	94.0199	94.8109	219.359	261.48	291.686
1090		SL1344_1105	317.228	381.818	396.134	376.705	451.003	200.227	192.063	317.85	264.121	292.768
1091	mviM	SL1344_1106	80.0899	121.046	384.707	400.015	425.515	38.1574	48.3139	203.068	244.269	282.168
1092	murJ	SL1344_1107	49.9635	80.9075	218.718	237.518	245.09	23.8722	35.2289	290.652	314.779	313.609
1093	flgN	SL1344_1108	343.417	333.854	476.806	438.782	399.609	260.055	233.46	412.989	469.096	493.596
1094	flgM	SL1344_1109	368.244	268.991	438.568	390.724	446.479	143.908	119.635	465.822	356.563	373.111
1095	flgA	SL1344_1110	143.272	142.076	439.116	379.525	432.484	27.7786	32.7949	478.726	401.944	394.233
1096	flgB	SL1344_1111	128.169	195.067	344.665	313.735	362.298	3.38201	16.2205	470.651	325.781	299.91
1097	flgC	SL1344_1112	175.956	192.478	335.893	330.91	371.504	13.9289	10.0207	444.657	307.701	306.18
1098	flgD	SL1344_1113	92.146	105.057	411.232	369.763	440.242	6.05278	13.5473	472.072	380.283	359.349
1099	flgE	SL1344_1114	145.862	187.362	494.35	452.397	523.131	15.127	20.0909	653.066	448.793	431.549
1100	flgF	SL1344_1115	179.461	201.743	431.862	389.016	409.507	22.3857	32.2093	455.022	394.767	400.949
1101	flgG	SL1344_1116	105.014	132.744	462.293	422.467	470.509	3.60229	13.8216	560.527	425.554	418.933
1102	flgH	SL1344_1117	80.3827	88.8941	376.539	337.047	353.434	10.088	3.87064	445.845	374.162	354.042
1103	flgI	SL1344_1118	114.826	172.86	385.69	354.546	392.482	16.6975	17.2487	496.949	389.2	371.141
1104	flgJ	SL1344_1119	74.9339	105.73	325.274	304.216	327.492	34.1082	49.7872	398.007	358.813	342.139
1105	flgK	SL1344_1120	324.879	297.735	472.601	433.903	491.018	168.862	201.86	476.243	411.914	413.228
1106	flgL	SL1344_1121	287.301	251.058	506.525	486.107	525.065	172.961	150.31	632.999	480.464	455.492
1107	rne	SL1344_1122	304.112	338.858	524.083	493.476	555.981	173.866	167.199	765.353	512.476	503.463
1108	rluC	SL1344_1123	131.333	194.178	304.973	249.29	272.179	141.03	142.325	445.947	389.991	376.468
1109		SL1344_1124	90.2566	126.035	248.033	238.032	235.519	90.987	74.5489	358.004	348.656	352.572
1110		SL1344_1125	36.5447	40.1693	102.52	104	85.3084	25.072	36.0744	47.9271	123.609	150.735
1111	maf	SL1344_1126	126.501	164.154	264.895	316.364	284.714	98.8414	122.56	117.974	287.079	302.556
1112	yceD	SL1344_1127	792.852	794.297	616.39	512.462	635.78	699.746	678.987	929.62	557.386	543.124
1113	rpmF	SL1344_1128	937.246	876.54	605.06	547.101	729.487	875.357	878.536	855.251	568.657	590.837
1114	plsX	SL1344_1129	370.523	398.555	452.36	385.569	409.916	332.987	328.177	589.104	478.389	464.176
1115	fabH	SL1344_1130	395.039	421.589	445.767	390.781	451.075	304.53	314.8	625.087	451.311	446.604
1116	fabD	SL1344_1131	389.024	445.831	425.472	370.558	435.419	280.543	288.013	662.09	426.726	411.405
1117	fabG	SL1344_1132	766.32	739.341	592.268	518.071	614.962	646.626	631.302	850.951	523.93	531.368
1118	acpP	SL1344_1133	1306.82	1134.53	756.174	659.725	804.665	981.853	987.48	1255.81	699.586	693.152
1119	fabF	SL1344_1134	1004.1	873.247	579.557	507.84	576.799	964.044	909.485	819.623	549.917	536.753
1120	pabC	SL1344_1135	150.578	161.793	246.808	237.021	246.905	252.461	220.455	228.985	323.548	322.535
1121	yceG	SL1344_1136	164.773	174.489	198.889	192.869	181.576	215.06	185.133	251.934	265.593	255.898
1122		SL1344_1137	202.789	183.015	246.904	243.543	271.974	186.722	134.858	428.32	299.913	295.504
1123	holB	SL1344_1138	219.541	228.201	280.136	250.299	265.536	270.833	220.754	410.957	331.551	322.174
1124		SL1344_1139	163.146	148.653	288.32	241.251	226.565	180.264	211.903	416.209	392.086	377.855
1125	ptsG	SL1344_1140	582.001	618.454	525.47	460.242	561.747	209.479	150.939	815.914	511.348	530.296
1126	fhuE	SL1344_1141	236.911	208.811	51.3961	81.6678	61.4904	95.3167	103.247	105.605	168.691	195.403
1127	hinT	SL1344_1142	274.085	266.75	295.731	280.682	331.946	191.957	169.099	209.681	267.423	259.075
1128		SL1344_1143	317.939	292.232	290.211	289.31	272.437	214.365	205.624	342.199	246.742	231.754
1129	lpoB	SL1344_1144	137.257	192.714	299.897	296.287	346.892	97.1097	99.501	268.324	263.656	269.524
1130	thiK	SL1344_1145	61.4616	105.445	219.379	238.513	232.659	30.7701	37.7142	182.994	205.51	216.467
1131	nagZ	SL1344_1146	185.662	200.406	244.425	249.323	261.912	114.088	109.436	278.524	230.411	222.61
1132		SL1344_1147	174.143	178.931	274.491	285.008	298.754	137.653	189.341	262.143	255.11	242.029
1133	ndh	SL1344_1148	512.466	424.202	123.278	118.997	96.316	424.71	376.293	495.798	384.433	344.35
1134		SL1344_1149	284.237	290.809	184.011	214.697	176.579	412.643	368.26	201.693	301.098	303.236
1135	comR	SL1344_1150	413.714	332.179	310.611	309.392	314.455	514.448	523.249	315.369	334.699	329.954
1136		SL1344_1151	1163.27	989.637	261.344	222.622	175.193	1126.05	1148.3	468.125	377.294	332.744
1137		SL1344_1152	292.244	314.603	142.661	120.568	132.68	381.043	386.512	106.05	209.287	175.545
1138	mfd	SL1344_1153	95.0194	102.587	343.519	318.289	327.101	70.3717	67.5022	397.933	360.753	354.514
1139	lolC	SL1344_1154	165.593	177.938	326.29	309.341	362.217	139.855	121.751	411.574	365.032	357.7
1140	lolD	SL1344_1155	130.796	165.763	246.864	239.394	291.065	106.475	90.5714	351.773	267.423	278.551
1141	lolE	SL1344_1156	105.671	137.931	302.145	280.22	289.943	75.8956	49.9826	336.067	348.401	342.217
1142	nagK	SL1344_1157	73.6304	106.535	320.376	281.654	331.312	46.3914	38.5664	353.541	314.925	317.258
1143	cobB	SL1344_1158	241.742	284.502	380.637	356.487	340.47	209.314	207.362	375.196	411.219	407.437
1144	potD	SL1344_1159	400.526	383.062	479.61	426.674	428.159	383.892	409.584	643.72	485.294	483.868
1145	potC	SL1344_1160	439.239	363.552	250.993	212.046	196.072	499.029	482.148	331.803	362.735	349.887
1146	sifA	SL1344_1161	296.858	319.597	32.1765	17.3591	15.9234	475.679	472.339	30.9322	92.0505	89.1073
1147	potB	SL1344_1162	84.0655	94.1469	171.825	124.953	82.4132	138.745	169.099	232.147	279.184	276.003
1148	potA	SL1344_1163	242.265	228.536	239.29	225.45	211.292	289.006	305.776	410.668	341.04	341.632
1149	pepT	SL1344_1164	55.7084	81.7471	183.69	204.08	190.786	38.9838	50.5922	82.4112	115.231	119.772
1150	tnpA	SL1344_1166	400.081	475.042	230.658	244.475	214.485	522.333	607.135	265.479	307.623	264.386
1151		SL1344_1165	248.589	201.431	70.6088	86.1629	47.998	348.748	321.943	50.1563	144.284	133.919
1152		SL1344_1167	267.49	296.034	358.99	323.737	380.775	224.994	209.791	397.897	373.247	362.258
1153	phoQ	SL1344_1168	278.017	307.135	355.928	309.501	319.314	176.287	164.479	288.741	307.974	289.577
1154	phoP	SL1344_1169	267.152	342.964	411.032	371.165	389.748	96.5383	108.706	367.477	386.808	372.21
1155	purB	SL1344_1170	157.934	197.77	420.193	309.549	308.458	148.128	137.154	484.515	426.394	419.38
1156	hflD	SL1344_1171	98.1926	161.897	342.717	303.187	292.227	131.804	136.965	424.961	373.225	383.825
1157	mnmA	SL1344_1172	281.018	306.169	415.68	373.763	401.596	263.714	277.401	623.442	450.777	438.015
1158		SL1344_1173	35.5955	31.7899	172.83	166.913	163.505	30.5259	35.1374	126.042	228.062	223.67
1159		SL1344_1174	149.501	154.059	127.254	124.091	133.216	188.04	131.18	147.049	163.695	160.584
1160	rluE	SL1344_1175	187.25	159.456	165.183	170.086	165.485	196.933	241.715	178.107	225.663	208.469
1161	icd	SL1344_1176	737.248	708.924	587.208	540.746	635.507	657.237	649.902	608.571	463.447	462.573
1162	sopF	SL1344_1177	443.409	546.303	103.572	136.618	103.471	943.959	903.063	22.0465	72.7389	74.4252
1163		SL1344_1179	866.721	814.746	11.2445	16.177	10.9866	1363.82	1455.66	8.20045	66.432	69.1792
1164	msgA	SL1344_1180	1610.25	1482.81	372.129	334.603	273.469	2021.43	2034.82	417.864	459.075	434.981
1165	envE	SL1344_1181	882.114	831.09	215.283	177.273	125.733	1056.37	1145.47	187.99	318.653	332.98
1166	cspF/cspH	SL1344_1182	51.4714	90.1689	102.742	102.369	116.277	79.4534	82.5647	212.634	318.898	358.26
1167	pagD	SL1344_1183	404.899	475.014	4.48078	10.0723	7.03607	833.358	819.873	4.0847	4.05186	10.0365
1168	pagC	SL1344_1184	655.742	734.953	111.297	107.698	72.126	338.674	400.019	28.9882	74.7633	71.2266
tRNA9	tRNA	SL1344_tRNA_22	833.368	961.825	71.9347	64.6807	58.5705	1295.95	1608.72	14.5724	101.187	121.74
1169	pliC	SL1344_1185	1767.65	1607.87	418.31	499.447	391.246	2358.67	2442.86	106.273	258.896	313.348
1170		SL1344_1186	1701.74	1506.35	71.4955	177.273	124.742	1622.1	1511.36	35.5503	107.753	122.291
1171		SL1344_1187	1525.62	1392.89	245.179	255.682	190.515	1690.55	1699.66	119.818	194.281	167.583
1172		SL1344_1188	183.774	228.333	62.3189	78.9578	55.1563	240.453	253.972	37.1848	63.0134	53.2972
1173		SL1344_1189	562.623	702.112	148.144	191.295	137.594	656.014	733.717	52.801	176.267	160.674
1174		SL1344_1190	1091.99	1298.33	238.463	202.598	165.113	984.97	1112.29	167.745	309.022	274.216
1175		SL1344_1191	189.429	155.472	247.438	245.905	231.386	238.931	211.813	110.804	142.625	171.78
1176		SL1344_1192	37.9503	42.873	180.169	183.818	175.909	73.7694	66.5989	90.6928	104.226	114.138
1177		SL1344_1193	62.3687	34.7405	107.671	139.333	113.477	78.0608	68.2219	66.3198	96.7063	112.112
1178		SL1344_1194	17.1733	14.1574	137.86	155.947	134.232	31.8112	33.9045	43.2425	128.685	123.517
1179		SL1344_1195	85.7966	66.9064	153.12	190.771	141.436	104.997	86.9814	85.7579	151.132	139.879
1180		SL1344_1196	101.513	112.578	64.675	108.334	81.3553	180.329	175.362	42.7921	85.3677	82.7133
1181		SL1344_1197	217.927	210.751	95.864	118.724	111.716	306.211	397.149	32.9774	96.5011	79.4079
tRNA10	tRNA	SL1344_tRNA_23	37.0386	0	0	7.18674	0	95.2904	54.8429	0	28.9105	21.4835
1182	zinT	SL1344_1198	496.991	470.734	127.785	121.465	106.062	496.216	519.822	104.841	128.759	138.206
1183	aadA	SL1344_1199	166.744	190.442	149.178	150.985	109.866	176.958	197.175	76.5376	122.696	131.642
1184		SL1344_1200	246.861	281.49	16.9274	51.0331	27.1019	591.186	594.408	3.63084	30.614	25.8718
1185		SL1344_1201	405.156	447.115	245.224	274.366	249.42	524.917	594.335	151.148	246.948	250.295
1186		SL1344_1202	1067.72	970.961	287.418	230.669	169.092	1563.22	1553.81	60.6307	225.537	266.027
1187	SL1344_RS06295	SL1344_1203	539.034	602.54	3.94309	14.1818	0	940.199	1064.2	0	14.2625	14.1314
1188		SL1344_1204	115.457	161.395	124.576	112.013	105.464	175.642	198.211	53.3255	121.467	84.4388
1189	leuE	SL1344_1205	396.759	383.66	351.731	342.894	356.582	412.716	431.877	357.766	387.532	369.041
1190		SL1344_1207	292.058	351.893	64.6408	84.2773	64.2858	439.273	583.991	41.2487	119.829	141.893
1191		SL1344_1208	113.135	91.5073	44.2215	71.2406	51.1156	180.132	198.072	25.1953	98.3048	108.957
1192		SL1344_1210	412.779	435.571	201.905	284.064	174.065	538.065	679.112	86.6152	324.344	340.515
1193		-	96.8988	125.529	155.334	198.761	156.357	185.191	122.981	87.1402	286.331	256.934
1194	yaoF	SL1344_1211	87.0112	179.327	185.419	185.715	191.649	72.7535	75.155	89.8633	220.73	180.848
1195		SL1344_1212	254.759	271.578	316.584	282.955	269.896	226.009	182.106	317.978	322.278	305.727
1196	yeaO	SL1344_1213	397.739	383.08	234.546	249.099	217.067	470.099	377.071	192.122	335.047	328.92
1197		SL1344_1214	114.491	122.987	131.769	115.788	100.844	151.146	129	148.331	188.663	187.375
1198		SL1344_1215	179.276	154.898	158.467	159.211	128.508	164.978	137.831	108.514	179.627	185.308
1199		SL1344_1216	205.411	189.557	177.307	198.689	142.673	309.193	233.031	86.8478	208.195	214.579
1200		-	342.607	324.284	71.1946	78.788	34.3986	587.624	676.395	29.9544	168.377	157.015
1201	yeaK	SL1344_1217	129.385	141.492	123.079	122.964	119.301	135.867	135.54	72.7218	150.457	144.989
1202		SL1344_1218	352.238	269.207	36.4221	67.9903	45.5884	503.138	474.473	18.0448	66.9451	65.62
1203		-	491.416	604.822	134.423	174.587	112.577	405.995	430.433	59.9089	121.556	117.761
1204	yeaH	SL1344_1219	228.937	275.638	188.882	271.488	257.869	212.586	194.457	66.193	145.036	133.408
1205	yeaG	SL1344_1220	155.811	193.257	182.788	321.29	308.787	118.8	127.938	48.4844	106.416	98.5909
1206	mipA	SL1344_1221	722.822	716.878	532.871	477.712	542.917	717.421	758.794	701.583	508.353	512.9
1207		SL1344_1222	49.23	48.1353	46.9415	54.2038	34.6572	87.1863	98.3231	45.0443	109.471	113.777
1208		SL1344_1223	100.626	114.556	231.622	253.513	243.917	88.76	93.024	143.279	206.333	201.965
1209		SL1344_1224	199.757	208.081	440.423	424.253	391.094	207.162	223.172	320.462	391.615	395.199
1210	gapA	SL1344_1225	1005.81	947.14	659.161	576.671	670.15	722.141	733.441	978.752	591.229	581.003
1211	msrB	SL1344_1226	526.323	521.219	411.452	387.945	463.633	538.23	627.381	289.125	394.028	375.044
1212		SL1344_1227	668.022	745.076	631.742	611.878	614.735	823.938	703.063	533.382	682.455	717.964
1213	pncA	SL1344_1228	118.895	158.201	377.204	370.735	358.122	72.9835	70.0074	464.499	460.765	471.852
1214	ansA	SL1344_1229	71.4185	88.8702	312.306	282.382	299.541	48.5353	54.5373	296.894	325.009	328.794
1215	sppA	SL1344_1230	151.286	170.955	385.391	361.992	381.774	94.9312	93.2456	483.723	386.517	380.394
1216		SL1344_1231	139.029	165.78	333.234	310.228	364.55	63.8722	61.2677	363.36	285.832	268.803
1217	selD	SL1344_1232	131.267	138.515	393.176	385.11	473.277	54.0344	45.3522	468.942	390.375	373.08
1218	topB	SL1344_1233	137.745	158.746	327.579	340.637	348.325	89.6805	72.8426	414.754	349.432	341.87
1219	gdhA	SL1344_1234	143.772	162.235	356.462	422.211	429.368	76.601	58.3793	348.22	312.789	307.546
1220		SL1344_1235	74.4797	94.1469	244.3	225.445	210.878	81.7564	68.6198	132.841	234.479	215.042
1221		SL1344_1236	59.1551	43.3482	343.247	351.995	322.208	40.5841	42.1733	281.873	346.303	354.555
1222	xthA	SL1344_1237	181.705	174.994	367.191	369.044	372.118	118.836	105.608	380.833	370.481	362.477
1223		SL1344_1238	36.8574	38.6716	264.64	382.719	442.051	44.8261	26.4604	17.5772	42.7179	88.1051
1224	astA	SL1344_1239	21.1853	19.648	166.867	313.953	310.484	13.6261	16.9916	18.7541	44.958	62.4647
1225	astD	SL1344_1240	17.6052	29.027	155.564	312.835	301.842	17.1639	20.1226	27.7063	48.8195	68.0771
1226	astB	SL1344_1241	25.4916	39.5081	118.821	291.234	271.81	14.6906	21.1373	27.2799	42.1827	61.5093
1227	astE	SL1344_1242	42.4281	19.8204	71.415	189.347	144.41	65.4937	79.5759	36.7243	36.981	40.4691
1228	spy	SL1344_1243	668.294	590.452	118.049	145.539	100.648	1056.27	1110.62	55.4712	160.674	141.75
1229	cho	SL1344_1244	483.223	427.824	209.225	184.509	139.7	626.799	608.909	173.613	235.283	225.91
1230	nadE	SL1344_1245	95.9961	144.631	336.448	362.896	368.663	66.4271	47.3803	316.475	297.782	293.123
1231	osmE	SL1344_1246	504.894	512.027	292.273	328.111	327.692	239.173	300.62	309.004	222.07	215.379
1232	chbB/celA	SL1344_1247	136.616	161.897	267.172	316.441	352.987	61.5083	63.2145	53.75	118.299	151.879
1233	chbC	SL1344_1248	50.4204	61.5176	120.991	191.361	168.12	52.9251	66.6939	28.5658	66.9048	72.5285
1234	chbA	SL1344_1249	141.768	103.886	88.3795	80.9954	149.456	113.472	128.282	74.3696	55.3288	57.8655
1235	chbR	SL1344_1250	247.099	230.509	124.888	181.058	156.446	421.584	438.092	34.5382	76.769	81.0919
1236		SL1344_1251	232.447	174.963	51.9057	103.148	84.0177	271.451	249.408	41.353	52.8534	52.3673
1237	chbG	SL1344_1252	408.059	314.071	112.994	148.545	123.182	405.066	406.372	66.7759	102.177	107.521
1238	katE	SL1344_1253	54.7441	59.1709	170.115	261.307	205.842	85.7571	68.4501	51.2137	122.969	105.138
1239	cedA	SL1344_1254	513.205	418.431	328.591	260.438	188.555	545.547	640.209	377.204	543.649	499.395
1240	tcyP	SL1344_1255	492.251	521.866	497.135	399.246	425.237	255.313	243.93	729.752	534.845	515.079
1241		SL1344_1256	212.416	201.474	124.207	129.409	81.5246	282.06	281.831	125.809	213.938	200.489
1242	hxpB	SL1344_1257	288.834	329.303	334.19	306.849	346.145	225.563	244.675	380.408	312.593	316.055
1243	yniB	SL1344_1258	216.92	214.592	236.805	263.434	243.288	194.343	246.878	120.487	242.025	231.904
1244		SL1344_1259	100.275	90.5385	267.223	297.102	284.058	75.3469	83.2728	95.1862	157.161	174.18
1245	ghoS	SL1344_1260	70.6405	93.1763	140.244	213.824	189.369	77.5422	92.9753	85.2312	102.926	103.8
1246	pfkB	SL1344_1261	69.0354	78.708	278.932	336.876	306.601	64.9977	47.8479	153.721	197.199	206.177
1247	ydiY	SL1344_1262	102.917	84.8438	197.934	161.157	144.392	161.655	142.587	325.355	338.242	326.055
1248		SL1344_1263	301.208	343.636	114.596	93.0683	63.8523	280.591	315.651	33.6987	90.8122	93.8411
1249		SL1344_1264	126.166	172.154	1.87766	8.44157	13.7594	590.982	609.829	0	6.79168	13.4584
1250		SL1344_1265	136.241	188.954	80.937	74.6413	46.3475	105.566	107.59	73.1519	107.595	95.4487
1251		SL1344_1330A	761.348	829.584	40.0023	23.1226	26.9206	1451.18	1542.31	20.8379	77.5138	84.481
1252		SL1344_1266	191.457	287.979	185.074	181.183	137.088	518.492	573.61	88.1013	188.332	171.014
1253	thrS	SL1344_1267	564.084	559.317	526.46	491.292	573.274	480.335	457.943	760.833	498.246	487.62
1254	infC	SL1344_1268	1019.62	890.494	521.751	447.59	525.671	1098.63	1046.36	701.033	457.031	457.708
1255	rpmI	SL1344_1269	879.011	844.469	612.373	518.389	519.105	1018.55	983.848	713.46	545.65	545.985
1256	rplT	SL1344_1270	1170.81	1028.5	601.403	521.391	594.893	1236.48	1223.95	800.463	515.369	500.238
1257	pheM	-	365.447	401.693	473.17	449.092	137.594	501.439	450.93	71.8906	451.647	471.045
1258	pheS	SL1344_1271	228.404	275.552	479.662	390.757	449.908	67.3618	68.7393	720.002	454.401	451.299
1259	pheT	SL1344_1272	271.445	286.225	436.662	340.293	406.819	92.13	92.3387	617.302	407.853	397.001
1260	ihfA/himA	SL1344_1273	762.871	689.155	481.057	420.137	524.234	691.046	748.544	661.394	438.573	445.138
1261	btuC	SL1344_1274	103.376	117.468	285.18	245.038	262.565	107.821	117.214	282.506	297.681	276.037
1262		SL1344_1275	24.8266	26.6067	154.295	163.785	176.106	25.5489	9.80283	183.634	155.996	163.202
1263	btuD	SL1344_1276	38.3719	60.254	203.463	202.8	223.728	43.2491	32.467	172.538	208.946	211.97
1264		SL1344_1277	338.923	332.855	237.857	226.452	246.338	403.376	392.746	169.291	219.689	225.646
1265	ydiV	SL1344_1278	428.018	403.487	100.234	137.051	106.664	493.802	524.822	55.8814	133.337	129.142
1266		SL1344_1279	322.9	318.651	370.125	363.76	375.452	184.717	187.497	363.937	398.076	381.194
1267	hemP	SL1344_1280	435.396	300.093	280.329	326.847	274.113	235.05	288.877	207.809	384.42	383.644
1268	aroH	SL1344_1281	172.776	130.565	269.463	307.307	254.884	181.844	155.048	344.004	390.279	360.37
1269	ppsR	SL1344_1282	129.813	142.236	280.839	299.069	305.875	130.207	139.496	122.835	205.858	205.235
1270	ppsA	SL1344_1283	152.078	165.262	507.43	458.048	532.245	91.2929	93.2567	251.119	217.85	206.268
1271	fadK	SL1344_1284	53.4475	48.8807	95.5135	95.9284	69.8033	58.4401	50.2865	26.9426	78.2223	82.6698
1272		SL1344_1285	23.3066	11.5282	12.0707	16.2802	18.9543	4.79693	4.60133	3.66789	14.5536	28.8395
1273		SL1344_1286	23.4261	28.0904	35.8462	30.1653	31.2714	23.0119	21.0224	35.1912	68.5699	68.351
1274		SL1344_1287	45.3881	89.3188	83.4114	76.7047	52.9209	18.0807	23.1246	67.9735	97.7121	89.4533
1275		SL1344_1288	94.9446	81.2248	71.1302	88.9841	75.2721	99.5504	150.31	39.4694	87.393	92.1309
1276		SL1344_1289	139.965	126.797	14.604	21.4876	14.5933	273.829	321.876	2.42056	19.2088	17.8426
1277		SL1344_1290	104.685	110.819	84.7147	88.6365	66.1097	134.664	137.393	33.6987	68.2485	74.5209
1278		SL1344_1291	52.3785	44.5959	18.9001	32.3223	13.1904	115.758	92.3898	15.5403	47.2513	44.4925
1279	aroD	SL1344_1292	126.39	129.498	148.84	199.695	180.287	137.499	137.24	126.448	173.349	156.395
1280	ydiB	SL1344_1293	82.194	61.2443	31.381	26.3763	20.7105	143.144	165.393	23.6319	43.1824	50.7311
1281		SL1344_1296	79.1501	60.5896	3.41604	8.3371	3.06522	131.488	140.637	2.66921	4.41291	7.87019
1282		SL1344_1297	148.463	125.529	11.5007	20.6819	8.59964	364.327	417.11	0	11.8854	5.88807
1283	ydiK	SL1344_1298	155.535	145.385	269.039	297.515	270.577	124.772	126.937	385.473	277.221	283.196
1284		SL1344_1299	75.3129	100.522	268.935	300.964	314.549	39.2134	28.3214	185.9	219.397	202.991
1285	menI	SL1344_1300	26.675	27.4881	122.322	129.396	170.235	17.1569	23.0402	73.4649	119.722	116.042
1286		SL1344_1301	362.547	334.744	388.05	379.871	301.397	328.323	379.354	268.164	430.14	400.949
1287		SL1344_1302	68.1652	68.7755	183.981	160.296	138.82	132.968	135.58	228.161	260.871	254.144
1288	sufA	SL1344_1303	92.8473	128.591	139.451	161.419	172.832	22.9317	32.9949	93.5163	134.798	119.197
1289	sufB	SL1344_1304	184.197	199.683	202.322	274.845	252.58	27.4856	28.1831	173.929	232.916	215.104
1290	sufC	SL1344_1305	238.495	246.521	171.817	210.734	240.375	39.6469	48.896	243.966	176.85	187.283
1291	sufD	SL1344_1306	378.16	392.575	210.174	242.496	253.121	120.851	104.224	194.986	227.057	218.72
1292	sufS	SL1344_1307	258.148	271.106	159.37	219.958	206.898	63.5269	59.8286	169.57	212.011	202.683
1293	sufE	SL1344_1308	128.169	157.137	129.072	158.143	154.422	50.7301	35.6851	126.714	193.673	179.184
1294		SL1344_1309	302.26	343.89	230.21	282.894	269.421	175.935	157.961	209.86	259.416	259.146
1295		SL1344_1310	571.011	484.856	138.008	132.955	54.1777	834.426	760.945	85.3701	196.11	167.81
1296	lpp	SL1344_1311	994.571	872.348	499.125	394.937	538.185	1088.96	1021.73	696.156	519.048	494.151
1297	pykF	SL1344_1312	547.977	522.105	468.398	425.305	481.58	552.941	549.541	863.146	563.612	546.053
1298		SL1344_1313	131.536	111.799	94.6165	165.006	97.6673	158.449	159.033	23.2682	73.6208	84.7724
1299		SL1344_1314	228.404	183.239	103.208	157.047	108.736	328.123	285.993	56.6923	99.9095	95.4341
1300		SL1344_1315	144.842	127.06	80.144	134.036	96.4838	257.981	262.126	2.92238	7.97194	11.4889
1301		SL1344_1316	89.3514	74.5809	64.1113	95.7881	72.1613	159.765	167.583	0.878859	4.35897	9.50153
1302	ttrA	SL1344_1317	44.2939	35.4088	32.8269	36.6353	22.6404	50.1869	45.9322	19.7154	31.9545	31.8336
1303	ttrC	SL1344_1318	9.37731	16.5654	13.2978	14.0363	11.4998	15.1645	10.579	9.48704	17.2531	17.0944
1304	ttrB	SL1344_1319	9.09978	15.0035	7.85475	9.18147	7.40049	7.49162	8.98267	5.72834	14.916	9.85254
1305	ttrS	SL1344_1320	72.4115	94.6232	384.335	386.533	412.435	40.4301	29.6564	93.9549	159.04	203.451
1306	ttrR	SL1344_1321	70.6178	70.9513	252.396	270.62	264.221	49.9622	63.1738	81.615	99.9066	114.348
1307	fumD	SL1344_1322	77.2071	143.209	141.618	219.719	229.647	46.3478	63.5113	86.0663	135.595	129.372
1308		SL1344_1323	265.52	311.862	467.009	534.589	486.955	180.694	191.645	301.042	374.949	369.292
1309		SL1344_1324	195.507	218.514	197.154	205.724	157.979	257.297	276.496	133.131	187.086	196.996
1310	ssrB	SL1344_1325	482.545	445.54	30.545	43.2779	20.3484	719.495	815.061	11.813	26.7841	23.2206
1311	ssrA	SL1344_1326	438.953	439.965	15.8408	30.0267	24.6504	830.458	824.012	6.24457	18.3895	20.7137
1312	ssaB (spiC)	SL1344_1327	368.174	382.208	2.9426	5.29173	0	838.461	773.985	2.68249	6.6523	5.2729
1313	ssaC (spiA)	SL1344_1328	135.758	141.409	4.75071	5.69552	1.24332	243.545	247.197	1.44359	5.72793	5.67525
1314	ssaD	SL1344_1329	168.477	201.344	12.2001	13.1638	7.15218	211.777	195.329	2.66921	8.82583	9.18189
1315	ssaE	SL1344_1330	163.549	232.461	21.906	10.9428	15.2882	185.718	328.455	4.43769	26.4121	15.2654
1316	sseA	SL1344_1331	88.009	158.927	3.61751	4.87907	5.6805	168.201	186.164	3.29774	6.54245	8.10285
1317	sseB	SL1344_1332	294.491	326.886	26.0204	43.1934	20.9534	319.763	354.793	20.071	35.2943	43.9363
1318	sscA	SL1344_1333	179.254	293.166	28.6997	30.2935	28.738	74.3828	97.0356	9.10008	29.3375	27.9497
1319	sseC	SL1344_1334	185.549	247.694	39.0244	46.4199	39.1505	183.193	177.583	20.7519	52.5655	54.9958
1320	sseD	SL1344_1335	86.2343	96.0683	33.1943	32.5604	22.1134	71.954	80.5232	14.6716	24.5592	32.4445
1321	sseE	SL1344_1336	184.038	298.019	35.4594	36.985	32.6663	138.662	175.181	12.93	34.6303	38.1242
1322	sscB	SL1344_1337	25.2032	44.1516	6.79842	13.4483	4.27017	29.1786	18.6592	9.91595	4.91812	13.4004
1323	sseF	SL1344_1338	59.5077	64.9289	27.1937	30.5643	28.4678	36.0229	43.1925	22.0354	37.5689	44.6681
1324	sseG	SL1344_1339	129.098	119.526	18.001	23.8933	13.4603	188.04	252.913	15.6284	38.7569	33.0244
1325	ssaG	SL1344_1340	50.7565	99.3773	5.47651	9.8485	0	124.054	112.733	0	19.8091	12.2668
1326	ssaH	SL1344_1341	141.281	264	10.1626	7.31023	2.12775	208.395	213.843	11.1171	11.0277	5.46316
1327	ssaI	SL1344_1342	209.141	267.695	4.75071	6.40746	2.48664	300.184	233.614	12.9923	8.59189	10.6411
1328	ssaJ	SL1344_1343	323.421	364.537	7.88617	8.50911	5.77896	357.275	348.118	2.87563	14.9757	15.5445
1329	SL1344_1344	SL1344_1344	324.509	393.05	11.8508	15.4993	9.02257	308.262	290.764	15.7138	18.5101	26.0619
1330	ssaK	SL1344_1345	203.026	210.889	3.50497	2.36364	7.33836	328.025	386.798	6.39028	7.92363	11.7761
1331	ssaL	SL1344_1346	268.156	326.598	12.7947	16.2108	9.74118	287.052	285.988	14.8447	34.7097	23.9691
1332	ssaM	SL1344_1347	308.253	370.464	4.80864	7.20622	3.35596	504.497	531.584	2.92238	11.5956	22.9778
1333	ssaV	SL1344_1348	198.263	247.377	15.3214	18.1952	9.38142	264	281.005	14.7576	20.6514	19.6845
1334	ssaN	SL1344_1349	98.9402	163.998	50.8785	54.7341	39.4712	47.6598	46.7554	44.7246	77.6388	85.472
1335	ssaO	SL1344_1350	141.393	152.428	62.5887	49.2425	29.4845	205.202	157.468	65.6145	72.1616	67.2922
1336	ssaP	SL1344_1351	51.1626	99.4191	23.6585	22.6909	14.8602	101.541	90.186	11.5025	31.3776	42.3941
1337	ssaQ	SL1344_1352	106.07	120.088	61.6489	71.8971	51.1186	113.522	138.211	64.5458	98.2481	81.485
1338	ssaR	SL1344_1353	126.891	169.116	25.557	32.0076	11.4662	176.287	204.589	19.9696	35.4913	34.3471
1339	ssaS	SL1344_1354	112.919	143.865	15.5065	5.9755	4.63801	195.435	192.532	8.0776	34.0538	35.7254
1340	ssaT	SL1344_1355	77.3061	120.218	9.09943	10.9091	2.38144	245.898	215.059	4.14754	17.8282	19.7024
1341	ssaU	SL1344_1356	205.758	198.429	15.0798	14.5635	4.67742	399.518	394.724	17.3108	56.5653	55.0443
tRNA11	tRNA	SL1344_tRNA_25	953.34	982.402	341.653	284.077	246.131	1445.34	1470.42	174.145	468.405	457.514
1342	mdtK	SL1344_1357	258.326	259.007	224.274	201.271	182.057	263.789	243.187	306.085	298.953	305.074
1343		SL1344_1358	379.963	327.314	272.699	267.566	276.796	272.394	278.144	300.664	279.919	282.297
1344	cfa	SL1344_1359	271.938	224.183	293.415	364.266	316.862	330.174	316.711	277.802	338.409	322.383
1345		SL1344_1360	52.2717	66.5117	174.104	166.69	132.46	15.2022	17.9475	152.008	212.874	202.128
1346		SL1344_1361	92.5368	85.9734	114.109	116.852	120.118	61.9745	76.8466	122.515	158.218	157.331
1347	purR	SL1344_1362	264.468	281.89	386.238	283.015	283.637	235.05	241.287	465.608	415.469	415.78
1348		SL1344_1362A	319.766	338.929	243.157	289.546	275.188	485.769	541.116	167.745	380.334	394.501
1349	sodB	SL1344_1363	583.962	588.175	489.837	443.183	485.126	627.607	560.176	637.381	522.898	508.984
1350		SL1344_1364	131.708	133.317	362.649	359.722	332.938	185.295	187.613	194.157	320.777	312.669
1351	grxD	SL1344_1365	909.68	827.843	506.483	455.408	492.848	1009.09	1010.71	675.524	571.731	554.291
1352	rnt	SL1344_1366	598.504	528.269	484.671	389.837	383.162	591.977	630.467	534.187	561.257	547.917
1353	gloA	SL1344_1367	429.938	407.047	413.154	359.76	450.722	338.748	381.301	557.681	414.243	402.64
1354		SL1344_1368	52.4207	67.9092	275.262	276.081	261.655	74.4966	60.3704	219.011	268.884	254.828
1355		SL1344_1369	95.9299	84.7322	131.108	129.409	134.154	157.483	160.08	62.9043	140.843	142.197
1356		SL1344_1370	39.9708	61.1955	69.004	64.2615	67.0772	64.6387	39.4564	17.9727	26.7423	33.1204
1357		SL1344_1371	195.557	186.405	305.952	280.435	319.596	179.235	191.532	203.169	266.528	270.575
1358	sodC	SL1344_1372	120.766	173.144	257.207	258.778	233.673	121.577	101.071	231.372	273.57	289.327
1359		SL1344_1373	49.0398	37.105	125.541	141.036	91.662	41.4794	24.5359	134.266	214.462	202.359
1360		SL1344_1374	124.15	119.406	158.685	151.331	138.793	137.59	133.551	123.993	242.885	206.8
1361		SL1344_1375	346.943	405.189	99.825	150.345	148.915	684.322	781.993	68.2506	191.822	181.114
1362	slyA	SL1344_1376	932.263	976.053	519.039	479.964	477.368	847.458	898.793	577.081	627.018	581.597
1363	slyB	SL1344_1377	304.539	352.447	508.052	457.955	478.934	226.009	205.231	608.305	508.56	488.03
1364	anmK	SL1344_1378	113.592	108.747	216.659	253.112	231.776	65.3614	73.5474	170.116	222.137	224.817
1365	mliC	SL1344_1379	153.654	164.329	145.177	161.157	163.237	145.303	151.676	81.6939	145.867	139.708
1366	pdxH	SL1344_1380	244.049	276.852	364.6	318.12	326.079	214.657	220.317	285.593	380.985	354.091
1367	tyrS	SL1344_1381	478.306	480.26	497.757	433.798	479.314	425.855	444.564	741.742	512.193	500.832
1368	pdxY	SL1344_1382	163.942	217.817	491.855	431.138	448.02	127.762	119.41	505.99	473.968	473.918
1369	gstA	SL1344_1383	260.064	307.609	461.653	455.469	488.391	53.5262	51.3435	446.647	438.644	428.488
1370	dtpA/tppB	SL1344_1384	536.887	615.893	621.311	562.189	613.418	383.009	367.391	695.993	625.762	592.208
1371	nth	SL1344_1385	81.8808	103.029	357.11	240.824	199.577	73.1758	82.9541	422.188	375.905	379.114
1372		SL1344_1386	181.933	180.958	254.338	171.901	179.587	164.84	163.975	357.897	295.593	292.874
1373	rsxG	SL1344_1387	92.6859	81.8669	262.872	181.555	149.559	74.9434	93.6715	298.676	304.026	317.444
1374	rsxD	SL1344_1388	124.231	133.353	285.958	197.361	160.202	179.783	137.962	384.91	366.159	358.789
1375	rsxC	SL1344_1389	152.683	191.875	332.43	265.669	258.27	218.443	205.247	519.156	410.823	405.365
1376	rsxB	SL1344_1390	217.753	181.464	187.961	195.643	210.669	214.346	219.624	311.029	290.978	275.488
1377	rsxA	SL1344_1391	461.518	438.705	252.032	268.651	256.393	520.986	520.662	307.573	351.049	358.747
1378	ydgK	SL1344_1392	403.981	350.969	380.897	348.516	324.329	463.703	371.174	511.059	465.715	465.037
1379	ydgT	SL1344_1393	831.138	779.327	531.221	408.713	412.783	776.97	858.02	673.975	619.034	615.794
1380	blr	SL1344_1393A	261.034	322.789	492.886	540.261	417.697	402.942	440.194	419.362	564.559	521.515
1381		SL1344_1394	138.227	157.364	313.061	337.176	353.899	92.1232	81.8692	279.69	326.25	324.268
1382	add	SL1344_1395	262.597	260.454	507.643	473.436	486.935	239.272	191.713	510.122	472.927	459.058
1383		SL1344_1396	173.46	199.15	457.414	410.935	435.35	64.4868	88.7517	510.952	449.426	435.108
1384	manA	SL1344_1397	81.573	97.9896	403.865	376.253	389.616	23.9847	39.1113	367.706	360.657	367.253
1385	fumB/fumA	SL1344_1398	265.432	395.794	562.015	531.496	621.054	107.035	124.848	418.38	377.996	403.477
1386	fumC	SL1344_1400	113.226	159.326	407.368	458.334	503.63	56.2512	60.7021	150.54	225.519	271.002
1387	tus	SL1344_1401	78.0996	121.48	211.146	327.097	272.303	60.658	106.187	95.0812	176.556	187.468
1388	rstB	SL1344_1402	44.2073	56.4014	114.477	129.891	103.671	29.2458	37.4043	88.621	117.896	106.229
1389		SL1344_1403	31.3103	36.4013	19.7501	26.1704	20.3127	32.2212	38.0398	31.5864	37.2856	37.874
1390	ompC	SL1344_1404	106.347	80.6973	74.0633	66.5946	50.7788	145.507	164.625	18.0678	33.4868	42.5249
1391	rstA	SL1344_1405	271.464	368.871	360.372	304.416	316.354	344.868	351.134	248.966	326.606	297.54
1392		SL1344_1406	77.4944	107.596	272.847	191.518	156.636	155.301	165.073	182.936	410.685	432.142
1393		SL1344_1407	62.4272	71.8866	132.577	97.6732	80.5866	107.073	93.903	262.767	341.481	335.275
1394		SL1344_1408	481.462	448.319	495.702	447.403	497.305	440.252	413.71	464.436	436.366	430.109
1395	pntA	SL1344_1409	245.423	260.658	409.772	374.011	417.639	97.7069	84.881	603.318	416.69	404.891
1396	pntB	SL1344_1410	336.44	351.373	422.413	391.685	408.325	195.959	204.526	637.389	447.052	432.639
1397		SL1344_1411	391.929	347.115	80.5761	113.044	77.1724	539.592	580.327	52.0947	186.033	185.858
1398	mdtJ	SL1344_1412	487.011	404.598	213.448	243.201	204.686	660.47	674.532	50.5017	203.33	205.839
1399	mdtI	SL1344_1413	224.252	178.023	233.001	264.298	221.402	209.408	192.67	215.672	209.076	208.759
1400		SL1344_1414	230.072	250.142	253.998	301.494	265.898	310.54	233.694	127.252	235.54	225.638
1401		SL1344_1415	49.5335	72.5952	57.0085	70.482	42.2729	215.226	152.121	21.6538	94.5108	102.154
1402		SL1344_1416	48.0851	62.164	106.124	128.078	100.727	93.3451	70.1207	67.075	171.457	153.822
1403		SL1344_1417	63.9532	65.2752	72.9471	92.7729	70.1731	122.226	99.2046	46.7289	95.6778	100.686
1404		SL1344_1418	272.738	231.319	327.945	301.843	323.025	235.627	194.997	211.079	285.601	327.243
1405	bioD	SL1344_1419	246.125	186.671	117.273	133.719	120.098	376.89	326.536	82.1165	143.701	183.495
1406	clcB	SL1344_1420	42.4938	49.9197	74.2767	68.4356	56.6376	51.3829	55.5798	61.0235	103.238	99.0017
1407	osmV	SL1344_1421	134.777	129.79	99.8641	127.285	84.6043	138.698	145.993	42.2334	101.011	94.0861
1408	osmW	SL1344_1422	59.216	67.995	45.6376	82.0708	69.7526	50.0569	68.8921	34.9468	56.1257	54.7917
1409	osmX	SL1344_1423	45.5291	36.2825	37.9899	77.152	49.3694	43.7302	38.9508	14.3304	37.9071	21.1266
1410	osmY	SL1344_1424	48.1866	57.2032	31.6112	61.335	51.3801	41.6544	36.1505	9.10008	25.5763	29.0677
1411	dmsD	SL1344_1425	329.794	293.922	299.098	287.096	274.853	362.32	318.951	357.7	316.559	308.477
1412		SL1344_1426	140.557	115.873	155.793	135.124	145.051	113.416	130.864	187.268	165.191	168.613
1413	dmsB	SL1344_1427	6.65256	10.9686	24.8836	32.7008	22.0418	13.6922	4.37796	57.5823	53.6576	45.4467
1414		SL1344_1428	13.5017	12.9858	37.8769	36.4589	29.9928	16.7893	14.4386	27.8886	70.2588	61.5637
1415		SL1344_1429	81.3726	74.4848	34.1508	50.525	33.4689	118.969	103.592	22.9626	56.726	54.6853
1416		SL1344_1430	243.927	288.839	312.001	323.566	288.547	205.383	240.788	191.941	273.481	272.68
1417	ynfC	SL1344_1431	123.358	112.817	194.659	178.021	158.495	188.436	184.558	113.751	176.025	184.095
1418	speG	SL1344_1432	549.636	497.418	403.797	364.974	374.153	543.002	513.626	309.476	352.75	343.838
1419		SL1344_1433	336.596	409.622	325.132	306.34	338.554	301.029	316.442	318.463	295.572	280.458
1420	ynfA	SL1344_1434	20.9545	20.7296	170.023	149.625	98.4619	30.1899	12.4109	29.6796	85.0518	123.163
1421	rspA	SL1344_1435	18.0468	17.6671	206.404	198.721	202.824	9.28591	7.79385	15.9757	34.3357	84.1776
1422		SL1344_1436	56.4293	44.3044	182.658	174.666	151.758	100.933	100.796	10.5722	24.1205	60.7856
1423		SL1344_1438	71.931	77.0118	143.935	167.485	157.009	81.7146	77.4604	121.288	117.761	115.955
1424	ydfZ	SL1344_1439	141.073	127.375	118.872	122.527	112.301	138.265	159.152	47.5747	214.987	210.412
1425		SL1344_1440	179.532	198.983	353.845	373.125	346.99	205.284	151.623	215.044	357.342	351.741
1426	ydfG	SL1344_1441	207.307	254.083	416.479	412.213	443.451	134.044	123.146	360.897	360.859	366.763
1427	dcp	SL1344_1442	51.6509	56.4052	211.919	238.967	220.939	27.6123	23.8377	124.04	168.595	156.929
1428		SL1344_1443	179.728	172.86	32.3204	37.7795	23.6843	385.327	450.93	17.678	49.6851	55.0197
1429		SL1344_1444	197.258	154.059	40.327	42.3038	34.0077	304.496	335.635	12.2541	21.2722	22.0803
1430		SL1344_1445	62.7676	74.7426	64.7148	64.955	53.5672	100.479	117.035	10.9757	50.3544	44.4976
1431	mgtS	-	471.084	659.028	49.2886	55.3978	148.344	690.458	831.402	11.2329	44.5704	66.2408
1432	ydeE	SL1344_1446	72.6741	77.9803	118.99	134.745	108.408	96.1567	80.8486	25.4159	68.8816	70.9245
1433	eamA	SL1344_1447	50.082	47.5426	137.55	167.85	170.05	48.4155	41.947	76.4286	98.9138	116.196
1434	marB	SL1344_1448	361.64	271.98	216.322	263.447	151.927	581.095	544.874	109.833	240.185	257.603
1435	marA	SL1344_1449	521.048	420.719	121.681	168.963	106.421	738.203	729.239	92.6715	162.961	165.602
1436	marR	SL1344_1450	129.167	90.9004	81.5811	92.9155	83.9799	272.333	273.668	76.8486	118.035	126.695
1437		SL1344_1451	150.212	208.65	222.021	203.624	212.899	88.9377	87.3423	213.729	262.604	242.684
1438		SL1344_1452	72.4911	79.681	74.9882	94.6647	57.1865	117.229	112.449	221.829	266.3	222.471
1439		SL1344_1453	113.025	122.941	98.9159	116.964	94.3301	105.005	106.922	45.7037	71.0676	80.1263
1440	sad	SL1344_1454	23.6791	21.9608	121.784	116.012	113.225	13.1993	19.4786	100.926	90.4885	99.1942
1441	glsB	SL1344_1455	47.3071	80.4362	153.13	127.361	112.213	62.3756	67.1288	171.002	209.438	204.082
1442		SL1344_1456	110.395	125.529	115.007	119.659	65.3573	137.112	150.31	71.8906	191.653	166.338
1443		SL1344_1457	323.814	278.865	101.697	96.4904	73.1514	531.093	496.594	280.965	323.841	257.696
1444		SL1344_1458	391.19	345.379	30.499	43.094	25.0862	485.683	533.144	105.254	180.252	117.111
1445	ompC	SL1344_1459	95.5257	69.6636	44.9279	39.4468	23.7931	147.457	187.384	26.9831	46.3628	38.3593
1446	hypA	SL1344_1460	24.0426	52.8544	48.4239	59.091	48.8822	49.4841	98.8882	12.6124	50.044	58.8807
1447		SL1344_1461	12.3462	31.8064	74.5989	91.0321	66.9377	14.2936	30.4683	29.1449	84.3224	66.2408
1448		SL1344_1462	37.4222	63.8284	110.83	145.724	133.513	14.6076	22.9287	77.1708	99.7169	96.8038
1449		SL1344_1463	50.0156	82.4644	122.322	174.685	108.468	13.7255	23.0402	41.9799	128.831	105.727
1450	hypC	SL1344_1464	27.4085	48.9564	102.52	117	76.3648	4.70099	18.0372	46.7289	98.0549	77.7225
1451	hybD	SL1344_1465	96.7625	133.568	117.516	144.962	93.537	20.8418	55.5333	61.9747	101.875	107.9
1452	cybH	SL1344_1466	79.2048	129.072	79.4977	96.4994	93.209	75.8225	74.5489	56.5269	61.8235	66.953
1453		SL1344_1467	35.7238	42.6089	84.3073	99.4027	72.8036	14.8617	16.5066	26.316	64.3713	53.4923
1454		SL1344_1468	53.3771	76.7502	93.7554	92.972	74.5925	80.479	101.704	22.4658	54.7441	48.0006
1455		SL1344_1469	124.242	138.634	54.1633	51.6235	43.0927	196.305	245.286	14.8126	45.0602	39.3077
1456		SL1344_1470	167.843	149.779	180.725	190.031	155.575	133.551	170.807	92.5864	175.58	149.878
1457		SL1344_1471	142.92	150.855	220.79	253.988	221.478	155.325	148.992	39.9392	89.1408	107.431
1458		SL1344_1472	44.7225	70.2261	123.624	169.422	137.594	67.9398	55.7093	5.02732	16.623	44.0576
1459		SL1344_1473	190.117	121.176	16.3346	17.0783	9.94178	266.299	256.309	5.54071	12.0228	16.3368
1460		SL1344_1474	88.2722	80.0476	33.3353	38.9658	21.4368	185.087	163.38	8.68245	31.8668	33.2804
1461		SL1344_1475	98.9904	81.6064	80.7431	93.3943	59.9068	135.516	110.267	36.4456	75.1406	74.8007
1462		SL1344_1476	493.241	450.519	136.678	132.683	138.016	628.722	644.581	141.135	115.938	119.206
1463		SL1344_1477	690.289	700.871	43.2644	55.644	34.9719	1111.26	1097.26	6.98937	71.8079	62.8061
1464		SL1344_1478	607.907	561.985	253.267	231.819	161.938	744.927	801.268	138.251	285.251	263.604
1465		SL1344_1479	817.447	745.247	217.907	192.201	143.388	1157.93	1143.94	143.781	249.594	256.596
1466		SL1344_1480	330.223	362.976	54.6331	46.988	104.439	628.687	641.081	73.623	55.8473	70.2312
1467		-	158.614	120.299	16.4295	9.8485	14.3327	385.22	425.878	4.99241	19.8091	26.987
1468		SL1344_1481	308.655	196.775	44.4041	55.8969	18.5938	427.748	499.679	12.9533	54.6088	46.1497
1469		SL1344_1482	220.113	205.072	41.6432	47.9749	44.9565	308.745	386.937	15.4221	46.4827	45.4722
1470		SL1344_1484	196.176	212.552	158.449	181.623	141.393	366.274	387.302	38.2241	130.886	129.321
1471		SL1344_1485	51.6629	49.315	129.676	134.538	101.353	54.5651	60.3924	73.8163	108.242	117.236
1472	nhaC	SL1344_1486	28.3146	27.2326	76.1733	83.5088	66.5228	30.1097	31.6769	31.1922	76.2486	78.467
1473		SL1344_1487	14.8093	30.991	95.3814	115.824	91.6151	21.1017	23.6148	60.9547	92.9199	92.9463
1474	glgX	SL1344_1488	44.8887	52.2434	95.7281	107.85	80.8267	26.494	33.8849	48.308	96.3545	94.7026
1475	treY	SL1344_1489	18.4241	20.1025	65.7181	87.2696	56.3108	9.48006	9.09349	25.5839	53.0827	42.7461
1476	treZ	SL1344_1490	13.0517	13.9242	55.9985	90.5731	62.4377	12.6413	7.57866	29.602	56.6306	45.4222
1477		SL1344_1491	10.4613	30.1845	45.1498	69.6913	52.7795	61.0053	67.1232	12.3476	33.3428	35.0587
1478	hdeB	SL1344_1492	436.045	373.164	64.5232	78.9671	65.67	623.95	705.091	75.1584	66.4504	67.4451
1479		SL1344_1493	190.337	203.985	176.617	242.519	272.322	173.023	194.15	54.9165	122.569	130.028
1480	bdm	SL1344_1494	399.708	392.279	52.0268	132.955	100.329	594.153	645.081	39.9392	61.9034	63.7874
1481	sra	SL1344_1495	656.663	588.418	275.195	328.694	305.287	724.736	723.367	142.284	267.423	253.923
1482		SL1344_1496	146.082	182.306	455.615	427.209	446.33	176.08	157.746	471.227	413.891	404.467
1483	adhP	SL1344_1497	105.73	111.747	195.984	224.09	218.028	55.7981	52.1848	254.924	207.907	193.415
1484	fdnI	SL1344_1498	143.926	190.873	82.8228	77.7087	52.7759	156.7	214.14	114.894	134.322	129.86
1485	fdxH	SL1344_1499	77.4252	70.2112	121.634	105.162	69.2635	54.1809	56.5573	116.975	161.964	146.104
1486	fdnG	SL1344_1500	55.7523	56.3399	138.939	111.319	96.2889	55.9862	37.7255	144.347	184.423	185.683
1487	yddG	SL1344_1502	37.2905	37.1464	65.7181	72.9593	46.3327	41.5734	41.4119	18.3395	69.1296	65.4897
1488	ompD	SL1344_1503	1021.84	860.031	647.405	569.911	657.837	511.541	494.408	803.076	548.106	559.123
1489		SL1344_1504	205.024	287.63	409.833	298.712	261.646	218.393	216.588	328.319	439.387	497.936
1490	smvA	SL1344_1505	219.195	265.737	126.401	125.092	94.4573	172.496	150.916	236.978	227.884	236.829
1491		SL1344_1506	241.422	257.562	188.982	178.192	129.396	292.29	322.427	189.97	261.418	259.014
1492		SL1344_1507	50.318	60.1889	23.8459	46.3284	32.0954	103.564	116.872	13.9744	26.954	31.6659
1493		SL1344_1508	22.7122	26.2736	37.4704	56.0109	35.5847	19.2262	22.7816	20.1778	45.464	40.9379
1494	narH	SL1344_1509	19.5142	24.1309	47.0873	59.2057	45.2859	11.8666	14.0095	25.8248	51.9267	52.4781
1495	narW	SL1344_1510	5.90701	11.3626	26.3439	40.4977	24.0197	12.1577	11.662	20.1418	39.9597	51.013
1496	narI	SL1344_1511	14.0866	31.5205	41.689	46.8563	34.5501	26.922	17.8783	17.4184	46.3375	60.6964
1497		SL1344_1512	72.047	111.207	221.633	233.786	203.621	34.7053	46.9088	150.777	265.029	251.922
1498	nhoA	SL1344_1513	176.568	224.35	239.102	215.619	186.63	128.36	131.122	183.551	259.204	245.545
1499	steA	SL1344_1514	435.159	460.472	220.514	210.039	189.763	334.194	395.365	143.1	201.94	176.642
1500	ansP	SL1344_1515	97.2324	133.091	279.5	187.952	180.282	117.997	95.9811	451.843	426.73	415.002
1501		SL1344_1516	37.0386	40.7122	31.971	52.7028	22.3126	50.8215	30.4683	38.8598	212.011	202.9
1502		SL1344_1517	734.249	660.624	345.299	353.545	373.137	330.663	354.12	373.669	380.737	388.213
1503		SL1344_1518	45.8747	47.939	108.198	158.718	115.894	61.1728	61.8674	36.0979	92.7973	91.9438
1504	mcbR	SL1344_1519	207.827	181.508	49.7326	68.6733	48.3439	262.578	282.339	98.7687	114.839	117.761
1505		SL1344_1520	128.065	149.111	219.947	242.854	219.514	91.0308	105.565	199.465	207.137	197.063
1506	mddA	SL1344_1521	188.566	164.21	218.933	228.806	279.588	163.988	123.219	192.266	168.953	154.048
1507		SL1344_1522	185.769	173.23	172.181	159.546	133.466	144.164	165.341	79.0797	158.076	129.537
1508	ydcY	SL1344_1523	333.822	275.199	151.657	177.273	171.993	253.13	225.465	225.81	141.711	178.907
1509		SL1344_1524	41.5281	47.9293	350.397	314.257	325.535	33.1206	21.5217	337.396	321.312	309.124
1510		SL1344_1525	46.4162	54.5559	337.384	311.03	292.561	51.5501	56.7065	273.387	331.453	318.986
1511		SL1344_1526	113.084	121.667	378.591	350.579	330.803	123.607	108.475	333.311	411.17	412.577
1512		SL1344_1527	535.569	460.995	380.712	339.264	259.768	745.675	691.944	285.084	562.509	514.698
1513	yncL	-	1641.66	1753.49	887.194	797.729	767.518	1968.54	2170.1	808.77	1080.83	999.132
1514	patD	SL1344_1528	75.8189	107.82	188.156	254.876	244.929	55.5927	46.777	135.727	186.419	163.449
1515		SL1344_1529	90.4001	112.58	195.909	197.799	192.053	81.154	68.3515	163.457	195.172	180.361
1516	pdgL	SL1344_1530	103.093	147.997	168.003	184.171	126.887	104.263	103.521	76.9258	169.957	142.963
1517	SL1344_1530A	SL1344_1530A	189.843	244.537	58.8902	55.2539	53.6081	268.628	251.818	37.3458	83.3525	66.5275
1518	ugtL	SL1344_1531	202.645	314.295	14.8236	11.9959	6.20726	374.666	478.054	5.40531	14.7451	11.9532
1519	sifB	SL1344_1532	471.219	465.686	3.73163	4.47377	3.90646	950.579	988.632	5.66961	21.3713	20.0603
1520		SL1344_1533	65.2584	127.159	23.044	29.9292	16.0824	238.102	251.818	23.3411	113.452	100.938
1521		SL1344_1534	163.893	172.483	237.789	213.81	190.006	238.279	216.171	328.721	306.481	299.078
1522		SL1344_1535	114.84	109.4	200.459	210.945	204.085	191.716	163.746	138.56	218.121	208.221
1523		SL1344_1536	112.749	104.448	204.178	215.163	195.363	127.991	94.0872	111.586	214.573	203.61
1524		SL1344_1537	196.653	165.496	366.902	370.445	358.177	255.076	194.122	288.53	341.373	350.116
1525	tehB	SL1344_1538	250.212	219.518	161.488	156.784	138.977	219.695	240.194	133.666	161.26	139.361
1526	tehA	SL1344_1539	217.592	208.349	163.906	174.651	174.028	205.842	152.089	114.855	162.985	162.009
1527		SL1344_1540	26.5424	41.4592	51.851	92.1603	70.0594	48.8788	27.5798	16.4887	50.1588	48.6171
1528	rimL	SL1344_1541	126.891	108.792	142.389	165.455	147.914	127.971	115.238	37.9423	102.017	97.1531
1529		SL1344_1542	45.3135	55.529	85.0988	122.143	100.152	55.4541	49.566	50.1114	83.1663	91.8728
1530		SL1344_1543	58.316	24.0375	44.0451	77.3212	54.8913	45.0095	52.7684	19.1199	39.8289	37.5834
1531		SL1344_1544	16.6871	25.7937	33.7593	68.8046	49.9486	22.539	19.5609	23.7994	27.2714	24.1975
1532	sgcQ	SL1344_1545	49.2471	53.1982	83.5524	120.598	78.2599	22.7186	20.1158	52.114	78.2053	93.9026
1533		SL1344_1546	75.0919	74.8016	79.6719	114.135	100.368	77.2766	83.3912	29.5441	62.2765	54.4445
1534		SL1344_1547	10.8249	28.5564	28.9658	59.6511	32.2792	11.1398	17.0969	28.9607	27.038	24.2778
1535		SL1344_1548	32.8764	27.1029	35.0994	63.1199	50.0343	40.9556	30.7452	20.4235	31.7395	38.1386
1536	aac(6')	SL1344_1549	56.3189	38.6905	55.3653	61.9241	46.6501	45.078	61.7712	22.1581	63.4976	58.0741
1537		SL1344_1550	72.9072	46.9561	34.416	44.6498	35.5137	112.542	105.704	41.234	72.4686	68.7186
1538		SL1344_1551	130.857	105.915	26.698	46.1649	24.724	318.296	361.684	18.7215	68.7127	66.2408
1539		SL1344_1552	102.616	123.483	354.306	336.883	340.994	111.563	119.268	295.637	336.539	324.164
1540		SL1344_1553	89.9087	94.3341	237.134	281.24	243.731	85.9824	70.822	144.353	189.624	194.552
1541		SL1344_1554	87.691	90.7845	235.881	278.572	283.327	111.229	104.68	31.2917	79.59	122.624
1542	ydcI	SL1344_1555	456.809	429.163	526.812	462.176	542.782	505.204	540.238	130.71	261.055	379.092
1543	trg	SL1344_1556	149.179	111.865	492.158	465.423	467.998	241.121	180.538	81.5733	210.846	317.108
1544		SL1344_1557	169.007	143.366	189.754	165.867	150.505	202.912	183.757	162.862	198.834	195.111
1545		SL1344_1558	660.387	540.321	154.295	117.54	154.794	700.039	661.691	164.098	170.53	192.002
1546	steB	SL1344_1559	848.846	893.693	30.8973	27.7816	29.2644	1389.25	1423.46	24.1424	57.2098	68.5477
1547	SL1344_RS08120	SL1344_1560	53.5174	85.0867	0.824913	0	3.45425	171.124	183.013	0	2.98379	2.95635
1548	sseJ	SL1344_1561	104.988	159.29	6.74856	5.63459	2.52312	228.728	267.912	5.27315	14.3846	16.8436
1549		SL1344_1562	123.14	88.4162	30.8589	44.7036	19.7418	233.006	266.637	18.7541	77.5138	72.1928
1550		SL1344_1563	332.715	326.178	53.5577	67.0008	32.5026	710.701	672.845	22.6427	66.6802	50.0718
1551		SL1344_1564	274.931	209.215	12.7785	26.2627	3.82206	389.573	432.141	8.32068	23.1106	22.898
1552		SL1344_1565	166.623	154.339	4.04005	10.8979	4.22933	306.335	284.603	4.41951	13.1519	14.4789
1553		SL1344_1566	181.114	167.557	6.94817	8.59032	3.63685	424.539	478.741	3.16699	16.493	20.2321
1554		SL1344_1567	212.058	184.288	10.6776	7.88642	5.18972	400.085	400.342	4.1716	14.8281	14.35
1555		SL1344_1568	690.381	652.638	453.187	414.707	439.866	976.36	932.466	299.273	427.553	438.008
1556	cybB	SL1344_1569	258.084	238.293	428.838	383.591	367.307	289.496	285.334	282.282	425.056	440.108
1557		SL1344_1570	295.985	228.491	299.793	248.979	251.998	316.921	234.754	339.259	330.522	313.589
1558	hrpA	SL1344_1571	142.906	140.099	299.141	250.853	251.763	166.576	142.107	372.439	340.941	337.67
1559	azoR	SL1344_1572	117.594	149.144	216.675	215.009	173.696	118.688	167.425	103.209	263.01	243.101
1560		SL1344_1573	146.179	198.336	144.58	151.273	118.331	119.092	150.31	112.629	199.675	169.576
1561		SL1344_1574	25.3783	52.3038	115.007	103.409	97.4626	34.8222	41.7528	113.161	184.885	199.54
1562		SL1344_1575	7.13764	47.0734	43.1275	33.2387	25.7989	36.7265	28.1831	11.2329	50.1417	33.1204
1563		SL1344_1576	89.3869	109.249	139.959	135.324	117.166	74.3388	78.4895	132.495	201.404	184.881
1564	ldhA	SL1344_1577	182.724	180.306	283.185	282.025	237.663	163.822	133.913	285.384	327.93	302.433
1565	hslJ	SL1344_1578	173.387	162.18	375.601	317.021	253.093	116.667	184.322	291.236	441.15	413.884
1566		SL1344_1579	46.1942	101.552	143.989	123.494	132.183	42.2561	40.533	76.7372	130.206	144.886
1567		SL1344_1580	0	3.76588	1.97154	0	0	23.505	13.5279	0	12.4797	3.53284
1568	nifJ	SL1344_1581	55.5946	72.7535	168.798	163.996	135.428	69.2146	60.2519	162.136	226.532	198.591
1569	uspF	SL1344_1582	393.801	444.114	357.597	377.775	377.198	619.234	721.488	52.0587	216.397	242.426
1570		SL1344_1583	307.234	349.926	364.648	368.665	292.236	499.221	602.57	85.8871	184.593	282.94
1571	ttcA	SL1344_1585	77.5989	89.3188	358.29	288.637	277.173	52.7355	85.272	425.123	426.276	424.62
1572	dbpA	SL1344_1586	50.8674	64.135	160.134	156.759	107.702	39.0039	39.3825	288.818	312.577	315.487
1573	zntB	SL1344_1587	66.8501	63.1473	189.34	196.73	163.603	54.4627	46.7428	176.439	184.804	179.873
1574		SL1344_1588	323.919	302.248	155.163	188.784	164.041	483.531	484.896	80.2935	137.995	135.808
1575	smrA	SL1344_1589	459.239	402.628	315.657	314.943	316.174	457.597	460.524	323.126	306.303	291.271
1576	ogt	SL1344_1590	130.137	146.694	294.585	306.105	303.587	106.592	112.733	171.367	268.459	257.774
1577	fnr	SL1344_1591	702.503	628.646	478.354	424.466	509.811	872.774	788.679	572.834	460.265	451.106
1578	uspE	SL1344_1592	649.073	628.043	519.714	510.501	495.078	723.001	682.103	392.441	499.302	498.063
1579		SL1344_1593	720.146	509.501	231.946	273.209	301.089	829.587	859.42	148.01	264.276	247.299
1580		SL1344_1594	505.942	396.293	82.5297	88.6365	68.9971	840.439	798.304	40.752	120.755	113.482
1581		SL1344_1595	184.087	183.61	153.996	141.113	108.843	147.345	183.962	134.124	167.638	153.793
1582		SL1344_1596	418.908	310.808	88.6764	116.118	86.5221	566.583	543.479	59.6473	102.765	86.3926
1583		SL1344_1597	483.824	479.845	15.8995	17.1555	7.76742	942.726	952.772	5.79763	23.9626	24.6919
1584		SL1344_1598	282.001	259.669	2.84699	7.03972	2.98038	726.363	773.256	0	4.50531	6.37697
1585		SL1344_1599	35.9366	34.1834	14.0185	12.8731	6.24482	81.7873	67.5372	7.61323	17.5315	18.172
1586		SL1344_1600	76.1348	64.1	4.19477	1.25726	2.92754	160.034	124.725	2.54931	5.68984	5.01112
1587		SL1344_1602	565.455	591.344	174.775	147.089	117.699	710.231	758.05	54.4037	154.671	124.127
1588		SL1344_1603	69.3887	114.406	119.79	83.0266	41.8008	41.6544	97.0356	27.3002	139.917	102.855
1589		SL1344_1604	44.0577	49.7019	98.0768	124.181	95.3381	52.4984	70.9585	83.9332	130.318	123.739
1590	bdcA	SL1344_1605	138.194	162.977	187.214	193.66	155.227	75.0579	60.6293	101.191	138.58	140.275
1591		SL1344_1606	393.801	397.365	135.968	177.273	117.43	466.857	545.781	75.6091	142.011	145.577
1592		SL1344_1607	65.0423	71.0778	71.1583	104.485	64.9244	84.0575	85.1093	51.1804	89.1408	84.8116
1593		SL1344_1608	67.7845	63.1695	186.979	192.713	169.108	89.4705	74.1853	104.357	177.131	193.167
1594		SL1344_1609	258.122	254.092	365.725	348.615	350.251	343.4	368.79	251.885	307.519	312.899
1595	mpaA/ycjI	SL1344_1610	148.51	148.775	265.306	291.078	268.394	123.812	122.475	168.632	266.322	273.323
1596	ycjG	SL1344_1611	168.821	191.802	155.519	173.419	149.986	169.353	172.25	151.819	179.389	178.288
1597	tpx	SL1344_1612	943.351	906.93	533.133	496.155	530.023	778.863	885.851	752.938	591.811	579.051
1598	tyrR	SL1344_1613	415.038	370.726	297.649	289.017	276.661	442.662	450.93	313.997	312.513	319.605
1599		SL1344_1614	401.321	358.503	255.075	237.366	206.974	423.621	425.454	137.08	160.655	172.151
1600		SL1344_1615	527.389	522.051	263.578	255.638	252.896	571.988	586.403	138.845	185.168	195.216
1601	pspE	SL1344_1616	678.687	720.896	317.325	268.442	326.295	1020.79	1004.93	58.1972	164.698	183.371
1602	pspD	SL1344_1617	575.704	562.302	72.9201	89.8507	53.7183	656.851	605.358	59.0882	73.2664	111.309
1603	pspC	SL1344_1618	746.121	662.166	175.796	138.864	99.7558	669.892	713.973	194.704	148.568	151.618
1604	pspB	SL1344_1619	700.44	597.519	102.52	99.2729	55.0377	670.675	697.439	124.61	123.609	113.051
1605	pspA	SL1344_1620	1224.99	1065.59	320.928	283.796	273.954	1239.54	1231.46	401.363	281.413	297.044
1606	pspF	SL1344_1621	107.567	100.193	145.906	163.178	136.963	138.011	146.173	87.9396	141.208	120.462
1607	sapA	SL1344_1622	124.584	124.616	269.564	276.868	258.927	129.064	121.341	279.72	310.21	299.007
1608	sapB	SL1344_1623	34.0479	43.2725	170.826	159.656	151.268	39.4183	33.6097	149.586	220.361	224.917
1609	sapC	SL1344_1624	83.0562	87.49	203.793	194.583	202.917	49.0676	53.1399	365.505	250.315	249.797
1610	sapD	SL1344_1625	150.43	159.282	235.87	200.838	190.803	188.892	173.015	213.934	278.464	267.365
1611	sapF	SL1344_1626	73.0215	117.596	233.067	197.043	189.512	122.331	108.961	292.64	311.496	313.228
1612		SL1344_1627	168.4	193.081	148.701	138.964	135.554	276.881	275.144	115.756	225.118	235.772
1613	steC	SL1344_1628	220.425	191.583	9.03983	8.5153	6.75954	218.627	255.002	7.84832	14.7919	17.3557
1614		SL1344_1629	7.61348	0	0	0	0	15.67	7.5155	0	0	2.94403
1615		SL1344_1630	274.085	203.357	65.0609	56.7274	49.5339	357.275	329.179	17.9727	65.9642	60.0583
1616	fabI	SL1344_1631	627.027	607.122	543.486	486.658	557.963	459.375	445.786	885.649	523.999	507.762
1617		SL1344_1632	39.8801	54.7945	289.473	208.225	199.293	46.015	46.5245	69.4182	188.186	179.913
1618		SL1344_1633	187.681	213.108	489.371	408.14	457.261	174.921	132.832	614.693	459.386	449.958
1619	pdeR	SL1344_1634	53.9048	62.0999	100.218	140.263	107.099	77.5202	82.5455	61.4496	112.741	112.773
1620		SL1344_1635	220.791	276.164	292.446	292.5	319.907	336.905	405.837	251.617	291.193	291.459
1621		SL1344_1636	172.896	204.047	343.253	360.902	309.998	206.02	201.212	243.454	367.928	372.989
1622	osmB	SL1344_1637	406.748	448.81	361.9	310.835	217.7	244.709	240.908	270.821	529.961	522.667
1623	yciH	SL1344_1638	96.3909	89.8282	198.963	165.889	124.971	90.5696	70.3286	349.56	278.054	273.876
1624	pyrF	SL1344_1639	245.117	232.688	286.916	221.231	225.688	219.762	238.296	562.559	342.794	341.795
1625	lapB	SL1344_1640	250.659	268.439	213.331	205.455	216.446	288.087	298.308	201.847	224.452	217.859
1626		SL1344_1641	403.588	405.837	262.234	232.348	302.574	292.101	319.591	324.555	252.71	260.676
1627	pgpB	SL1344_1642	60.9078	91.5625	199.474	212.032	209.629	40.5576	38.9038	163.516	230.018	205.043
1628	ribA	SL1344_1643	275.94	275.272	339.266	338.349	346.779	286.355	295.279	406.894	352.943	355.077
1629	acnA	SL1344_1644	112.666	115.256	297.058	369.054	377.15	118.052	105.655	193.428	226.25	233.278
1630		-	593.05	495.51	401.226	394.977	322.26	783.499	838.572	283.779	419.118	412.165
1631	ymiA	SL1344_1644A	203.026	188.294	149.691	147.728	168.171	269.872	342.373	193.04	194.789	186.455
1632	cysB	SL1344_1645	489.137	478.556	399.768	355.092	369.599	374.633	328.832	299.729	281.411	280.997
1633	topA	SL1344_1646	332.848	354.845	408.651	378.701	408.016	314.304	320.754	540.01	398.972	397.343
1634	yciN	SL1344_1647	375.236	399.003	213.584	194.156	179.364	447.714	558.294	136.935	237.709	243.934
1635	sohB	SL1344_1648	205.499	205.019	283.586	277.846	319.345	83.5133	95.6127	383.142	275.34	274.833
1636		SL1344_1649	129.489	133.437	339.975	341.983	394.906	92.5392	95.867	241.994	253.385	253.141
1637	cobO/btuR	SL1344_1650	141.448	166.31	385.302	368.944	394.972	140.791	119.027	332.084	382.808	388.254
1638	rluB	SL1344_1651	353.558	413.988	519.893	426.184	400.767	362.234	336.653	763.223	537.287	535.976
1639		SL1344_1652	174.338	200.119	334.305	310.014	325.041	186.223	174.273	336.879	332.448	327.684
1640	yciV	SL1344_1653	149.162	156.271	230.013	220.084	272.38	97.5376	104.297	267.756	249.837	242.132
1641	trpL	-	91.3618	150.635	65.7181	82.7274	41.2783	125.36	300.62	23.9635	106.969	58.8807
1642		SL1344_1654	85.9257	68.6676	54.4918	69.7523	58.6294	16.2414	13.8481	20.6979	78.3618	83.4049
1643	trpD	SL1344_1655	99.6049	110.428	48.1768	66.644	45.0026	18.5566	6.7809	23.6482	70.3743	75.3717
1644	trpCF	SL1344_1656	131.093	145.481	148.845	166.316	137.594	16.6039	12.9406	73.795	129.087	127.51
1645	trpB	SL1344_1657	197.415	273.452	176.844	202.661	170.61	42.5215	27.1918	95.7338	168.875	160.221
1646	trpA	SL1344_1658	161.327	232.392	175.9	204.951	175.701	101.36	107.284	141.643	165.689	160.225
1647		SL1344_1659	696.446	555.621	3.23204	14.5306	13.5339	932.492	1005.35	11.7854	8.76795	17.3746
1648		SL1344_1660	62.5393	58.2814	0	6.33118	6.1426	142.709	118.101	2.1396	7.4284	6.30864
1649		SL1344_1661	100.011	77.9915	4.66637	6.29372	1.22125	166.899	144.084	0	7.38445	10.4522
1650	katN	SL1344_1662	190.207	161.946	61.9051	81.6787	44.3777	218.203	176.986	45.3917	65.7147	80.1822
1651	ompW	SL1344_1663	154.414	137.905	237.881	246.351	264.53	187.598	114.32	126.568	131.409	142.641
1652		SL1344_1664	199.642	278.954	245.348	263.94	233.91	306.435	257.197	90.529	136.022	117.761
1653		SL1344_1665	331.555	334.07	339.455	299.506	347.037	320.35	314.56	323.218	373.098	362.544
1654		SL1344_1666	441.582	382.864	372.403	329.925	302.707	441.371	448.425	483.265	477.399	476.934
1655	yciA	SL1344_1667	296.585	244.501	328.1	302.952	271.081	294.689	319.689	362.136	497.592	490.379
1656	tonB	SL1344_1668	257.542	218.514	410.535	378.62	397.494	317.269	235.671	610.923	522.373	537.922
1657		SL1344_1669	641.378	620.038	402.274	374.243	402.359	664.787	756.105	355.822	453.808	471.045
1658		SL1344_ncRNA_44	378.049	337.63	278.735	253.684	270.444	372.837	388.733	185.924	255.127	243.644
1659	cls	SL1344_1670	49.7143	53.3563	199.583	191.833	164.859	32.8201	44.4449	118.834	175.353	157.781
1660		SL1344_1671	95.5146	102.706	220.454	236.901	243.917	89.7462	77.8879	166.656	230.145	228.029
1661		SL1344_1672	239.047	237.561	199.981	273.216	218.967	298.235	324.864	135.278	265.825	260.848
1662	oppF	SL1344_1673	130.906	146.138	235.408	338.671	351.789	123.489	150.759	140.562	194.247	201.425
1663		SL1344_1674	87.0112	114.321	232.36	319.197	365.485	64.3588	40.2616	161.54	166.608	191.888
1664	oppC	SL1344_1675	48.2438	75.8147	245.955	353.961	381.449	27.9267	31.2526	91.3462	137.683	163.234
1665	oppB	SL1344_1676	59.5191	92.0002	316.603	400.164	427.573	33.6879	36.7207	48.0052	134.147	163.408
1666	oppA	SL1344_1677	248.558	236.059	498.684	500.21	564.162	191.842	240.386	111.008	214.987	273.73
1667		SL1344_1679	54.9863	54.0473	156.993	137.879	104.151	82.7027	123.171	106.505	198.091	208.536
1668	adhE	SL1344_1680	343.246	340.742	375.543	368.641	366.558	161.087	168.152	537.369	464.371	500.848
1669	tdk	SL1344_1681	789.437	661.77	315.83	284.842	273.519	826.097	805.545	364.688	347.043	362.716
1670	hns	SL1344_1682	1042.72	919.638	437.168	394.368	447.181	1056.02	1114.25	632.95	395.32	399.365
1671	galU	SL1344_1683	361.829	392.745	460.027	421.243	480.217	356.841	369.078	679.758	456.589	446.56
1672	rssB	SL1344_1684	137.854	132.586	310.314	316.784	360.88	109.875	78.7127	315.851	308.037	305.727
1673	rssA	SL1344_1685	152.774	187.047	385.169	367.46	384.079	113.633	114.972	234.478	341.805	322.284
1674		SL1344_1686	211.983	231.368	351.785	325.58	361.522	190.498	221.044	209.094	378.703	360.211
1675	purU	SL1344_1687	453.558	454.317	411.147	391.767	428.941	460.062	487.839	342.824	385.114	367.742
tRNA12	tRNA	SL1344_tRNA_27	602.101	724.753	529.288	526.085	564.099	798.282	904.291	651.085	578.094	564.207
1676		SL1344_1688	58.2207	66.4566	78.8617	115.054	86.6034	121.673	80.4601	35.9453	89.84	91.4382
1677	narI	SL1344_1689	38.4043	56.6548	129.982	116.875	68.4927	56.1623	75.8201	36.5815	58.3754	64.873
1678	narJ	SL1344_1690	30.8394	30.1906	19.1331	24.6836	14.8044	15.8683	17.1239	21.2335	23.3195	26.0864
1679	narH	SL1344_1691	27.6583	23.5367	23.8742	32.5462	22.9772	16.5269	14.9723	26.6782	36.5617	36.2254
1680		SL1344_1692	24.1582	28.063	38.3882	54.4035	39.856	24.1077	22.7633	32.8347	49.1417	67.6562
1681	narK	SL1344_1693	26.4675	33.1332	36.3847	47.5518	28.3456	32.2815	29.9975	20.8267	50.1178	63.6821
1682	narX	SL1344_1694	71.6862	84.8737	101.375	107.725	81.6607	98.1009	100.876	101.415	172.329	168.385
1683	narL	SL1344_1695	109.466	119.744	101.757	131.525	77.9912	119.15	118.447	114.296	191.427	180.712
1684		SL1344_1696	136.562	185.519	173.496	185.857	174.672	102.927	108.223	112.755	177.156	175.155
1685		SL1344_1697	344.542	373.396	319.123	354.546	306.089	298.792	328.644	301.575	315.77	323.345
1686	chaB	SL1344_1698	142.382	171.176	143.385	142.739	115.257	103.788	163.975	28.0093	162.074	183.524
1687	chaA	SL1344_1699	623.6	609.518	263.231	211.085	185.021	712.194	691.754	296.769	442.547	386.495
1688	kdsA	SL1344_1700	376.667	426.799	442.732	378.804	410.61	425.564	335.429	554.945	458.528	444.394
1689		SL1344_1701	262.242	277.559	334.432	301.364	305.001	311.658	290.599	569.8	373.731	361.789
1690		SL1344_1702	31.6252	34.7619	131.942	81.8183	58.7421	61.4745	65.9052	66.3606	181.024	195.665
1691	prmC	SL1344_1703	78.8735	81.2779	316.298	248.055	244.254	49.0391	21.0867	572.798	361.694	356.461
1692	prfA	SL1344_1704	191.075	181.513	355.533	312.806	319.02	123.71	152.392	601.412	409.406	396.833
1693	hemA	SL1344_1705	245.303	288.507	391.485	369.354	382.735	189.61	171.117	440.094	400.815	395.864
1694	lolB	SL1344_1706	105.417	144.841	339.333	323.012	363.169	65.5427	49.8625	264.406	357.42	342.244
1695	ispE	SL1344_1707	212.32	206.858	350.574	349.552	393.161	130.767	155.603	355.656	318.27	324.051
1696	prs	SL1344_1708	335.379	320.576	593.959	507.135	600.886	166.617	131.283	864.508	567.568	560.671
1697	dauA	SL1344_1709	86.1597	82.4204	331.865	257.393	217.041	74.4463	46.5373	269.27	315.007	322.482
1698	ychH	SL1344_1710	14.7358	28.3453	163.235	154.399	208.611	40.4387	38.7897	15.4604	65.1782	106.365
1699	pth	SL1344_1711	70.2783	88.836	317.469	295.455	312.233	214.558	268.246	296.779	332.792	349.661
1700	ychF	SL1344_1712	562.226	531.775	456.055	412.501	424.69	641.866	633.037	733.719	498.601	484.31
1701		SL1344_1713	389.695	329.291	106.987	110.481	75.3182	637.196	616.556	81.7714	142.372	136.458
1702		SL1344_1714	12.2469	5.04809	19.0283	19.961	19.3665	5.04128	3.62678	8.67313	18.6407	25.5728
1703	hyaB	SL1344_1715	25.2085	24.5601	23.0783	28.4585	17.2568	22.0113	15.8353	9.61748	25.9373	26.2895
1704	hyaC	SL1344_1716	18.7217	6.17357	20.2002	26.8816	16.0715	3.85327	9.24037	16.2049	36.5331	24.6141
1705		SL1344_1717	11.4776	9.462	13.8702	29.397	16.5943	11.8115	9.06392	10.8378	17.0219	19.5283
1706	hyaE	SL1344_1718	3.38377	2.78954	16.0644	13.1313	18.3459	3.48222	0	2.66262	17.1679	11.7761
1707		SL1344_1719	12.9133	18.6298	18.1131	31.3203	18.9617	23.2558	19.1207	24.1329	36.5383	41.1957
1708	appC	SL1344_1720	11.5311	13.8935	16.0786	22.7185	25.2479	24.646	16.6363	24.4289	34.2716	40.4733
1709	appB	SL1344_1721	48.212	38.7518	21.8482	28.5321	17.9707	60.778	51.1609	14.2264	31.5168	34.4895
1710	cbdX	SL1344_1722	441.582	263.611	39.4309	59.091	27.5188	658.139	511.054	11.9818	71.3127	64.7687
1711		SL1344_1723	250.439	357.094	626.255	569.359	646.855	120.567	144.298	635.175	469.405	505.404
1712		SL1344_1724	64.8013	81.7808	370.484	403.599	406.999	43.6344	39.486	124.015	212.002	307.499
1713		SL1344_1725	48.368	44.3044	146.126	214.813	111.694	38.7141	37.1354	59.2041	77.605	120.532
1714	ycgR	SL1344_1726	74.581	72.2433	288.891	266.271	268.73	82.5072	75.4618	234.745	267.786	248.741
1715	emtA	SL1344_1727	62.6993	83.0708	335.356	350.201	266.083	53.0014	48.6297	269.59	346.95	319.514
1716	ldcA	SL1344_1728	119.819	146.931	227.535	245.857	206.391	75.5242	81.3153	128.46	208.677	207.916
1717	cvrA	SL1344_1729	143.839	176.566	306.647	306.394	290.305	99.2251	94.3989	202.115	296.108	290.634
1718	dadX	SL1344_1730	93.4091	147.681	470.52	469.252	531.299	30.2865	21.4729	189.292	245.2	308.258
1719	dadA	SL1344_1731	177.238	262.655	484.007	474.093	567.695	85.7687	103.099	158.558	221.514	308.818
1720	ycgB	SL1344_1732	119.789	142.234	96.4551	174.845	133.286	162.833	160.605	30.951	83.3842	90.5679
1721	fadR	SL1344_1733	295.022	323.238	418.953	382.614	396.443	209.586	202.919	375.928	369.934	373.892
1722	nhaB	SL1344_1734	96.6838	100.911	311.236	326.32	315.398	107.712	111.2	216.37	296.675	292.231
1723	dsbB	SL1344_1735	601.336	617.008	412.13	385.594	434.938	608.208	629.264	467.086	433.114	429.13
1724		SL1344_1736	180.319	155.26	202.343	242.584	137.594	268.039	253.154	151.349	275.242	302.151
1725		SL1344_1737	307.165	324.644	57.7866	100.862	103.196	461.994	357.634	18.5924	116.805	106.594
1726		SL1344_1738	764.658	622.188	192.868	308.301	197.418	1185.47	1019.49	164.098	271.298	303.364
1727		SL1344_1739	260.596	293.182	296.393	285.54	295.043	274.488	248.163	342.566	317.078	349.728
1728	ycgM	SL1344_1740	261.627	299.558	402.374	397.253	392.144	164.535	143.478	341.481	358.184	365.328
1729	ycgL	SL1344_1741	172.469	211.35	295.731	276.763	351.708	148.705	216.262	245.749	245.592	246.938
1730	minC	SL1344_1742	354.22	351.056	404.333	387.597	476.624	368.51	387.876	338.13	334.656	341.308
1731	minD	SL1344_1743	428.153	422.445	412.496	385.291	447.054	284.488	306.167	429.752	334.854	346.114
1732	minE	SL1344_1744	533.799	516.221	341.143	332.636	345.532	765.892	719.462	242.328	270.427	301.681
1733	rnd	SL1344_1745	159.154	162.253	137.379	202.261	182.788	190.04	185.889	232.306	237.077	251.809
1734	tnpA	SL1344_1746	319.468	356.897	161.074	184.225	148.386	414.794	445.036	197.347	255.187	220.514
1735	fadD	SL1344_1747	223.527	274.065	395.361	441.29	486.599	189.88	223.86	344.103	358.149	361.456
1736		SL1344_1748	350.848	401.823	368.902	326.219	313.842	315.015	271.953	554.003	428.244	425.216
1737	tsaB	SL1344_1749	94.5122	120.118	286.384	248.335	297.132	70.9202	71.9156	525.236	340.426	339.579
1738		SL1344_1750	62.3899	68.578	242.961	249.908	244.3	76.0129	64.4186	268.038	285.475	275.085
1739	yoaB	SL1344_1751	353.53	465.004	291.446	269.763	333.816	233.006	282.321	281.311	330.209	291.843
1740	yoaA	SL1344_1752	152.27	169.464	101.863	79.7729	96.316	203.71	202.919	41.9362	133.711	141.314
1741	pabB	SL1344_1753	90.3578	148.98	289.449	290.65	282.144	63.0243	75.3202	210.142	298.573	292.333
1742		SL1344_1754	71.0066	87.8054	262.532	298.517	238.473	36.5362	42.0557	221.632	300.215	289.217
1743	sdaA	SL1344_1755	266.054	296.304	523.434	465.585	533.896	216.969	174.426	634.376	499.972	502.362
1744		SL1344_1756	43.6278	54.302	34.3359	46.808	37.8771	51.0595	45.5997	25.5791	94.8165	99.2371
1745	yoaE	SL1344_1757	134.407	189.018	272.604	312.273	306.412	76.8432	56.3663	311.065	314.05	329.166
1746	manX	SL1344_1759	394.581	481.519	472.438	475.838	566.138	126.621	121.458	511.915	389.681	458.832
1747	manY	SL1344_1760	244.658	328.633	483.656	454.802	496.267	31.6921	15.1999	471.193	407.31	437.966
1748		SL1344_1761	332.956	377.914	441.515	424.457	481.095	49.6584	38.1068	506.272	368.491	407.396
1749		SL1344_1762	65.6849	100.916	158.497	162.211	140.292	101.394	91.3649	61.0836	154.977	263.231
1750	mntP	SL1344_1763	290.037	316.812	183.593	181.025	128.858	519.845	431.843	197.794	273.554	318.703
1751	rlmA	SL1344_1764	189.491	223.163	198.615	179.243	138.359	283.801	237.156	236.973	288.552	315.339
1752	ftsI2	SL1344_1765	141.281	141.059	138.211	134.021	115.962	182.547	161.157	82.1431	151.631	175.125
1753	cspE (cspC?)	SL1344_1766	1024.56	909.19	467.537	425.455	510.081	1228.97	1223.95	569.99	420.235	441.605
1754	yobF	SL1344_1767	942.168	972.851	476.456	424.717	503.079	1234.01	1155.51	314.522	311.993	327.524
1755	SL1344_RS09185	SL1344_1768	827.966	670.797	377.879	310.228	389.134	719.84	807.916	299.544	376.991	358.804
1756	mgrB (yobG)	SL1344_1769	447.292	533.499	217.691	177.273	296.688	528.862	479.113	322.01	222.852	217.123
1757	SL1344_RS09195	SL1344_1770	496.78	442.49	271.087	301.364	268.309	522.985	586.209	175.233	320.907	267.171
1758	kdgR	SL1344_1771	609.078	576.293	387.587	364.618	360.403	715.833	722.513	473.825	374.797	369.342
1759		SL1344_1772	84.7789	79.7576	84.8022	87.0883	69.398	91.3512	100.425	91.0406	172.443	173.171
1760	htpX	SL1344_1773	839.037	780.074	460.027	385.297	463.327	786.697	740.814	595.421	456.619	438.601
1761	prc	SL1344_1774	320.368	326.413	439.051	399.448	456.599	295.963	271.35	595.756	432	423.113
1762	proQ	SL1344_1775	490.72	473.612	526.893	466.793	535.356	486.522	454.868	800.529	507.597	514.499
1763	yebR	SL1344_1776	382.509	403.811	402.622	395.127	458.786	269.033	290.66	534.849	394.153	378.823
1764	yebS	SL1344_1777	145.154	178.615	155.697	166.504	145.149	91.1641	102.197	157.891	214.105	198.929
1765		SL1344_1778	95.7322	118.381	234.654	229.567	222.141	64.7859	63.6849	241.955	264.174	245.247
1766	rsmF	SL1344_1779	71.3764	99.6388	262.462	220.483	192.632	93.0405	85.4888	366.942	370.306	363.956
1767		SL1344_1780	173.472	281.249	152.233	159.321	73.1514	166.617	131.283	150.151	286.605	330.924
1768		SL1344_1781	64.2387	47.0734	40.047	44.3183	64.4973	58.7624	42.2747	5.61646	61.2843	55.2006
1769	pphA	SL1344_1782	199.985	194.368	48.1529	73.5234	58.0178	236.133	261.83	43.0681	81.3359	67.5635
1770		SL1344_1783	440.198	472.446	46.6001	45.124	41.2783	384.627	459.129	26.1421	55.1052	51.3868
1771	sopE2	SL1344_1784	363.931	362.524	27.8143	25.0095	16.2715	569.581	626.812	2.98301	7.39758	6.59659
1772		SL1344_1785	276.854	202.558	8.96156	12.0868	6.25428	655.29	631.985	5.44626	14.8568	21.4112
1773		SL1344_1786	439.571	506.854	244.273	295.455	258.314	517.405	578.552	185.378	312.834	309.957
1774		SL1344_1787	313.24	314.72	377.41	386.202	430.473	349.217	454.151	292.698	317.087	305.338
1775		SL1344_1789	272.141	224.35	184.57	230.078	180.044	380.08	508.496	53.5356	204.834	233.017
1776	pagO	SL1344_1793	724.903	676.623	40.0773	33.7109	18.2707	1023.43	1046.75	5.89268	36.8254	31.2743
1777		SL1344_1794	284.428	291.322	22.3194	16.7239	19.4709	470.099	493.471	0	26.9104	33.3287
1778		SL1344_1795	178.267	216.767	18.2728	15.5654	5.03394	300.405	312.352	5.26029	25.2203	18.9567
1779		-	167.807	153.709	16.0942	14.4713	12.6362	220.659	257.674	0	29.1072	50.4692
1780		-	358.921	268.991	23.4708	46.4286	24.5704	537.256	762.287	51.3505	89.1408	71.498
1781		SL1344_1799	736.349	803.762	73.565	52.9173	58.5289	1347.15	1420.09	21.4599	66.523	52.729
1782		SL1344_1800	136.732	149.866	30.8473	30.1485	19.6563	209.466	220.864	9.78104	36.384	34.2469
1783		-	14.5019	17.9327	21.906	28.1386	26.2084	67.157	71.5762	11.4112	70.7467	58.8807
1784		SL1344_1802	677.056	605.23	334.458	351.38	423.839	705.149	756.918	186.145	289.708	293.352
1785		SL1344_1803	59.0259	44.4289	46.5196	60.7509	33.6256	55.4612	70.9328	56.5432	148.234	138.932
1786		SL1344_1807	108.395	172.337	304.085	347.034	278.104	127.485	95.536	249.79	306.705	302.387
1787	copD	SL1344_1808	112.638	145.734	342.994	322.37	354.823	90.156	88.024	238.815	292.455	283.111
1788	yobA	SL1344_1809	149.833	150.635	312.292	304.91	333.528	127.867	101.008	189.791	265.283	255.778
1789		SL1344_1810	118.652	102.706	212.517	239.434	219.793	103.788	81.9873	182.061	284.788	284.463
1790		SL1344_1811	143.926	154.762	172.848	214.508	180.003	244.709	216.199	72.2189	195.377	197.613
1791	exoX	SL1344_1812	254.872	214.962	269.924	297.484	286.999	310.709	274.816	215.98	260.919	253.212
1792	ptrB	SL1344_1813	495.544	392.554	177.842	217.185	181.649	595.872	560.366	115.088	197.309	188.263
1793		SL1344_1814	876.242	794.257	277.808	277.996	266.432	903.873	770.681	254.885	346.029	332.408
1794		SL1344_1815	936.845	788.281	339.172	274.923	348.067	940.199	836.896	350.315	332.39	326.339
1795	yebG	SL1344_1816	847.687	706.587	315.04	263.168	338.312	760.882	701.963	548.444	292.235	298.653
1796	purT	SL1344_1817	156.919	163.859	127.423	99.2368	74.0488	123.207	111.298	102.44	161.043	169.9
1797	kdgA	SL1344_1818	307.385	299.158	396.151	365.315	422.427	232.853	168.572	502.227	387.388	347.506
1798	edd	SL1344_1819	111.933	101.005	105.758	96.561	84.06	77.831	91.8285	186.868	222.262	221.972
1799	zwf	SL1344_1820	189.409	197.479	440.792	420.483	470.253	88.8602	77.9046	602.011	432.297	428.68
1800	hexR	SL1344_1821	129.167	180.502	470.451	472.524	500.321	110.23	119.73	249.138	330.743	405.668
1801	pykA	SL1344_1822	240.276	251.319	514.815	513.76	572.403	143.669	113.436	535.817	478.507	485.123
1802	lpxM	SL1344_1823	245.323	226.65	346.237	328.831	324.238	210.384	205.98	396.064	350.511	346.742
1803	mepM	SL1344_1824	199.335	228.52	422.986	393.627	439.52	115.388	79.9376	406.836	356.158	364.926
1804	znuA	SL1344_1825	195.775	266.6	282.275	268.442	290.914	88.0503	71.5762	165.463	266.574	267.487
1805	znuC	SL1344_1826	315.416	286.924	226.102	219.481	203.115	388.018	331.04	306.676	257.518	256.552
1806	znuB	SL1344_1827	174.355	162.421	282.939	276.059	212.693	238.638	180.716	299.087	345.676	350.587
1807	ruvB	SL1344_1828	321.257	293.895	362.132	340.343	331.941	248.302	203.387	397.852	365.028	352.236
1808	ruvA	SL1344_1829	206.012	173.526	204.886	192.915	240.79	145.178	145.889	222.015	207.995	213.875
1809		SL1344_1832	105.066	101.679	64.0752	62.0456	37.1504	258.555	304.378	50.3235	158.671	145.73
1810	ruvC	SL1344_1833	254.658	281.359	371.647	301.568	340.427	297.189	274.705	404.901	366.809	360.39
1811		SL1344_1834	294.059	330.848	435.017	369.618	394.4	218.872	231.855	676.703	408.532	416.217
1812	nudB	SL1344_1835	399.33	453.9	420.422	331.066	386.813	547.93	486.766	485.619	425.042	400.077
1813	aspS	SL1344_1836	428.983	436.485	519.74	440.933	490.31	425.555	355.556	775.47	499.249	491.071
1814	yecD	SL1344_1837	58.0075	75.716	205.499	232.612	223.864	39.7968	26.2446	171.168	186.771	173.838
1815	yecE	SL1344_1838	88.6845	100.699	174.767	208.442	151.202	89.5427	67.7221	106.651	174.363	172.113
1816	yecN	SL1344_1839	259.55	273.882	225.533	226.963	278.316	231.488	222.049	163.388	220.151	219.464
1817	cmoA	SL1344_1840	93.9405	118.443	295.731	263.05	280.459	94.7781	74.5489	442.07	332.122	310.548
1818	cmoB	SL1344_1841	152.27	162.723	373.62	333.755	329.334	104.467	121.083	593.542	420.393	420.888
1819	cutC	SL1344_1842	214.645	219.298	220.908	196.495	162.461	117.053	126.768	191.997	274.224	249.711
1820		SL1344_1843	38.4681	49.551	147.347	117.56	111.886	27.2163	40.3464	149.457	158.577	147.822
1821	argS	SL1344_1844	240.259	212.401	434.558	345.038	355.293	257.009	214.543	592.663	438.918	435.187
1822	mrdA	SL1344_1845	45.3881	46.4699	45.8131	47.7274	33.737	81.3633	92.4985	39.1712	115.14	102.475
1823		SL1344_1846	94.9682	93.1559	101.171	106.83	89.6173	96.4941	100.866	196.753	195.172	188.728
1824	flhe	SL1344_1847	73.2289	106.364	261.869	247.641	192.212	46.6511	44.7488	428.051	326.623	304.741
1825	flhA	SL1344_1848	47.4607	48.3641	266.855	225.109	213.539	31.8826	36.4388	288.911	309.485	297.717
1826	flhB	SL1344_1849	41.6362	62.7646	216.664	195.739	195.104	29.3812	44.6233	263.973	258.601	253.463
1827	cheZ	SL1344_1850	352.699	257.481	508.016	467.506	557.737	242.702	272.655	715.563	436.997	434.622
1828	cheY	SL1344_1851	91.3618	89.8016	321.513	271.364	322.288	65.0907	55.4991	340.098	268.794	277.192
1829	cheB	SL1344_1852	70.4791	52.7223	347.555	338.845	403.937	51.0394	51.5349	294.752	285.76	289.188
1830	cheR	SL1344_1853	86.9359	61.2443	370.432	409.139	451.347	48.7992	84.2568	312.189	314.615	322.723
1831	tar/cheM	SL1344_1854	272.106	198.49	460.501	467.182	502.939	145.103	174.186	318.577	319.877	327.139
1832	cheW	SL1344_1855	516.629	376.588	383.747	387.257	420.154	330.189	365.039	462.154	324.727	303.866
1833	cheA	SL1344_1856	329.691	265.068	461.787	445.293	500.008	199.372	191.243	580.367	390.256	390.873
1834	motB	SL1344_1857	207.774	138.487	351.062	355.118	377.496	101.602	107.641	390.76	281.225	290.605
1835	motA	SL1344_1858	330.26	276.079	396.973	382.694	413.48	203.286	214.801	352.167	333.676	336.575
1836	flhC	SL1344_1859	346.706	353.413	343.756	353.637	372.563	359.204	367.681	355.767	311.764	322.485
1837	flhD	SL1344_1860	729.291	670.59	441.003	415.192	467.096	870.096	806.928	346.841	389.405	401.318
1838	SL1344_RS09635	-	81.9913	38.6244	25.2762	18.1818	15.8763	192.861	265.933	9.21675	9.14265	40.7635
1839	uspC	SL1344_1861	31.9447	42.1357	84.1008	90.496	70.7215	23.0119	37.8403	7.54098	33.6616	38.293
1840	otsA	SL1344_1862	67.4612	77.8599	100.241	162.687	99.2768	25.786	38.0532	62.1839	121.863	103.228
1841	otsB	SL1344_1863	25.5677	53.3967	73.565	124.356	102.426	17.541	20.1909	40.2373	78.4972	61.2974
1842		SL1344_1864	93.3265	85.0359	49.8186	61.9503	58.8104	116.261	109.096	46.3811	50.8007	58.8807
1843		SL1344_1865	326.292	226.401	127.916	166.721	106.881	428.126	515.349	25.6752	44.5704	62.035
1844		SL1344_1866	201.596	167.962	91.6351	92.3817	88.1766	284.708	258.279	27.0012	49.3832	44.7825
1845		SL1344_1867	159.067	161.395	116.18	121.875	123.466	151.103	205.334	51.3505	103.467	104.093
1846	ftnA	SL1344_1868	283.442	303.992	296.919	246.687	248.664	407.797	402.034	255.515	286.754	283.053
1847		SL1344_1869	11.4202	23.5367	41.8953	37.6705	18.0592	47.0099	28.1831	13.4795	55.713	61.8247
1848	tyrP	SL1344_1870	169.607	189.226	307.932	293.992	231.424	204.796	180.819	308.738	395.838	383.89
1849	yecA	SL1344_1871	368.328	373.195	389.868	412.839	462.986	290.106	274.214	327.07	360.579	350.897
1850		SL1344_1872	549.009	597.703	372.604	269.975	299.173	608.11	562.628	227.544	371.284	338.699
1851		SL1344_1873	132.284	162.403	156.08	163.978	141.034	153.762	149.371	47.9271	125.169	138.002
1852		SL1344_1874	551.463	586.934	97.6891	130.958	117.141	1151.96	1214.67	35.6215	131.704	144.815
tRNA13	tRNA	SL1344_tRNA_30	673.678	665.685	481.933	454.822	471.156	764.505	787.989	370.346	473.617	454.987
1853	pgsA	SL1344_1875	187.217	275.753	477.264	442.698	456.768	148.993	108.42	349.632	356.563	381.277
1854	uvrC	SL1344_1876	106.165	108.477	321.707	317.989	341.508	147.724	125.463	309.447	323.008	322.928
1855	uvrY/sirA	SL1344_1877	425.521	407.54	354.698	341.595	419.38	431.461	385.041	305.289	310.161	322.634
1856		-	52.7087	72.4207	102.369	81.8183	95.2575	36.1615	138.748	13.8251	54.8559	54.3514
1857	yecF	SL1344_1878	341.084	306.291	333.848	326.182	261.429	388.615	438.905	292.355	285.251	332.087
1858	sdiA	SL1344_1879	104.251	112.507	213.516	203.754	203.822	159.951	168.397	77.5584	197.515	220.619
1859	yecC	SL1344_1880	149.236	204.047	285.913	293.807	279.574	84.2808	93.4198	223.405	235.105	223.09
1860	tcyL	SL1344_1881	40.9694	67.5493	208.648	211.456	204.54	40.0533	24.2653	80.5949	178.282	182.187
1861	dcyD	SL1344_1882	130.517	190.011	313.409	309.285	326.839	75.7303	49.3419	260.03	242.225	237.312
1862	tcyJ/fliY	SL1344_1883	434.567	416.08	486.609	471.4	540.328	248.255	280.354	317.719	324.513	321.528
1863	fliZ	SL1344_1884	168.821	147.36	418.953	393.084	463.259	68.982	88.2255	250.054	314.9	300.483
1864	fliA	SL1344_1885	226.501	244.782	444.419	414.376	504.799	92.0611	77.0339	569.134	366.963	369.476
1865	tnpA	SL1344_1886	304.539	332.283	167.517	184.225	159.178	390.213	468.614	157.408	273.831	222.823
1866	fliB	SL1344_1887	89.7709	97.4256	410.983	394.675	388.652	80.6887	94.2242	284.344	384.06	380.967
1867	fliC	SL1344_1888	705.475	639.288	630.814	573.278	671.188	347.836	400.019	883.414	562.881	562.334
1868	fliD	SL1344_1889	333.822	320.26	457.499	437.122	493.046	311.391	317.964	402.465	370.658	364.607
1869	fliS	SL1344_1890	194.816	196.601	324.725	308.924	383.949	138.265	142.573	325.094	238.583	229.894
1870	fliT	SL1344_1891	66.8501	107.159	306.15	314.191	253.375	68.795	87.9864	111.051	220.316	235.523
1871	amyA	SL1344_1892	71.982	72.2744	119.886	131.791	96.316	65.529	58.3021	71.8906	160.634	145.953
1872		SL1344_1893	180.15	193.598	344.326	315.846	341.563	142.354	111.145	544.243	331.453	337.113
1873	yedE	SL1344_1894	12.4997	43.0921	314.368	254.003	274.162	29.235	28.0429	376.442	304.675	314.616
1874	yedF	SL1344_1895	87.8479	130.357	235.069	184.091	153.47	174.781	173.435	211.985	278.851	267.228
1875		SL1344_1896	123.94	148.883	290.382	285.836	187.192	182.209	220.222	142.109	251.529	227.307
1876	fliE	SL1344_1897	43.5056	50.2117	450.638	420.39	446.198	17.9085	21.4729	414.227	368.449	375.154
1877	fliF	SL1344_1898	102.599	102.034	442.806	424.697	441.479	24.301	19.2911	492.726	414.084	396.421
1878	fliG	SL1344_1899	205.014	210.98	400.247	363.089	411.539	77.8779	96.4339	487.211	363.007	354.88
1879	fliH	SL1344_1900	75.4896	113.295	363.399	326.002	354.189	13.9436	15.2858	374.684	336.922	324.842
1880	fliI	SL1344_1901	82.9653	111.246	368.855	342.133	335.555	20.5733	13.8141	384.623	344.47	337.437
1881	fliJ	SL1344_1902	37.0386	45.8012	209.143	203.624	223.126	19.0581	18.281	184.584	198.76	204.093
1882	fliK	SL1344_1903	111.389	123.365	450.153	416.985	447.351	43.9994	48.8693	494.027	393.01	373.298
1883	fliL	SL1344_1904	67.35	79.6628	430.959	410.228	449.827	24.1077	34.6869	479.271	396.562	399.709
1884	fliM	SL1344_1905	62.726	92.1796	385.481	360.896	412.783	26.6623	34.9976	398.081	373.593	365.939
1885	fliN	SL1344_1906	95.9961	117.342	300.017	268.479	330.525	10.2196	22.8733	445.409	301.012	281.603
1886	fliO	SL1344_1907	43.5056	98.6301	287.908	257.468	303.035	22.3857	17.8941	439.332	264.593	276.178
1887	fliP	SL1344_1908	51.9945	47.4562	294.129	275.998	299.519	38.2195	42.1601	314.156	290.614	286.505
1888	fliQ	SL1344_1909	65.9835	46.0274	166.486	157.576	133.008	31.34	20.0413	155.763	162.434	170.754
1889	fliR	SL1344_1910	48.2666	52.5801	169.627	151.184	116.046	58.5407	32.3308	81.3856	213.938	197.306
1890	rcsA	SL1344_1911	230.601	262.525	59.715	84.3751	45.6442	465.579	453.098	32.8347	126.854	113.798
1891	dsrB	SL1344_1912	147.584	237.54	72.7954	87.2729	88.907	173.575	208.122	105.071	134.397	122.291
1892	yodD	SL1344_1913	42.0745	69.3714	18.1589	62.9786	32.5881	86.5972	94.9327	4.72965	72.7202	104.591
1893		SL1344_1914	21.8328	37.3819	47.1141	99.0643	66.0149	31.1095	34.8145	35.681	42.6041	53.2524
1894	yedQ	SL1344_1915	68.0013	78.4832	125.682	138.155	105.545	55.9838	67.9159	62.322	135.507	138.901
1895		SL1344_1916	95.7825	72.8879	216.234	240.176	352.863	30.329	50.9115	237.703	232.916	176.642
1896		SL1344_1917	40.3067	40.6124	148.188	159.314	134.896	36.8705	29.4726	125.691	150.899	144.315
1897	yedA	SL1344_1918	62.495	63.7868	118.806	132.233	122.356	71.9696	48.4713	136.99	150.988	134.064
1898		SL1344_1919	61.1018	38.3783	168.272	152.432	128.83	77.8508	43.0825	130.502	160.113	178.892
1899		SL1344_1920	147.481	153.161	283.538	273.157	247.929	141.917	163.545	207.232	278.075	271.814
1900		SL1344_1921	183.117	168.815	152.965	163.519	151.235	188.445	182.704	54.2279	126.795	128.675
1901		SL1344_1922	246.677	237.25	19.7154	14.1818	14.4474	277.359	225.465	32.3508	92.7065	45.9269
1902	ompS1	SL1344_1923	159.139	173.664	68.1887	75.9742	51.7272	281.588	291.579	30.6301	77.7469	65.9641
1903	SL1344_RS25455	-	906.367	920.547	134.566	92.8573	22.9324	1052.13	1087.96	22.8224	220.73	257.953
1904	cspB	SL1344_1924	1447.63	1320.71	219.369	187.26	264.53	1814.19	1854.53	172.133	341.497	358.26
1905		SL1344_1925	119.872	86.357	144.021	134.526	110.271	130.027	134.32	148.71	179.546	174.554
1906		SL1344_1926	166.409	126.426	112.66	96.2339	112.041	292.133	264.116	56.4855	124.797	156.454
1907		SL1344_1927	228.404	188.294	51.1141	82.0708	38.2206	365.633	317.321	93.1916	184.885	202.811
1908	SL1344_RS25465	SL1344_1927B	30.8655	61.0683	34.6352	45.516	33.4689	69.8796	36.5619	9.71495	48.1842	90.7081
1909	sseK/sseK3	SL1344_1928	424.18	523.412	24.0575	20.0487	7.98538	714.943	657.606	9.62821	23.3464	23.1317
1910		SL1344_1929	127.906	124.274	26.6158	19.5	19.6072	108.123	96.95	17.9727	31.1993	26.4963
1911		SL1344_1930	14.0287	25.2986	39.3552	38.7891	19.0149	26.1668	21.6377	17.9382	41.063	42.0415
1912		SL1344_1931	0	7.68546	16.0942	7.23563	9.47715	2.39847	2.30066	11.0037	20.9208	21.6296
1913		SL1344_1932	10.5014	8.65719	37.3913	27.5079	26.0955	8.10516	5.1831	24.7899	40.9843	39.5922
1914		SL1344_1933	10.0398	14.4841	56.3298	55.5196	40.8247	2.58296	4.95528	57.2755	59.7537	62.1159
1915		SL1344_1934	6.62042	38.2045	71.4327	62.9448	47.8589	20.4391	16.338	39.071	64.5948	61.4407
1916		SL1344_1935	7.69903	10.5783	38.7663	24.8979	33.6256	18.4871	10.1333	36.3492	48.076	45.6491
1917		SL1344_1936	14.2348	20.2696	80.9841	60.765	56.7138	1.33173	15.3291	50.9141	76.2621	65.0523
1918		SL1344_1937	23.5047	26.9593	82.0374	77.7305	51.7133	12.6201	13.1143	34.5783	61.0226	64.4131
1919		SL1344_1938	26.9965	29.2836	119.887	115.517	91.1588	4.38662	6.31162	86.0899	84.8432	85.1618
1920		SL1344_1939	25.1454	34.5493	126.613	105.713	60.592	8.62568	16.5479	49.466	83.4162	84.2696
1921		SL1344_1940	23.0324	50.6336	49.7028	52.1391	55.5002	35.5537	37.8933	15.1031	37.4541	44.5316
1922		SL1344_1941	25.6326	26.414	104.306	56.8411	45.9107	29.2046	24.399	25.2122	51.8053	52.3908
1923		-	0	6.84705	3.58462	0	3.75257	0	0	0	0	0
1924		SL1344_1942	2.44283	4.02767	54.8237	29.3875	22.0739	0	0	9.61105	28.6013	19.8368
1925		SL1344_1943	2.6714	11.0113	53.0357	20.7337	10.8627	0	0	6.3062	28.1497	26.8579
1926		SL1344_1944	6.76754	11.1581	61.3369	18.3839	19.8747	0	0	13.3131	22.4503	14.3931
1927		SL1344_1945	21.1486	27.8954	80.3221	50.8839	45.8647	21.7639	12.5258	16.6414	33.0151	39.2538
1928		SL1344_1946	27.2722	56.2071	44.139	29.1045	6.16094	91.2133	87.4939	0	21.2874	21.0916
1929		SL1344_1947	10.2271	20.6093	113.781	62.1779	36.9656	2.3388	5.60858	13.4124	42.5747	36.4709
1930		SL1344_1948	4.21022	10.4126	22.7136	4.08463	2.85334	4.33271	0	1.65647	6.5726	4.07009
1931		SL1344_1949	8.82722	6.36742	60.9559	28.2609	26.4221	9.08404	2.17841	21.7061	31.4361	37.5471
1932		-	0	0	25.8563	8.71835	10.1504	0	0	5.89268	17.5359	17.3746
1933		SL1344_1950	24.5001	22.8037	59.351	33.4304	26.7809	17.0797	24.965	14.3035	39.7895	35.4507
1934		SL1344_1951	8.30562	13.6941	33.4565	30.0827	12.5086	8.54726	16.3975	10.8925	16.2074	22.4817
1935		SL1344_1952	23.4261	19.3122	45.4971	36.3637	10.5842	20.0897	15.4164	6.1445	15.2377	21.1367
1936		SL1344_1953	126.64	141.686	97.6011	70.2071	28.6087	195.487	263.415	14.2358	42.364	48.9701
1937		SL1344_1954	32.6292	34.9688	32.3896	25.3247	16.2165	83.9463	54.7558	2.56752	10.1875	15.1407
1938		SL1344_1955	19.7387	9.29846	79.1051	38.2997	20.3843	14.5092	25.0517	2.21885	31.9146	29.4403
1939		SL1344_1956	6.68501	7.34805	64.4358	38.0488	25.1697	9.17267	2.19966	14.0274	33.0473	27.5734
1940		SL1344_1957	43.6948	49.1201	80.5761	32.3716	32.3047	65.4051	54.8958	21.8798	60.4607	43.0085
1941		-	535.569	548	273.297	266.521	241.976	502.52	656.181	94.2015	228.692	248.517
1942		SL1344_1958	175.287	131.368	68.7748	65.9621	86.3964	98.3929	120.598	16.7188	45.6069	61.6193
1943		SL1344_1959	28.5506	32.5893	22.7486	20.4546	17.8608	22.6009	32.519	19.0095	41.1419	40.7635
1944		SL1344_1960	26.3011	53.6352	99.1746	84.8762	57.5394	38.4627	38.2607	98.0327	112.371	101.703
1945		SL1344_1961	23.875	18.3701	120.216	74.1211	51.0585	18.0177	20.4254	41.3309	88.8302	100.323
1946		-	14.0557	5.79365	60.6629	42.2728	23.8144	7.2323	3.46869	8.29507	61.7129	52.9926
1947		SL1344_1962	10.7304	15.1646	80.7142	63.0568	38.7849	11.0426	21.1846	38.599	76.5774	77.6514
1948		SL1344_1963	5.67464	14.0343	57.5544	38.5376	28.2025	2.91987	8.40242	37.9547	52.045	52.6635
1949		SL1344_1964	23.4261	16.5533	88.1056	53.2468	34.7766	17.2198	26.4281	43.4504	69.2229	76.9978
1950		-	12.1816	5.02117	28.916	26	22.0151	6.26799	6.0124	23.9635	30.9022	28.2627
1951		SL1344_1965	118.344	133.659	103.174	79.9106	57.2121	168.067	216.119	28.868	86.8315	93.8125
1952		SL1344_ncRNA_51	306.185	368.445	99.11	85.2827	52.4346	373.538	380.244	64.1187	102.151	124.127
1953		SL1344_ncRNA_52	237.541	271.143	31.5447	30.7273	52.2858	300.864	396.819	0	30.9022	37.6836
1954		SL1344_1967	639.926	610.332	282.984	259.797	305.139	721.359	758.029	277.337	237.453	251.258
1955		SL1344_1968	154.726	206.516	203.514	167.266	119.84	178.183	221.829	40.5834	129.398	149.576
1956		SL1344_1969	61.2389	81.8669	253.586	211.315	176.48	97.0857	75.155	123.725	203.474	196.482
1957		SL1344_1970	35.5296	14.6451	99.6725	73.8638	65.3573	23.505	30.062	43.9332	68.3413	61.8247
1958		-	0	9.78149	61.4507	41.4404	40.2061	6.10519	11.7125	4.66822	37.0455	38.9989
1959		SL1344_1971	39.838	35.0314	56.1661	50.5022	35.9985	54.6627	68.1639	22.9883	43.5339	44.1605
1960		SL1344_1972	15.5226	23.7652	55.5095	47.3302	32.0608	25.1024	19.7008	12.2144	38.945	40.3018
1961		SL1344_1973	59.1551	81.2779	97.868	93.7379	74.2415	64.2582	79.4805	76.2868	74.3909	78.1546
1962		SL1344_1974	33.6596	45.5869	121.406	113.828	90.1604	37.1131	52.213	58.6476	100.401	86.4616
1963		SL1344_1975	42.0745	39.6408	54.4768	53.6484	51.5978	12.371	29.6665	23.6482	44.5704	39.512
1964		SL1344_1976	246.4	238.505	108.136	120.868	71.9243	354.711	367.576	107.836	150.189	148.808
tRNA14	tRNA	SL1344_tRNA_31	756.097	636.303	231.146	250.627	398.549	1150.93	1057.35	148.739	196.725	176.642
1965	mtfA	SL1344_1977	262.751	176.968	329.826	334.553	337.52	266.861	220.379	20.2699	67.6934	120.86
tRNA15	tRNA	SL1344_tRNA_32	713.373	557.143	153.942	211.271	84.8184	1333.02	1371.32	59.0882	256.433	261.333
tRNA16	tRNA	SL1344_tRNA_33	150.184	123.81	64.8179	94.7075	178.119	618.213	648.598	44.3162	131.88	174.222
1966		SL1344_1979	138.777	178.76	208.385	216.542	159.365	294.556	282.545	573.305	412.982	447.195
1967		SL1344_1982	68.7235	59.9874	20.5878	29.807	17.5341	138.95	122.908	6.362	19.2481	25.9492
1968		SL1344_1983	103.712	79.6251	37.2441	42.7053	34.6966	137.689	121.915	28.6566	42.3303	41.0226
1969		-	63.0081	51.9431	163.162	232.289	78.2864	8.10516	54.4226	99.1595	331.973	274.1
1970		SL1344_1986	86.6524	104.047	359.756	386.346	399.591	63.003	44.6281	246.8	298.852	291.368
1971		-	25.3783	20.9215	43.8121	36.1112	22.9324	43.5277	50.1033	53.2523	46.2212	52.3384
1972		SL1344_1987	238.882	245.3	139.274	141.493	68.1659	418.345	541.944	65.9547	189.731	178.263
tRNA17	tRNA	SL1344_tRNA_34	638.281	758.334	97.2268	240.411	245.973	1236.43	1204.54	44.3162	329.699	312.148
1973		SL1344_1990	41.3572	45.7174	86.0015	105.415	77.2906	47.3968	71.4437	64.3466	93.5429	94.1364
tRNA18	tRNA	SL1344_tRNA_35	300.367	263.095	129.636	218.556	229.01	521.617	481.816	73.8603	263.759	254.074
1974	ldtA	SL1344_1991	184.197	205.301	258.845	255.044	223.702	339.685	343.289	259.734	324.933	333.91
1975	cobT	SL1344_1992	47.3443	64.3469	212.065	199.122	168.235	25.0193	27.7884	149.017	151.814	149.923
1976	cobS	SL1344_1993	99.4664	85.0359	206.694	202.291	186.418	53.0757	47.2749	131.896	132.274	136.755
1977	cobU	SL1344_1994	15.0596	18.6225	114.826	120.779	83.9174	7.74889	12.3882	51.3505	80.3247	74.7332
1978		SL1344_1995	21.6241	23.7688	166.434	155.944	155.099	12.0538	8.00468	82.2418	113.58	113.232
[truncated: 2,639 more rows]

## Sheet: DEseq2 full
GeneID	Locus	Systematic identifier	log2FoldChange	Pvalue	Padj (FDR)
9	satP	SL1344_0009	0.686455	0.188803	0.336967
15	SL1344_RS00075	SL1344_0015	1.47653	0.239109
29		SL1344_0029	1.85501	0.153904
30	SL1344_RS00150	SL1344_0030	2.12114	0.00320384	0.0167236
31		SL1344_0031	1.4133	3.85634e-05	0.00051294
32		SL1344_0032	3.09601	0.00183467	0.0108459
35	SL1344_RS00175	SL1344_0035	1.73708	0.089311
36		SL1344_0036	1.05725	0.228325
37		SL1344_0037	1.10487	0.0151825	0.0548207
39		SL1344_0039	0.848082	0.00372995	0.0189763
42		SL1344_0042	1.42675	0.287618	0.444791
44	rpsT	SL1344_0044	0.327272	0.398296	0.558019
47	ileS	SL1344_0047	-0.370046	0.263307	0.421292
51		SL1344_0051	2.42339	0.0716362
52	rihC	SL1344_0052	3.44356	0.0518664
53		SL1344_0053	0.998925	0.0514935	0.135033
54		SL1344_0054	1.55673	0.106227
56	oadA	SL1344_0056	1.85948	0.392767
57		SL1344_0057	-0.579152	0.777073
58	citS	SL1344_0058	1.42525	0.0330072	0.0965937
59	citC	SL1344_0059	0.418868	0.475292	0.629164
62	citF	SL1344_0062	0.262534	0.663025	0.788772
65	dapB	SL1344_0065	-1.57272	3.55646e-05	0.000480286
66	carA	SL1344_0067	-0.110806	0.733089	0.835417
67	carB	SL1344_0068	-0.883922	0.00452065	0.022143
68	caiF	SL1344_0069	0.8902	0.00125461	0.00820793
69	caiE	SL1344_0070	1.05428	0.00422688	0.0209025
70	caiD	SL1344_0071	-0.192935	0.60141	0.742058
71	caiC	SL1344_0072	-0.0667263	0.856223	0.9193
72	caiA	SL1344_0074	0.576108	0.0685739	0.164846
73	caiT	SL1344_0075	0.0203976	0.970681	0.983826
74		SL1344_0076	-0.352916	0.526762	0.67445
75		SL1344_0077	-0.598604	0.300748	0.458915
76		SL1344_0078	-0.922357	0.202701	0.353873
77	fixX	SL1344_0079	-0.165594	0.88069
78		SL1344_0080	0.523808	0.0820617	0.186892
79		SL1344_0081	0.476048	0.130155	0.261857
80		SL1344_0082	-0.768598	0.15273	0.291467
81		SL1344_0083	-0.38845	0.134244	0.267796
82		SL1344_0084	0.614832	0.0334213	0.097418
83	kefF	SL1344_0086	1.14398	0.0015091	0.00928159
84	kefC	SL1344_0087	-0.378269	0.219576	0.372083
85	folA	SL1344_0088	-0.032325	0.889575	0.93828
86	apaH	SL1344_0089	-0.300603	0.265553	0.423809
87	apaG	SL1344_0090	-0.617468	0.0805698	0.184446
88	rsmA/ksgA	SL1344_0091	-0.493113	0.160873	0.302561
89	pdxA	SL1344_0092	-1.28601	6.59076e-05	0.000790891
90	surA	SL1344_0093	-1.39836	9.78969e-06	0.000164377
91	lptD/imp	SL1344_0094	-0.551314	0.0121416	0.0463255
92	djlA	SL1344_0095	-0.345116	0.148108	0.285005
93	rluA	SL1344_0096	0.357763	0.296841	0.455157
94	rapA	SL1344_0097	0.775489	0.0290779	0.0883135
95	polB	SL1344_0098	0.434497	0.0865801	0.194153
96		SL1344_0099	0.856667	0.005557	0.0258858
97		-	1.2825	0.000189107	0.00193757
98		SL1344_0100	0.869487	0.0101375	0.0407714
99	araD	SL1344_0101	0.467095	0.241728	0.397421
100	araA	SL1344_0102	0.524492	0.195296	0.344648
101	araB	SL1344_0103	0.484384	0.0783952	0.181063
102	araC	SL1344_0104	-0.156086	0.657911	0.785438
103		SL1344_0105	-0.761769	0.0111574	0.0438773
104	thiQ	SL1344_0106	-0.293401	0.326448	0.486204
105	thiP	SL1344_0107	0.366701	0.14684	0.283909
106		SL1344_0108	0.572651	0.0623299	0.153257
107	sgrR/yabN	SL1344_0109	-0.177931	0.491687	0.642964
108	sgrT	SL1344_0109A	-0.640734	0.163178	0.305986
109	leuD	SL1344_0110	-1.1547	0.00242037	0.013261
110	leuC	SL1344_0111	-2.47599	8.66111e-12	6.16895e-10
111	leuB	SL1344_0112	-1.95329	1.33953e-10	7.88716e-09
112	leuA	SL1344_0113	-1.88812	3.18013e-05	0.000441618
113	leuL	SL1344_0114	0.87608	0.160871	0.302561
114	leuO	SL1344_0115	0.766047	0.0381277	0.106835
115	ilvI	SL1344_0116	-0.442339	0.0726325	0.171682
116	ilvN	SL1344_0117	-0.0719366	0.800004	0.880343
117	cra	SL1344_0118	-0.390713	0.193874	0.34246
118	mraZ	SL1344_0119	0.103063	0.772858	0.862072
119	rsmH	SL1344_0120	0.150939	0.538393	0.685764
120	ftsL	SL1344_0121	-0.0159214	0.950185	0.97071
121	ftsI	SL1344_0122	0.484105	0.0198164	0.0667183
122	murE	SL1344_0123	-0.305204	0.368786	0.529096
123	murF	SL1344_0124	-0.152522	0.622782	0.758886
124	mraY	SL1344_0125	-0.248338	0.418414	0.57633
125	murD	SL1344_0126	-0.614629	0.0723316	0.171269
126	ftsW	SL1344_0127	-0.728952	0.0384437	0.107516
127	murG	SL1344_0128	-0.978523	0.00466098	0.0226934
128	murC	SL1344_0129	-0.555243	0.0775997	0.179937
129	ddlB	SL1344_0130	-0.264149	0.393465	0.553357
130	ftsQ	SL1344_0131	0.150056	0.501864	0.652792
131	ftsA	SL1344_0132	-0.182525	0.55931	0.704482
132	ftsZ	SL1344_0133	-0.652895	0.0798719	0.183395
133	lpxC	SL1344_0134	0.167858	0.597559	0.739787
134	secM	SL1344_0135	0.107332	0.678962	0.800578
135	secA	SL1344_0136	-0.602416	0.0559486	0.142666
136	mutT	SL1344_0137	-0.395248	0.471132	0.626285
137	yacG	SL1344_0138	-1.10578	0.0548353	0.140786
138	zapD	SL1344_0139	-0.606984	0.0547841	0.140786
139	coaE	SL1344_0140	-0.182038	0.494681	0.645541
140	guaC	SL1344_0141	0.0667231	0.841601	0.908682
141	hofC	SL1344_0142	0.836606	0.0930878	0.20595
142	gspE	SL1344_0143	0.832396	0.139164	0.273984
143	ppdD	SL1344_0144	-0.241571	0.676414	0.798461
144	nadC	SL1344_0145	-0.635391	0.0122122	0.0465306
145	ampD	SL1344_0146	-0.525556	0.212898	0.364967
146	ampE	SL1344_0147	-0.983208	0.00413848	0.0205804
147		SL1344_0148	-0.0665985	0.876571	0.931634
148		SL1344_0149	0.752553	0.0859725	0.193405
149	aroP	SL1344_0150	0.152278	0.509363	0.659053
150	pdhR	SL1344_0151	0.023986	0.939636	0.964312
151	aceE	SL1344_0152	-0.99477	0.00371127	0.0189216
152	aceF	SL1344_0153	-1.75375	4.08915e-06	7.73362e-05
153	lpdA	SL1344_0154	0.0590502	0.865742	0.924798
154		SL1344_0155	0.954209	0.00714532	0.0316487
155		SL1344_0156	0.500164	0.217741	0.370623
156	acnB	SL1344_0159	-0.7178	0.0135339	0.0503928
157	SL1344_RS00810	SL1344_0160	1.29107	3.31013e-06	6.46793e-05
158	yacL	SL1344_0161	0.0287785	0.927375	0.95841
159	kdgT	SL1344_0162	0.0370215	0.921086	0.956163
160		SL1344_0163	-0.726393	0.0696509	0.166233
161		SL1344_0164	-0.756672	0.0520988	0.136299
162	pdxAb	SL1344_0165	-0.293114	0.192877	0.341655
163	speD	SL1344_0166	0.619996	0.0198133	0.0667183
164	speE	SL1344_0167	0.38104	0.132359	0.265078
165		SL1344_0168	0.526369	0.0152495	0.0550177
166	cueO	SL1344_0169	-0.17582	0.486315	0.63807
167		SL1344_0170	-0.231191	0.34758	0.506907
168	hpt	SL1344_0171	0.047942	0.845022	0.911262
169	can	SL1344_0172	-0.365902	0.12785	0.25868
170		SL1344_0173	0.387306	0.11725	0.242302
171		SL1344_0174	0.124619	0.670812	0.793427
172		SL1344_0175	0.227185	0.470364	0.626018
173		SL1344_0176	0.496633	0.0781185	0.180708
174		SL1344_0177	0.168577	0.77949	0.867497
175		SL1344_0178	0.726346	0.193767	0.34246
176	yadI	SL1344_0179	1.05471	0.0226589	0.073683
177		SL1344_0180	0.441502	0.129159	0.260404
178	panD	SL1344_0181	-0.540072	0.0299816	0.0904363
179	panC	SL1344_0182	-0.343781	0.185068	0.332085
180	panB	SL1344_0183	0.105378	0.750019	0.847081
181	folK	SL1344_0184	-1.52461	0.0162059	0.0573787
182	pcnB	SL1344_0185	-0.834646	0.00212729	0.0120297
183	gluQRS	SL1344_0186	-0.198912	0.538875	0.68618
184	dksA	SL1344_0187	-0.673168	0.0443196	0.11963
185	sfsA	SL1344_0188	0.178706	0.422194	0.580089
186	thpR	SL1344_0189	-0.381856	0.189221	0.337338
187	hrpB	SL1344_0190	-0.1938	0.489346	0.640282
188	mrcB	SL1344_0191	-0.18827	0.432646	0.590592
189	fhuA	SL1344_0192	0.146105	0.560321	0.705152
190	fhuC	SL1344_0193	-0.958302	0.00842765	0.0362028
191	fhuD	SL1344_0194	-0.733025	0.0430388	0.117104
192	fhuB	SL1344_0195	-0.325461	0.298083	0.456427
193	stfA	SL1344_0196	0.95367	0.0125877	0.0475638
194		SL1344_0197	0.730698	0.0119152	0.0457941
195	stfD	SL1344_0198	-0.20818	0.78006	0.86777
196		SL1344_0199	1.42449	0.321577
197	stfF	SL1344_0200	-1.86312	0.278873
198		SL1344_0201	-0.980481	0.362718	0.523966
199		SL1344_0202	0.0163118	0.974527	0.98604
200	hemL	SL1344_0203	0.0281753	0.919135	0.954971
201	clcA	SL1344_0204	0.13082	0.578456	0.722008
202	erpA	SL1344_0205	0.00274476	0.992334	0.994683
203		SL1344_0206	0.14627	0.517064	0.66626
204	btuF	SL1344_0207	0.384493	0.170133	0.314618
205	mtnN	SL1344_0208	0.0958231	0.759482	0.852229
206	dgt	SL1344_0209	0.457612	0.0458019	0.122955
207	degP	SL1344_0210	-0.181208	0.396007	0.556046
208	cdaR	SL1344_0211	0.0689676	0.796078	0.877602
209	yaeH	SL1344_0212	0.35893	0.0791175	0.182348
210		SL1344_0213	0.254081	0.382411	0.542127
211	dapD	SL1344_0214	-0.790285	0.00385277	0.0193996
212	glnD	SL1344_0215	-0.239109	0.247531	0.403381
213	map	SL1344_0216	-0.247574	0.341781	0.500765
214	rpsB	SL1344_0217	0.317607	0.365749	0.526278
215	tsf	SL1344_0218	0.268893	0.44539	0.602001
216	pyrH	SL1344_0219	0.0750485	0.820514	0.894002
217	frr	SL1344_0220	0.340914	0.280764	0.44045
218	ispC	SL1344_0221	-0.500829	0.0564333	0.143471
219	ispU	SL1344_0222	0.0100414	0.97534	0.986283
220	cdsA	SL1344_0223	-0.369037	0.264672	0.422863
221	rseP/yaeL	SL1344_0224	-0.0885333	0.78106	0.868053
222	bamA/yaeT	SL1344_0225	-0.415685	0.168387	0.312566
223	skp/hipA	SL1344_0226	-0.325428	0.34159	0.500651
224	lpxD	SL1344_0227	-0.39156	0.223709	0.377737
225	fabZ	SL1344_0228	-0.0826159	0.817517	0.891864
226	lpxA	SL1344_0229	-0.494271	0.157038	0.297376
227	lpxB	SL1344_0230	-0.170219	0.570144	0.714257
228	rnhB	SL1344_0231	0.0309456	0.923912	0.956628
229	dnaE	SL1344_0232	0.133822	0.65866	0.785907
230	accA	SL1344_0233	0.104049	0.765487	0.856663
231		SL1344_0234	0.390313	0.0809351	0.184995
232	ldcC	SL1344_0235	-0.233839	0.33443	0.493639
233		SL1344_0236	-0.790467	0.0765324	0.178522
234	tilS	SL1344_0237	-0.290458	0.286787	0.444162
235	rof	SL1344_0238	0.312545	0.211714	0.363785
236	yaeP	SL1344_0239	0.13686	0.779272	0.867497
237		SL1344_0240	-0.520358	0.119808	0.24608
238	arfB	SL1344_0241	-0.0553575	0.877985	0.932912
239	nlpE	SL1344_0242	-0.642197	0.0097942	0.0398628
240	proS	SL1344_0243	-1.09735	0.000552317	0.00445079
241	yaeB	SL1344_0244	-1.06517	0.0135789	0.0504753
242	rcsF	SL1344_0245	-0.285769	0.309242	0.467196
243	metQ	SL1344_0246	0.256529	0.227544	0.382212
244	metI	SL1344_0247	0.0815067	0.787496	0.872507
245	metN	SL1344_0248	0.549942	0.0142722	0.0523472
246	gmhB	SL1344_0249	0.215924	0.445281	0.602001
rRNA1	rRNA	SL1344_tRNA_3	-0.169102	0.732631	0.835417
247	dkgB	SL1344_0250	1.26914	4.0389e-10	2.05009e-08
248		SL1344_0251	0.463064	0.277486	0.438299
249		SL1344_0252	0.721469	0.0492866	0.130329
250		SL1344_0253	-0.995899	0.000258246	0.00248976
251		SL1344_0254	-0.626644	0.0577507	0.145896
252	mltD/dniR	SL1344_0255	-0.136916	0.585867	0.729814
253	gloB	SL1344_0256	0.635722	0.0264235	0.0826163
254		SL1344_0257	0.648078	0.0845612	0.191302
255	rnhA	SL1344_0258	-0.206371	0.46117	0.617504
256	dnaQ	SL1344_0259	-0.128463	0.610108	0.747984
tRNA1	tRNA	SL1344_tRNA_4	0.562292	0.210939	0.363161
257		SL1344_0260	1.0903	6.58154e-06	0.000117668
258	tssG	SL1344_0261	1.467	0.00064574	0.00504706
259	tssF	SL1344_0262	0.725467	0.100461	0.217682
260	tssE	SL1344_0263	0.476865	0.325038	0.48525
261		SL1344_0264	-0.363478	0.417162	0.574965
262	tagK	SL1344_0265	0.952226	0.103344	0.222726
263	tssH	SL1344_0266	0.0851045	0.740367	0.838908
264	tssB	SL1344_0267	-0.402357	0.556199	0.701564
265	tssC	SL1344_0268	-0.0905879	0.809118	0.88648
266		SL1344_0270	1.58355	2.40491e-05	0.000355506
267		SL1344_0271	1.09816	0.0249658	0.0790884
268		-	1.37379	0.552918
269		SL1344_0272	1.32124	0.000773502	0.00572158
270		SL1344_0273	1.03182	0.000206719	0.00208895
271		SL1344_0274	0.959417	0.000835078	0.00603553
272	tssJ	SL1344_0275	0.191932	0.806643	0.885222
273	tssK	SL1344_0276	0.382403	0.520597	0.669275
274	tssL	SL1344_0277	-0.470207	0.290509	0.448091
275		SL1344_0278	1.1613	0.014305	0.0523786
276		SL1344_0279	1.3618	7.49488e-06	0.000131339
277	tssM	SL1344_0280	0.254167	0.247255	0.403354
278		SL1344_0281	0.411069	0.846203
279		SL1344_0282	0.457654	0.564638	0.708892
280		SL1344_0283	1.03881	0.0285795	0.0870395
281		SL1344_0284	0.4348	0.137214	0.271726
282		SL1344_0285	-0.170299	0.805194	0.884072
283		SL1344_0286	0.553256	0.00950576	0.0391946
284		SL1344_0286A	1.2366	0.0131136	0.0491958
285		SL1344_0288	0.9881	0.000599431	0.0047524
286		SL1344_0289	1.16971	6.58759e-05	0.000790891
287		-	0.968808	0.147152	0.283964
288		SL1344_0291	0.776358	0.00871072	0.0370583
289		SL1344_0292	1.59206	0.0116067	0.0450399
290		SL1344_0295	0.599063	0.0353901	0.101549
291	papD	SL1344_0296	0.584961	0.0497135	0.131144
292		SL1344_0297	-0.0633636	0.794841	0.876846
293		SL1344_0298	0.342409	0.205609	0.357749
294		SL1344_0299	0.121766	0.588155	0.732069
295		SL1344_0300	1.08976	2.95629e-05	0.000416742
296		SL1344_0301	0.814718	0.0341192	0.0989301
297	pagN	SL1344_0302	0.0285784	0.93614	0.961842
298		SL1344_0303	0.312924	0.450616	0.606314
299		SL1344_0304	0.0245109	0.917318	0.954234
300	fadE	SL1344_0305	-0.560241	0.0829735	0.188193
301	lpcA	SL1344_0306	-0.466831	0.0791991	0.182348
302		SL1344_0307	-0.218065	0.307328	0.465075
303	yafK	SL1344_0308	0.600818	0.0191242	0.064764
304	dinB	SL1344_0309	0.312553	0.149084	0.28624
305		SL1344_0311	0.231932	0.248219	0.40418
306	pepD	SL1344_0312	0.0486667	0.847163	0.912899
307	gpt	SL1344_0313	0.441996	0.129727	0.261347
308	frsA	SL1344_0314	-0.108649	0.697118	0.810125
309	crl	SL1344_0315	-0.329308	0.376195	0.535033
310	phoE	SL1344_0316	-0.471561	0.185854	0.333359
311	proB	SL1344_0317	-0.670894	0.00670087	0.0301033
312	proA	SL1344_0318	-0.68922	0.01727	0.0602936
tRNA2	tRNA	SL1344_tRNA_5	0.751805	0.0934913	0.206636
313		SL1344_0322	-0.982182	0.0115481	0.0449166
314		SL1344_0323	1.40087	0.00349894	0.0179666
315	leuD	SL1344_0325	0.518184	0.461008	0.617474
316		SL1344_0326	0.741971	0.156005	0.295672
317		SL1344_0327	0.527931	0.24314	0.398999
318		SL1344_0328	0.970511	0.0017853	0.0106252
319		SL1344_0329	0.739169	0.0233677	0.0754878
320		SL1344_0330	1.85591	3.60002e-10	1.87032e-08
321		SL1344_0331	0.995981	0.00599503	0.0276347
322	stbD	SL1344_0332	1.32794	0.00120483	0.00796484
323		SL1344_0333	0.209501	0.43226	0.590592
324	stbB	SL1344_0334	1.01367	0.0294716	0.0892639
325	stbA	SL1344_0335	1.26502	0.00446482	0.0219074
326		SL1344_0336	1.31947	0.000272917	0.00256209
327		SL1344_0338	0.88919	0.00041027	0.00349085
328		SL1344_0339	1.09717	0.000302781	0.00276256
329		SL1344_0340	0.947988	0.00136547	0.00866368
330		SL1344_0341	1.04269	0.000352549	0.00307679
331		SL1344_0342	1.26605	4.67754e-06	8.75255e-05
332		SL1344_0343	0.729313	0.0232359	0.0752821
333		SL1344_0344	0.467227	0.131708	0.263897
334	mdsC	SL1344_0345	0.42497	0.122828	0.251114
335	mdsB	SL1344_0346	0.313868	0.354718	0.515141
336	mdsA	SL1344_0347	0.142326	0.827017	0.897986
337	golT	SL1344_0348	-0.600713	0.278991	0.43941
338	golS	SL1344_0349	-0.0337504	0.945043	0.967612
339	golB	SL1344_0350	-0.218753	0.571231	0.714955
340		SL1344_0351	-0.065576	0.83164	0.90079
341		SL1344_0352	0.596331	0.000871355	0.00621414
342		SL1344_0353	0.0962634	0.632791	0.766076
343		SL1344_0354	0.405239	0.85264
344		SL1344_0355	-0.256215	0.485726	0.637817
345	cydB	SL1344_0356	0.189251	0.541716	0.689003
346		SL1344_0357	-0.554747	0.668268
347		SL1344_0358	-1.85335	1.15949e-11	7.87737e-10
348	foxA	SL1344_0359	-0.731281	0.011824	0.0456822
349		SL1344_0360	0.13869	0.692245	0.807437
350		SL1344_0361	0.483206	0.271681	0.431097
351	prpR	SL1344_0362	0.286396	0.484494	0.637143
352	prpB	SL1344_0363	-0.134559	0.756938	0.851679
353	prpC	SL1344_0364	0.249836	0.611426	0.749179
354		SL1344_0365	-0.529822	0.284205	0.442386
355	prpE	SL1344_0366	-1.54694	0.000473291	0.00389936
356	hemB	SL1344_0367	-0.501153	0.127841	0.25868
357		SL1344_0368	0.761873	2.86443e-05	0.000405426
358	iprA	SL1344_0369	1.32542	0.00237121	0.0130891
359	ampH	SL1344_0370	0.368632	0.119355	0.245721
360	sbmA	SL1344_0371	-0.585554	0.0283571	0.086661
361	yaiW	SL1344_0372	-1.26792	0.000323301	0.00290182
362		SL1344_0373	0.196532	0.693547	0.807888
363	yaiZ	SL1344_0374	0.46341	0.162443	0.304996
364	ddlA	SL1344_0375	-0.160779	0.399205	0.558938
365		SL1344_0376	-0.506489	0.395188	0.555073
366		SL1344_0377	0.268273	0.40761	0.566396
367	iraP	SL1344_0378	0.392802	0.137818	0.272184
368	psiF	SL1344_0379	0.771226	0.0317469	0.0940271
369	adrA	SL1344_0380	0.269939	0.375178	0.534103
370	proC	SL1344_0381	-0.908753	0.0148258	0.053851
371	yaiI	SL1344_0382	-0.602164	0.0965224	0.21122
372	aroL	SL1344_0383	-0.191374	0.516926	0.66626
373		SL1344_0384	0.466612	0.107334	0.228538
374	aroM	SL1344_0385	0.417196	0.0702155	0.167245
375	ppnP	SL1344_0386	-0.0605428	0.883771	0.936063
376	rdgC	SL1344_0387	-0.137327	0.603869	0.744053
377	mak	SL1344_0388	-0.658508	0.0610271	0.151317
378	araJ	SL1344_0389	-0.289374	0.402695	0.56222
379	sbcC	SL1344_0390	-0.0226201	0.925016	0.957093
380	sbcD	SL1344_0391	0.492155	0.0328164	0.0962532
381	phoB	SL1344_0392	0.25638	0.223642	0.377737
382	phoR	SL1344_0393	0.302556	0.139455	0.274191
383	brnQ	SL1344_0394	-0.263343	0.284049	0.442299
384	proY	SL1344_0395	-0.032773	0.912622	0.951627
385	malZ	SL1344_0396	0.109169	0.747022	0.844249
386	tsaA	SL1344_0397	-0.150121	0.643364	0.77414
387	acpH	SL1344_0398	0.118814	0.712871	0.822373
388	queA	SL1344_0399	0.144268	0.623417	0.759447
389	tgt	SL1344_0400	-0.144767	0.648337	0.778216
390	yajC	SL1344_0401	-0.417061	0.212703	0.364917
391	secD	SL1344_0402	-0.0902958	0.761538	0.853108
392	secF	SL1344_0403	-0.541348	0.110341	0.232473
393		SL1344_0404	0.0134618	0.970934	0.983856
394		SL1344_0405	0.764556	0.0392493	0.109284
395		SL1344_0406	0.0362141	0.885934	0.937518
396		-	0.0232912	0.925822	0.957478
397	tsx	SL1344_0407	-0.554518	0.0487375	0.129437
398		SL1344_0408	0.12241	0.819919	0.893713
399	nrdR	SL1344_0409	0.276423	0.266502	0.424864
400	ribD	SL1344_0410	-0.485171	0.130982	0.263035
401	ribE/ribH	SL1344_0411	0.443092	0.106745	0.227833
402	nusB	SL1344_0412	0.416349	0.253317	0.410061
403	thiL	SL1344_0413	0.56399	0.0255283	0.0802062
404	pgpA	SL1344_0414	0.104472	0.762693	0.854185
405	yajO	SL1344_0415	0.45914	0.105852	0.226339
406	dxs	SL1344_0416	-0.711037	0.00923244	0.0384264
407	ispA	SL1344_0417	-0.540851	0.11084	0.233303
408	xseB	SL1344_0418	0.301251	0.447832	0.604039
409	thiI	SL1344_0419	-0.228366	0.473599	0.628429
410	phnV	SL1344_0420	-0.394204	0.306463	0.464267
411	phnU	SL1344_0421	0.665474	0.233646	0.388471
412	phnT	SL1344_0422	-0.0264373	0.932614	0.960677
413	phnS	SL1344_0423	0.295384	0.320144	0.480053
414	phnR	SL1344_0424	0.454338	0.105071	0.225458
415	phnW	SL1344_0425	-0.162078	0.723071	0.829937
416		SL1344_0426	-0.620621	0.304837	0.462757
417	yajL	SL1344_0427	-0.359991	0.289151	0.446153
418	panE	SL1344_0428	0.112102	0.672199	0.794547
419		SL1344_0429	0.035621	0.891742	0.938721
420		SL1344_0430	0.265679	0.21542	0.368005
421		SL1344_0431	0.75464	0.00119347	0.00791348
422		SL1344_0432	0.837445	0.0355805	0.101764
423	cyoE	SL1344_0433	-0.825343	0.0170547	0.0598678
424	cyoD	SL1344_0434	0.0429103	0.897572	0.942386
425	cyoC	SL1344_0435	-1.54764	0.000107997	0.00122286
426	cyoB	SL1344_0436	-1.24809	0.000715189	0.00543158
427	cyoA	SL1344_0437	-0.0773275	0.819885	0.893713
428	ampG	SL1344_0438	-0.388348	0.213963	0.366084
429		SL1344_0439	-0.207794	0.510704	0.659828
430	bolA	SL1344_0440	0.0059515	0.984232	0.99119
431	tig	SL1344_0441	0.0228936	0.948997	0.970311
432	clpP	SL1344_0442	-0.373264	0.135443	0.269422
433	clpX	SL1344_0443	-0.0302965	0.924864	0.957093
434	lon	SL1344_0444	-0.303178	0.286647	0.444162
435	hupB	SL1344_0445	-0.463505	0.188755	0.336967
436	ppiD	SL1344_0446	0.179096	0.528525	0.675924
437		SL1344_0447	-0.00771288	0.991702	0.994404
438	fadM	SL1344_0448	0.147294	0.684797	0.804272
439	queC	SL1344_0449	-0.0947543	0.757558	0.851679
440	yabE	SL1344_0450	0.0137186	0.972152	0.984864
441	cof	SL1344_0451	0.0757487	0.789041	0.873065
442		SL1344_0452	-0.0712219	0.813698	0.888988
443	decR	SL1344_0453	0.459682	0.0394881	0.109673
444		SL1344_0454	0.476356	0.0220452	0.072273
445		SL1344_0455	0.704256	0.000996793	0.00685644
446	glnK	SL1344_0456	1.31544	0.00619851	0.0283067
447	amtB	SL1344_0457	0.305069	0.374319	0.533224
448	tesB	SL1344_0458	0.022664	0.954051	0.973369
449		SL1344_0459	-0.812317	0.000193351	0.00197648
450		SL1344_0460	-1.25557	0.00965942	0.0395762
451	ylaB	SL1344_0461	0.807269	0.00122276	0.00804728
452		SL1344_0462	0.67517	0.0315973	0.0936605
453	rpmJ	SL1344_0463	0.418099	0.283023	0.441584
454	ylaC	SL1344_0464	0.613788	0.0115517	0.0449166
455	maa	SL1344_0465	0.634016	0.00149398	0.00922714
456	hha	SL1344_0466	0.673349	0.00126697	0.00826434
457	tomB	SL1344_0467	0.704651	0.000725853	0.0054869
458	acrB	SL1344_0468	-0.948732	0.00344885	0.017813
459	acrA	SL1344_0469	-0.279832	0.281647	0.440919
460	acrR	SL1344_0470	0.37008	0.0812527	0.185528
461	mscK	SL1344_0471	0.231606	0.239433	0.395202
462		SL1344_0472	-0.280502	0.303141	0.461293
463	rsmS	SL1344_0473	-0.43399	0.383344	0.543276
464	priC	SL1344_0474	0.0521073	0.861105	0.922076
465		-	-1.57818	0.000310899	0.00281915
466	apt	SL1344_0476	-0.572722	0.0491091	0.129937
467	dnaX	SL1344_0477	-0.268158	0.305855	0.463704
468		SL1344_0478	-0.672178	0.141779	0.277649
469	recR	SL1344_0479	-0.656127	0.0803713	0.184182
470	htpG	SL1344_0480	-0.388512	0.146596	0.283561
471	adk	SL1344_0481	-0.46894	0.130315	0.262051
472	hemH	SL1344_0482	0.121779	0.606867	0.746705
473	aes	SL1344_0483	0.549408	0.0694644	0.166219
474	gsk	SL1344_0484	0.222052	0.384975	0.544583
475	ybaL	SL1344_0485	0.0115014	0.959543	0.976346
476		SL1344_0486	0.0585427	0.824921	0.897475
477		SL1344_0487	-0.873046	0.000140072	0.00150501
478	ybaK	SL1344_0488	0.32264	0.116329	0.241065
479		SL1344_0489	0.215362	0.317243	0.47635
480		SL1344_0490	1.42523	8.25065e-06	0.000142882
481	copA	SL1344_0491	0.77439	7.40751e-05	0.000869989
482	cueR	SL1344_0492	0.137757	0.648058	0.778093
483	ybbJ	SL1344_0493	-0.492623	0.107074	0.2283
484		SL1344_0494	0.334095	0.100439	0.217682
485	fetA	SL1344_0495	0.394097	0.183515	0.330371
486	fetB	SL1344_0496	-0.37841	0.188857	0.336967
487	cnoX	SL1344_0497	-1.05094	5.22728e-06	9.69902e-05
488		SL1344_0498	0.0522376	0.828468	0.898921
489	tesA	SL1344_0499	0.0567327	0.773643	0.862511
490		SL1344_0500	-0.554597	0.0207865	0.0690947
491		SL1344_0501	-0.064971	0.756978	0.851679
492		SL1344_0502	0.586329	0.0459472	0.123195
493		SL1344_0503	-0.670716	0.103183	0.222488
494	sfbB	SL1344_0504	-0.818998	0.0233216	0.0754493
495		SL1344_0505	-1.09057	0.00131649	0.00849946
496	mnmH	SL1344_0506	0.0748326	0.74713	0.844249
497	allS	SL1344_0507	0.852719	0.00498814	0.0237946
498	allA	SL1344_0508	-0.629715	0.256959	0.413792
499	allR	SL1344_0509	-1.01251	0.000299647	0.00274531
500	gcl	SL1344_0510	0.16095	0.71122	0.821378
501	hyi	SL1344_0511	0.939833	0.0131924	0.049371
502	glxR	SL1344_0512	0.993045	0.0104018	0.0416448
503		SL1344_0513	0.997196	0.00821858	0.035512
504		SL1344_0515	1.17133	0.000171638	0.00178342
505	allB	SL1344_0516	0.719214	0.0133948	0.0499891
506		SL1344_0517	0.88407	0.0187952	0.064142
507	glxK	SL1344_0518	-1.66319	0.0524958	0.13701
508	allE	SL1344_0519	0.020999	0.933845	0.961153
509	allC	SL1344_0520	-0.165359	0.723093	0.829937
510	allD	SL1344_0521	1.20901	0.00101581	0.00696559
511		SL1344_0522	1.02608	0.00227523	0.0127183
512		SL1344_0523	0.0124973	0.985012	0.991273
513		SL1344_0524	-1.16421	0.210688	0.363011
514		SL1344_0525	0.285669	0.62521	0.760586
515	purK	SL1344_0526	-0.153129	0.550078	0.69583
516	purE	SL1344_0527	-0.446161	0.13869	0.273295
517	lpxH	SL1344_0528	-0.816954	0.0319018	0.0943594
518	ppiB	SL1344_0529	-0.094842	0.691558	0.806849
519	cysS	SL1344_0530	0.00309097	0.992656	0.994683
520		SL1344_0531	0.713257	0.105321	0.225776
521		SL1344_0532	0.423123	0.556722	0.702022
522		SL1344_0533	0.641381	0.136601	0.270871
523	ybcJ	SL1344_0534	0.127463	0.696268	0.809562
524	folD	SL1344_0535	-0.373637	0.271166	0.430744
525	fimA	SL1344_0536	-0.112968	0.811546	0.887857
526	fimI	SL1344_0537	0.876906	0.220024	0.372555
527	fimC	SL1344_0538	1.3461	0.0672207	0.162745
528		SL1344_0539	-0.537115	0.192197	0.341055
529	fimH	SL1344_0540	0.984422	0.0607794	0.151107
530	sfmF	SL1344_0541	0.296091	0.39245	0.552458
531	fimZ	SL1344_0542	1.52212	2.26512e-07	6.40771e-06
532	fimY	SL1344_0543	0.703352	0.0542011	0.13989
533		SL1344_0544	0.879963	0.0125911	0.0475638
534	fimW	SL1344_0545	1.07157	0.000694335	0.00534179
tRNA3	tRNA	SL1344_tRNA_6	1.23726	0.00146667	0.0091262
535		SL1344_0547	1.63672	0.0536197	0.138714
536		SL1344_0548	1.17171	0.0202007	0.0676832
537		SL1344_0549	1.70492	1.06239e-05	0.00017686
538		-	1.31401	0.0410555	0.113031
539		SL1344_0551	0.365435	0.133342	0.266397
540		SL1344_0552	0.939864	8.0689e-05	0.00093523
541		SL1344_0553	0.916809	0.0148122	0.053851
542		SL1344_0554	1.03847	0.0758033	0.177491
543		SL1344_0555	-0.0572095	0.759249	0.852229
544	pheP	SL1344_0556	0.265445	0.283721	0.441944
545		SL1344_0557	0.342606	0.108056	0.229412
546		SL1344_0558	-0.609349	0.00507043	0.0240505
547		SL1344_0559	0.434592	0.0765067	0.178522
548		SL1344_0560	1.01993	0.00779421	0.0339106
549		SL1344_0561	0.725418	0.0964446	0.21118
550		SL1344_0562	0.835534	0.212833	0.364967
551		SL1344_0563	0.934393	0.155699	0.29536
552		SL1344_0564	0.295175	0.678467	0.800244
553		SL1344_0565	0.156168	0.75768	0.851679
554	nfsB	SL1344_0566	-0.795125	0.0198836	0.0668745
555		SL1344_0567	0.479509	0.219766	0.372262
556		SL1344_0568	-0.0106674	0.962767	0.978949
557		SL1344_0569	0.954369	0.13755	0.271776
558		SL1344_0570	1.14994	0.0501975	0.132152
559		SL1344_0571	1.02627	0.00440311	0.0216527
560	entD	SL1344_0572	-0.16602	0.537653	0.685019
561		SL1344_0573	-1.25973	2.96325e-05	0.000416742
562	fes	SL1344_0574	-0.837857	0.00498953	0.0237946
563	ybdZ	SL1344_0575	-0.912893	0.0919291	0.203897
564	entF	SL1344_0576	-0.991549	0.000809274	0.00589192
565	fepE	SL1344_0577	0.26958	0.165713	0.308641
566	fepC	SL1344_0578	-0.322388	0.158365	0.29912
567	fepG	SL1344_0579	-0.685674	0.0185167	0.0635128
568	fepD	SL1344_0580	-0.785552	0.00850182	0.0364505
569	entS	SL1344_0581	-0.836953	0.00331493	0.0172406
570	fepB	SL1344_0582	-0.344107	0.0942493	0.20748
571	entC	SL1344_0583	-1.76429	2.08995e-10	1.15366e-08
572	entE	SL1344_0584	-1.97413	1.20819e-16	1.72109e-14
573		SL1344_0585	-3.80584	3.6094e-20	9.96195e-18
574	entA	SL1344_0586	-3.5539	1.43504e-12	1.17354e-10
575	entH	SL1344_0587	-3.01695	1.2592e-13	1.26378e-11
576	cstA	SL1344_0588	-1.76773	1.91719e-14	2.11658e-12
577	ybdD	SL1344_0589	-0.5796	0.147276	0.284004
578		SL1344_0590	-0.170808	0.542472	0.68909
579		SL1344_0591	0.330137	0.223768	0.377737
580		SL1344_0592	0.237693	0.488655	0.639697
581		SL1344_0593	1.51229	5.75301e-06	0.000104981
582		SL1344_0594	1.33998	0.000350643	0.00306622
583	dsbG	SL1344_0595	-0.0243612	0.902141	0.944713
584	ahpC	SL1344_0596	0.220598	0.481833	0.634967
585	ahpF	SL1344_0597	0.117182	0.666117	0.790745
586		SL1344_0598	0.945519	0.00349743	0.0179666
587		SL1344_0599	0.109713	0.754361	0.850027
588		SL1344_0600	-0.517028	0.417724	0.57556
589		SL1344_0601	-0.30737	0.334458	0.493639
590	uspG	SL1344_0602	-0.0885045	0.686791	0.805328
591		SL1344_0603	-0.0798342	0.80786	0.885898
592	rnk	SL1344_0604	-0.101019	0.666733	0.790839
593	rna	SL1344_0605	-1.70878	6.4011e-11	4.03818e-09
594	citT	SL1344_0606	-0.0329022	0.900928	0.944276
595	citG	SL1344_0607	-0.239927	0.61449	0.751545
596	citX	SL1344_0608	-0.678266	0.452969
597	citF	SL1344_0609	-0.346628	0.544662	0.691357
598	citE	SL1344_0610	-0.504454	0.335136	0.494309
599	citD	SL1344_0611	1.00858	0.532567
600	citC	SL1344_0612	0.9789	0.0043192	0.0213113
601	dpiB	SL1344_0613	0.43979	0.113804	0.236944
602	dpiA	SL1344_0614	0.0850681	0.82849	0.898921
603	dcuC	SL1344_0615	0.794162	0.0114702	0.0448683
604	pagP	SL1344_0616	0.0924572	0.736079	0.837117
605	cspE	SL1344_0617	0.384826	0.137448	0.271776
606	crcB	SL1344_0618	0.136561	0.75691	0.851679
607		SL1344_0619	-0.477719	0.286858	0.444162
608	tatE	SL1344_0620	0.314085	0.444024	0.601106
609	lipA	SL1344_0621	0.385324	0.144077	0.27979
610	ybeF	SL1344_0622	0.711981	0.0151394	0.0547547
611	lipB	SL1344_0623	0.521515	0.0220956	0.0723845
612	ybeD	SL1344_0624	0.373961	0.089851	0.19989
613	dacA	SL1344_0625	0.284958	0.283562	0.441853
614	rlpA	SL1344_0626	-0.402429	0.161485	0.303454
615	mrdB	SL1344_0627	0.0995824	0.801182	0.881201
616	mrdA	SL1344_0628	0.446126	0.0476586	0.12709
617	rlmH	SL1344_0629	-0.187708	0.646174	0.776464
618	rsfS	SL1344_0630	0.413879	0.173471	0.318656
619	cobC	SL1344_0631	0.429242	0.184494	0.331554
620		SL1344_0632	-0.0490637	0.891351	0.938721
621	nadD	SL1344_0633	-0.480221	0.466383	0.62222
622	holA	SL1344_0634	-0.805732	0.0207487	0.0690763
623	lptE/rplB	SL1344_0635	-0.692219	0.0374557	0.105487
624	leuS	SL1344_0636	-1.15959	0.000286946	0.00264542
625		SL1344_0637	1.72436	0.0150329	0.0544143
626		SL1344_0638	0.513555	0.34945	0.508794
627		SL1344_0639	0.432494	0.0604572	0.151006
628		SL1344_0640	0.525546	0.0184126	0.0632762
629	ybeL	SL1344_0641	0.409631	0.251136	0.407506
630		SL1344_0642	0.923479	0.0179533	0.0620843
631		SL1344_0643	0.965446	0.052026	0.136299
632		SL1344_0644	0.253757	0.505621	0.656327
633		SL1344_0647	-0.443322	0.218165	0.370973
634		SL1344_0648	0.743217	0.070713	0.168293
635		SL1344_0649	-1.06733	0.00898	0.0377314
636	rihA	SL1344_0650	-1.21601	0.00604326	0.0277866
637	gltL	SL1344_0651	-1.59801	2.46827e-06	5.00501e-05
638	gltK	SL1344_0652	-2.14742	0.000160505	0.00169567
639	gltJ	SL1344_0653	-1.7502	1.65479e-05	0.00026192
640	gltI	SL1344_0654	-1.20181	2.28395e-06	4.6694e-05
641	lnt	SL1344_0655	-0.471283	0.0142562	0.0523321
642	corC	SL1344_0656	-0.464892	0.0787846	0.181723
643	ybeY	SL1344_0657	-0.453044	0.163978	0.306703
644	phoL	SL1344_0658	-0.695002	0.00124271	0.00814213
645	miaB	SL1344_0659	-0.0599501	0.82626	0.897605
646	ubiF	SL1344_0660	-0.151116	0.635908	0.76894
647		SL1344_0661	1.09932	0.0246996	0.0785831
tRNA4	tRNA	SL1344_tRNA_13	0.52137	0.0945499	0.207934
648	asnB	SL1344_0662	-0.202008	0.413515	0.571187
649	nagD	SL1344_0663	0.28655	0.261972	0.420221
650	nagC	SL1344_0664	0.161238	0.449528	0.605212
651	nagA	SL1344_0665	-0.131918	0.492164	0.643398
652	nagB	SL1344_0666	-0.0552872	0.7735	0.862511
653	nagE	SL1344_0667	-1.04535	2.16917e-05	0.00032805
654	glnS	SL1344_0668	-0.25251	0.397639	0.557806
655	chiP/ybfM	SL1344_0669	-0.670242	0.190487	0.338611
656		SL1344_0670	0.444758	0.36378	0.525156
657	tcuC	SL1344_0671	0.786193	0.0560929	0.142852
658	tcuB	SL1344_0672	0.665049	0.23295	0.387606
659	tcuA	SL1344_0673	-0.403985	0.364197	0.525587
660	tcuR	SL1344_0674	0.504976	0.0126138	0.0476091
661	fur	SL1344_0675	0.640264	0.00967895	0.0395762
662	fldA	SL1344_0676	0.474096	0.0608046	0.151107
663	ybfE	SL1344_0677	0.496953	0.0560929	0.142852
664	ybfF	SL1344_0678	0.0870912	0.709589	0.82073
665	seqA	SL1344_0679	0.0606388	0.807692	0.885898
666	pgm	SL1344_0680	-0.887312	0.00169466	0.0102096
667		SL1344_0681	0.971832	0.0118762	0.0457228
668	potE	SL1344_0682	0.356766	0.307878	0.465453
669	speF	SL1344_0683	0.448621	0.155371	0.295272
670	SL1344_RS27365	-	1.06843	0.0185389	0.0635128
671	kdpE	SL1344_0684	-0.61808	0.0608054	0.151107
672	kdpD	SL1344_0685	0.271059	0.235246	0.390103
673	kdpC	SL1344_0686	-0.293176	0.670011	0.793235
674	kdpB	SL1344_0687	-0.325068	0.410704	0.568478
675	kdpA	SL1344_0688	-0.361707	0.447403	0.603646
677		SL1344_0689	0.200778	0.530413	0.677358
678	phrB	SL1344_0690	0.302935	0.236333	0.391466
679		SL1344_0691	0.697977	0.00189153	0.0111077
680	ybgI	SL1344_0692	-1.5226	1.24174e-05	0.000202345
681	pxpB	SL1344_0693	-1.61178	2.75224e-05	0.000394607
682	ybgK	SL1344_0694	-1.79805	2.51405e-05	0.000367618
683	pxpA	SL1344_0695	-0.0222423	0.935156	0.961598
684		SL1344_0696	1.28246	0.00093653	0.00654386
685	fimB	SL1344_0697	0.842466	0.00111227	0.00749315
686		SL1344_0698	0.714283	0.41429
687		SL1344_0699	0.0526894	0.905311	0.946394
688		SL1344_0702	1.88318	3.2156e-07	8.48865e-06
689		SL1344_0703	1.73217	7.34586e-08	2.31709e-06
690		SL1344_0704	1.8967	1.07567e-08	4.0087e-07
691		SL1344_0705	2.10147	8.25019e-07	1.87798e-05
692		SL1344_0706	2.11932	1.62379e-09	7.17064e-08
693		SL1344_0707	1.7526	0.000335778	0.0029775
694		SL1344_0708	1.57979	2.16689e-06	4.4715e-05
695		SL1344_0709	0.764302	0.306868	0.464721
696	nei	SL1344_0710	0.236468	0.390964	0.550716
697		SL1344_0711	0.78612	0.0357009	0.101914
698	gltA	SL1344_0712	0.32163	0.0837176	0.189588
699		SL1344_0713	0.549551	0.0204349	0.0683091
700	sdhC	SL1344_0714	-0.956566	0.00179912	0.0106775
701	sdhD	SL1344_0715	-2.22898	6.35504e-10	3.11821e-08
702	sdhA	SL1344_0716	-2.76601	1.01208e-15	1.17614e-13
703	sdhB	SL1344_0717	-2.64615	2.99522e-11	1.91694e-09
704	sucA	SL1344_0718	-2.45516	1.7644e-14	1.99785e-12
705	sucB/odhB	SL1344_0719	-1.43693	2.63955e-05	0.00038056
706	sucC	SL1344_0720	-2.24482	1.82191e-10	1.01843e-08
707	sucD	SL1344_0721	-1.16356	0.00115472	0.00770278
708	cydA	SL1344_0722	-1.2828	0.000167952	0.00176171
709	cydB	SL1344_0723	-1.72084	3.97382e-05	0.000523832
710	cydX	SL1344_0724	0.0816594	0.860678	0.921841
711	ybgE	SL1344_0725	-1.26665	0.000302385	0.00276256
712	ybgC	SL1344_0726	0.127546	0.657709	0.78541
713	tolQ	SL1344_0727	-0.599461	0.0604308	0.151006
714	tolR	SL1344_0728	-0.361765	0.27617	0.436807
715	tolA	SL1344_0729	0.0716434	0.816874	0.891576
716	tolB	SL1344_0730	-0.149365	0.605733	0.745725
717	pal	SL1344_0731	-0.0544082	0.859739	0.921059
718	cpoB/ybgF	SL1344_0732	0.0389379	0.889775	0.93828
tRNA5	tRNA	SL1344_tRNA_18	0.562755	0.0375968	0.105683
719	nadA	SL1344_0733	0.91842	0.00056362	0.00452536
720		SL1344_0734	0.600412	0.0340801	0.0988816
721	zitB	SL1344_0735	0.68467	0.0320057	0.0944768
722		SL1344_0736	0.906183	0.0242631	0.0776983
723	aroG	SL1344_0737	-0.526947	0.0092549	0.038452
724		SL1344_0738	0.870933	0.0607713	0.151107
725		SL1344_0739	1.36064	0.00017143	0.00178342
726		SL1344_0740	1.48602	5.10449e-05	0.00064404
727		SL1344_0741	1.7057	2.47868e-06	5.00501e-05
728		SL1344_0742	1.56989	6.44325e-09	2.6104e-07
729		SL1344_0743	0.418853	0.808994
730	oadA	SL1344_0744	-0.485845	0.43793	0.596147
731		SL1344_0745	-1.01721	0.05554	0.141853
732		SL1344_0746	-0.518595	0.192807	0.341655
733		SL1344_0747	-0.042647	0.908664	0.948865
734		SL1344_0748	-0.302607	0.435336	0.593529
735	gpmA	SL1344_0749	-0.313491	0.295975	0.454776
736	galM	SL1344_0750	-0.393469	0.0778072	0.180271
737	galK	SL1344_0751	-0.581599	0.0351346	0.101078
738	galT	SL1344_0752	-0.314071	0.281986	0.440919
739	galE	SL1344_0753	0.210769	0.344196	0.503562
740		SL1344_0754	0.918727	0.00052387	0.00424479
741	modF	SL1344_0755	0.0537338	0.737052	0.83759
742	modE	SL1344_0756	-0.184954	0.44563	0.602001
743	ybhT	SL1344_0757	0.99585	0.00132347	0.00851816
744	modA	SL1344_0758	-0.390161	0.0554362	0.141752
745	modB	SL1344_0759	-0.697561	0.0111581	0.0438773
746	modC	SL1344_0760	-1.37426	2.45238e-07	6.76856e-06
747		SL1344_0761	0.14872	0.519348	0.668058
748	pgl	SL1344_0762	-1.04087	3.77971e-06	7.26586e-05
749		SL1344_0763	-0.48939	0.102203	0.220598
750	hutI	SL1344_0764	-0.365669	0.178876	0.324973
751	hutG	SL1344_0765	-0.569206	0.0360681	0.102627
752	hutC	SL1344_0766	0.527348	0.0538576	0.139166
753	hutU	SL1344_0767	-0.694875	0.169686	0.31395
754	hutH	SL1344_0768	-0.687326	0.0348487	0.100321
755		SL1344_0769	-1.64622	2.40707e-05	0.000355506
756	bioA	SL1344_0770	-2.23217	5.00969e-18	1.00558e-15
757	bioB	SL1344_0771	-2.77535	1.86e-12	1.44101e-10
758	bioF	SL1344_0772	-3.05771	4.68589e-17	7.66403e-15
759	bioC	SL1344_0773	-3.18337	2.66852e-07	7.18548e-06
760	bioD	SL1344_0774	-1.88332	4.36266e-05	0.000567415
761	uvrB	SL1344_0775	0.486445	0.0383206	0.107307
762		-	1.82506	0.0636873	0.155469
763	slrP	SL1344_0776	0.883479	0.00203956	0.0117149
764	yvcK/ybhK	SL1344_0777	0.156172	0.565697	0.709491
765	moaA	SL1344_0778	0.0843683	0.723459	0.830032
766	moaB	SL1344_0779	-0.519683	0.340741	0.500124
767	moaC	SL1344_0780	-0.105191	0.847367	0.912899
768	moaD	SL1344_0781	-1.56334	0.346462	0.505945
769	moaE	SL1344_0782	-1.11465	0.0306328	0.0918361
770		SL1344_0783	0.33608	0.140751	0.275837
771		SL1344_0784	0.865996	0.00987501	0.0400833
772		SL1344_0785	0.869675	0.0119788	0.0459585
773		SL1344_0786	0.904626	0.0188874	0.0642649
774		SL1344_0787	0.346553	0.443136	0.600273
775	clsB	SL1344_0788	-0.298864	0.627227	0.761991
776		SL1344_0789	-0.550812	0.373369	0.53257
777	ybhQ	SL1344_0790	-1.19605	0.000171009	0.00178342
778		SL1344_0791	-0.496363	0.0998682	0.21693
779		SL1344_0792	-0.178225	0.607202	0.74691
780		SL1344_0793	-0.936508	0.00956627	0.0393706
781	hlyD	SL1344_0794	-2.03822	2.64306e-07	7.16059e-06
782	cecR	SL1344_0795	-0.407282	0.178124	0.324235
783	rhlE	SL1344_0796	-0.588203	0.106056	0.226581
784	dinG	SL1344_0797	0.0489228	0.798437	0.878838
785	ybiB	SL1344_0798	-0.517779	0.0507393	0.133292
786	ybiJ	SL1344_0799	1.02655	0.000688715	0.00531707
787	ybiI	SL1344_0800	0.861182	0.00589216	0.0272173
788	rlmF	SL1344_0801	0.623934	0.0251378	0.0794053
789	ybiO	SL1344_0802	0.637773	0.021974	0.0721998
790	glnQ	SL1344_0803	-0.256686	0.480972	0.634211
791	glnP	SL1344_0804	-0.459573	0.215255	0.367866
792	glnH	SL1344_0805	-0.271838	0.398286	0.558019
793	dps	SL1344_0806	0.366651	0.0448823	0.120854
794	rhtA	SL1344_0807	0.46683	0.0956998	0.20994
795	ompX	SL1344_0808	-0.253491	0.394222	0.55411
796		SL1344_0809	0.267931	0.281835	0.440919
797	mntS	-	-0.278354	0.546804	0.69288
798	mntR	SL1344_0810	0.277306	0.40908	0.567189
799		SL1344_0811	0.462066	0.0419806	0.115075
800	ldtB	SL1344_0812	0.224993	0.387628	0.547678
801	ybiT	SL1344_0813	0.352585	0.216499	0.369132
802		SL1344_0814	1.20824	3.69593e-07	9.43423e-06
803		SL1344_0817	0.926618	0.000988948	0.0068131
804		SL1344_0818	0.544687	0.00549818	0.0256931
805		SL1344_0819	0.989556	0.000318894	0.00287395
806		SL1344_0820	0.962262	0.0105485	0.0419616
807	moeB	SL1344_0821	-0.0492004	0.857525	0.919903
808	moeA	SL1344_0822	-0.65234	0.0353303	0.101508
809	iaaA	SL1344_0823	-0.990615	0.000730041	0.00549419
810	gsiA	SL1344_0824	-0.990701	3.27636e-05	0.000453555
811	gsiB	SL1344_0825	-0.849827	0.00851506	0.0364719
812	gsiC	SL1344_0826	-1.20839	0.000271387	0.00256209
813	gsiD	SL1344_0827	-0.765287	0.0153604	0.0552374
814	rimO	SL1344_0828	-0.348904	0.371661	0.53115
815	bssR	SL1344_0829	0.603948	0.0524164	0.136965
816		SL1344_0830	1.3901	1.24837e-06	2.68916e-05
817		SL1344_0831	1.28517	2.53143e-07	6.94335e-06
818		SL1344_0832	1.08529	0.000113837	0.00126626
819		-	0.942447	0.323222
820		SL1344_0833	0.850036	0.0170765	0.0598964
821		SL1344_0834	1.2413	0.000270451	0.00256209
822		SL1344_0835	1.18706	6.04464e-07	1.44287e-05
823		SL1344_0836	0.976001	0.0027448	0.0147638
824	yliJ	SL1344_0838	-0.12142	0.663801	0.789141
825	dacC	SL1344_0839	-0.38409	0.0830477	0.188264
826	deoR	SL1344_0840	0.292413	0.135842	0.269851
827	ybjG	SL1344_0841	-0.804334	0.00485845	0.0233459
828		SL1344_0842	0.0456808	0.871302	0.927596
829		SL1344_0843	-0.0934327	0.716613	0.825395
830		SL1344_0844	0.170261	0.462495	0.618153
831		SL1344_0845	0.287588	0.234239	0.388997
832		SL1344_0846	0.402223	0.0426242	0.11621
833	ybjM	SL1344_0847	0.200729	0.552847	0.697735
834		SL1344_0848	0.401391	0.196403	0.345682
835		SL1344_0849	0.44876	0.210596	0.362995
836	rimK	SL1344_0852	0.063658	0.803451	0.883256
837	ybjN	SL1344_0853	0.525763	0.0385443	0.107729
838	potF	SL1344_0854	-0.509458	0.048937	0.129716
839	potG	SL1344_0855	-0.492966	0.136529	0.27085
840	potH	SL1344_0856	-0.199258	0.594422	0.737764
841	potI	SL1344_0857	-0.690187	0.0683053	0.16429
842		SL1344_0858	-0.065289	0.85393	0.917284
843	rlmC	SL1344_0859	0.784689	0.000303764	0.00276582
844		SL1344_0860	1.03551	0.00128084	0.00830569
845		SL1344_0861	0.903734	0.0253016	0.0797516
846		SL1344_0862	0.79483	0.0200013	0.0671167
847	artJ	SL1344_0863	0.308297	0.237147	0.392224
848	artM	SL1344_0864	0.387931	0.118281	0.244191
849	artQ	SL1344_0865	-0.0122771	0.963496	0.979414
850	artJ	SL1344_0866	0.472025	0.0421418	0.115254
851	artP	SL1344_0867	0.517448	0.0223349	0.0728979
852	ybjP	SL1344_0868	-0.450881	0.204529	0.356292
853	ybjR	SL1344_0869	-0.898915	0.0174483	0.0607662
854		SL1344_0870	-1.03483	0.000116858	0.0012966
855		SL1344_0871	-0.659394	0.0123332	0.046853
856		SL1344_0872	-0.571552	0.0362763	0.102954
857		SL1344_0873	-1.05219	9.55026e-05	0.0010886
858	poxB	SL1344_0874	0.467405	0.183263	0.330188
859	hcr	SL1344_0875	-0.0439752	0.888046	0.938199
860	hcp	SL1344_0876	-0.0339758	0.888431	0.938199
861		SL1344_0877	-0.182494	0.412844	0.570795
862	ybjD	SL1344_0878	-0.248939	0.243568	0.399405
863	ybjX	SL1344_0879	-0.310725	0.0806743	0.184587
864	macA	SL1344_0880	-0.353696	0.0638463	0.155741
865	macB	SL1344_0881	-0.21589	0.316083	0.475255
866	cspD	SL1344_0882	-0.0721445	0.797942	0.878522
867	clpS	SL1344_0883	0.475976	0.0563931	0.143452
868	clpA	SL1344_0884	-0.513432	0.0401448	0.111079
869	tnpA	SL1344_0885	0.566278	0.0047512	0.0229806
870		SL1344_0887	1.23947	2.0281e-05	0.000312059
tRNA6	tRNA	SL1344_tRNA_19	1.03043	0.101481	0.219461
871		SL1344_0888	-0.0714124	0.879972	0.933518
872		SL1344_0889	0.574486	0.192475	0.341353
873		SL1344_0890	0.229135	0.323748	0.483651
874	infA	SL1344_0891	0.532012	0.143888	0.279546
875		SL1344_0892	0.693744	0.0286486	0.0871297
876	aat	SL1344_0893	-0.0547598	0.836784	0.905474
877	cydC	SL1344_0894	-0.274614	0.286749	0.444162
878	cydD	SL1344_0895	0.265953	0.213437	0.365609
879	trxB	SL1344_0896	-0.423421	0.148509	0.285385
880	lrp	SL1344_0897	-0.66184	0.0239821	0.0771341
881	ftsK	SL1344_0898	-0.80837	0.00143813	0.00902097
882	lolA	SL1344_0899	-1.15754	0.000418165	0.00352514
883	rarA	SL1344_0900	-0.3092	0.212273	0.364462
884	serS	SL1344_0901	-0.519718	0.11366	0.236868
885	dmsA	SL1344_0902	0.515728	0.0541583	0.139861
886	dmsB	SL1344_0903	-0.635824	0.314124	0.472792
887		SL1344_0904	-0.415287	0.42028	0.577819
888		SL1344_0905	0.738391	0.0140104	0.051569
889		SL1344_0906	0.696765	0.0648712	0.157748
890	pflA	SL1344_0907	0.391108	0.111575	0.234627
891		SL1344_0908	1.14426	1.4046e-05	0.000225553
892	sopD2	SL1344_0909	1.25615	0.000185044	0.00190479
893	pflB	SL1344_0910	-0.818654	0.00387229	0.0193996
894	focA	SL1344_0911	0.874349	0.000227536	0.00223652
895		SL1344_0912	-0.359136	0.263155	0.421201
896		SL1344_0913	0.88031	0.288938	0.446153
897	serC	SL1344_0914	-1.36953	2.03907e-07	5.8471e-06
898	aroA	SL1344_0915	-1.25582	2.91515e-07	7.755e-06
899		SL1344_0916	0.191406	0.603132	0.743496
900	cmk	SL1344_0917	0.294887	0.404729	0.563811
901	rpsA	SL1344_0918	0.389098	0.291802	0.449615
902	ihfB/himD	SL1344_0919	0.458651	0.0323875	0.0952852
903		SL1344_0920	1.04856	0.0033688	0.0174403
904	msbA	SL1344_0921	0.258532	0.266181	0.424506
905	lpxK	SL1344_0922	0.126244	0.691259	0.806757
906		SL1344_0923	0.00474266	0.988689	0.992962
907	ycaR	SL1344_0924	0.845138	0.175252	0.32086
908	kdsB	SL1344_0925	0.0780772	0.812411	0.888462
909	ycbC	SL1344_0926	0.385909	0.111842	0.234852
910	elyC	SL1344_0927	0.352531	0.265803	0.424055
911	cmoM	SL1344_0928	-0.66773	0.0848311	0.191815
912	mukF	SL1344_0929	-0.0470429	0.868752	0.925835
913	mukE	SL1344_0930	-0.530797	0.11191	0.234883
914	mukB	SL1344_0931	-0.443637	0.0994746	0.216394
915	ldtD/ycbB	SL1344_0932	0.235176	0.23056	0.385518
916		SL1344_0933	-0.434383	0.0826297	0.187895
917		SL1344_0934	-0.585789	0.0224928	0.0732508
918	aspC	SL1344_0935	-0.307788	0.232515	0.387174
919	ompF	SL1344_0936	0.467537	0.085413	0.192834
920	asnS	SL1344_0937	-0.120208	0.731644	0.835248
921		SL1344_0938	0.476561	0.206682	0.359051
922	dpaL	SL1344_0939	1.47771	0.00108778	0.00734978
923		SL1344_0940	1.2404	0.000536099	0.00432799
924	pncB	SL1344_0941	0.412663	0.0860872	0.193565
925		SL1344_0942	0.265289	0.18917	0.337338
926		SL1344_0943	0.708543	0.35899	0.51994
927		SL1344_0944	0.919845	0.100083	0.217288
928		SL1344_0945	0.448001	0.331821	0.491389
929		SL1344_0946	0.957929	0.00421731	0.0208785
930		SL1344_0947	1.27959	0.00481074	0.0231924
931		SL1344_0948	0.790643	0.646109
932		SL1344_0949	1.46038	0.0551748	0.141391
933		SL1344_0950	0.63934	0.0105569	0.0419616
934		-	1.42906	0.00911447	0.0381512
935		SL1344_0951	0.69176	0.207472	0.359857
936		SL1344_0952	1.17105	2.07149e-05	0.000317015
937		SL1344_0953	0.569597	0.461956	0.617994
938		SL1344_0954	1.58918	0.183848
939		SL1344_0955	1.49216	0.00134306	0.00858316
940		SL1344_0956	0.815399	0.000443249	0.00370016
941		SL1344_0957	0.555042	0.00908549	0.0381021
942		-	0.598483	0.0188337	0.0642062
943		SL1344_0958	0.737285	0.0143163	0.0523786
944		SL1344_0959	0.94478	0.0147809	0.0538107
946		SL1344_0961	1.61464	8.45301e-05	0.000972097
947		SL1344_0962	0.582609	0.0402476	0.111292
948		SL1344_0963	1.16407	0.00126461	0.00826112
949		SL1344_0964	0.688169	0.0182705	0.0628857
950	gtgA	SL1344_0965	1.28697	7.81713e-05	0.00091083
951		SL1344_0965A	1.39477	0.000358653	0.00312388
952		SL1344_0966	0.155021	0.788216	0.872809
953		SL1344_0967	0.935028	0.140792	0.275837
954		SL1344_0968	0.39915	0.294841	0.453541
955		SL1344_0969	0.127037	0.69016	0.806126
957		SL1344_0971	0.398119	0.299001	0.457522
958		SL1344_0972	-0.0329956	0.908684	0.948865
959		SL1344_0973	-0.0261033	0.984259
960		SL1344_0974	0.427703	0.837774
961		SL1344_0975	-0.495946	0.476309	0.629566
962		SL1344_0976	0.421725	0.731862
963		SL1344_0977	1.1186	0.0345234	0.0997092
964		SL1344_0978	-0.138648	0.839139	0.906959
965		SL1344_0979	0.710879	0.488754	0.639697
966		SL1344_0980	0.322015	0.216581	0.369132
967		SL1344_0981	0.653126	0.196786	0.346003
968		SL1344_0982	0.44853	0.190546	0.338611
969		SL1344_0983	-1.70718	3.44145e-08	1.1781e-06
970		SL1344_0984	-0.805571	0.045098	0.121361
971		SL1344_0985	-0.0326936	0.964313	0.979845
972		SL1344_0986	-1.8786	0.117255	0.242302
973		SL1344_0987	-0.228354	0.462222	0.618059
974		-	-0.32185	0.76679
975		SL1344_0988	0.143412	0.599284	0.740908
976		SL1344_0989	0.884093	0.0354446	0.101549
977	sseI	SL1344_0991	0.686788	0.0454048	0.122038
978		SL1344_0993	0.374982	0.320638	0.480278
979		SL1344_0994	0.822883	0.130535	0.262257
980		SL1344_0995	1.23507	0.000110301	0.00124258
981		SL1344_0996	0.763278	0.0609499	0.151296
982	pepN	SL1344_0997	-0.695791	0.000851336	0.00613295
983	pyrD	SL1344_0998	0.977067	0.000574647	0.00460395
984	zapC	SL1344_0999	0.22865	0.418693	0.576535
985		SL1344_1000	0.945371	0.000162307	0.00170654
986	rlmKL	SL1344_1001	0.52254	0.0606798	0.151107
987		SL1344_1002	0.352882	0.206971	0.359271
988	pqiA	SL1344_1003	0.46763	0.0405499	0.111935
989	pqiB	SL1344_1004	0.185123	0.487693	0.638957
990	pqiC	SL1344_1005	0.578544	0.026685	0.083221
991	rmf	SL1344_1006	0.534299	0.0848906	0.191851
992	fabA	SL1344_1007	0.349873	0.245278	0.401315
993		SL1344_1008	0.486855	0.0771886	0.17937
994	matP	SL1344_1009	0.400603	0.169666	0.31395
995	ompA	SL1344_1010	-0.368074	0.297766	0.4561
996	sulA	SL1344_1011	0.491341	0.00996309	0.0402534
997		SL1344_1012	0.984038	0.0303759	0.0913139
998	yccS	SL1344_1013	0.0400609	0.890048	0.93828
999		SL1344_1014	-0.108981	0.801044	0.881201
1000	helD	SL1344_1015	-0.274107	0.302256	0.460111
1001	mgsA	SL1344_1016	-0.211388	0.502599	0.653556
1002		SL1344_1017	0.747294	0.0555351	0.141853
1003		SL1344_1018	0.117011	0.682943	0.802735
1004	hspQ	SL1344_1019	-0.437896	0.144188	0.279883
1005	rlmI	SL1344_1020	0.299691	0.321426	0.480833
1006		SL1344_1021	0.0413036	0.89705	0.942116
1007		SL1344_1022	-0.199046	0.485874	0.637817
1008	yccX	SL1344_1023	0.19126	0.838942	0.906959
1009	tusE	SL1344_1024	0.315226	0.292266	0.450173
1010	yccA	SL1344_1025	0.310125	0.159538	0.300692
tRNA7	tRNA	SL1344_tRNA_20	0.93387	0.0109771	0.0433803
1011	pipA	SL1344_1026	0.896218	0.000368855	0.00317517
1012	pipB	SL1344_1027	0.44838	0.0799031	0.183395
1013		SL1344_1028	1.36639	7.05555e-05	0.000835317
1014	sigE	SL1344_1029	0.633266	0.0389122	0.108483
1015	sopB/sigD	SL1344_1030	-1.1101	0.000121199	0.00133052
1016		SL1344_1031	0.829575	0.218912	0.371528
1017	SL1344_RS05370	SL1344_1032	1.82827	0.0365868	0.103569
1018		SL1344_1033	0.459923	0.20376	0.355373
1019		SL1344_1034	0.352266	0.170235	0.314675
1020	hprR	SL1344_1035	-0.204452	0.543695	0.690326
1021	hiuH	SL1344_1036	-0.093614	0.784939	0.870928
1022		SL1344_1037	0.782545	0.0678504	0.163731
1023	hpaB	SL1344_1038	0.776552	0.168779	0.313032
1024	hpaR	SL1344_1039	0.282435	0.366578	0.526956
1025		SL1344_1040	-0.0475274	0.924167	0.956662
1026	hpaE	SL1344_1041	-0.137746	0.73925	0.838564
1027	hpaD	SL1344_1042	-0.436533	0.383735	0.543527
1028		SL1344_1043	0.609608	0.251492	0.407815
1029	hpaH	SL1344_1044	0.181857	0.759331	0.852229
1030	hpaI	SL1344_1045	-1.11806	0.123612	0.251928
1031	hpaX	SL1344_1046	0.618725	0.151169	0.289363
1032	hpaA	SL1344_1047	-0.124091	0.823312	0.896469
1033		SL1344_1048	0.523583	0.2104	0.362932
1034	iraM	SL1344_1049	1.27384	0.00470236	0.0228287
1035	cbpM	SL1344_1050	0.449842	0.0707318	0.168293
1036	cbpA	SL1344_1051	0.127778	0.641957	0.772868
1037		SL1344_1052	-0.337485	0.352766	0.512945
1038		SL1344_1053	0.0969049	0.698142	0.810543
1039		SL1344_1054	1.40571	0.00371491	0.0189216
1040		SL1344_1055	0.435025	0.240261	0.395892
1041	agp	SL1344_1056	-0.109289	0.731906	0.835248
1042		SL1344_1057	-0.250246	0.644025	0.774514
1043	wrbA	SL1344_1058	-0.175549	0.612726	0.75036
1044		SL1344_1059	0.636054	0.10976	0.231707
1045	rutR	SL1344_1060	0.0243784	0.936604	0.962062
1046		SL1344_1061	-0.0454237	0.900249	0.944127
1047	putA	SL1344_1062	-1.43747	7.27773e-10	3.49331e-08
1048	putP	SL1344_1063	0.0129671	0.954193	0.973369
1049	phoH	SL1344_1064	-0.465557	0.140441	0.275675
1050		SL1344_1065	0.235415	0.310596	0.46876
1051		SL1344_1066	1.02531	0.0110471	0.0435572
1052		SL1344_1067	-0.369998	0.374247	0.533224
1053		SL1344_1068	0.745111	0.0603062	0.150885
1054		SL1344_1069	1.05397	0.029396	0.0892156
1055		SL1344_1070	1.13871	0.201602	0.352723
1056		SL1344_1071	0.489885	0.176627	0.322175
tRNA8	tRNA	SL1344_tRNA_21	1.47179	0.00249378	0.013579
1057	ghrA	SL1344_1072	-0.108935	0.65286	0.780885
1058		SL1344_1073	0.305176	0.143888	0.279546
1059		SL1344_1074	0.336261	0.178824	0.324973
1060		SL1344_1075	0.0932046	0.808621	0.88648
1061	csgG	SL1344_1076	0.834917	0.0165603	0.0583641
1062	csgF	SL1344_1077	1.04444	0.100397	0.217682
1063	csgE	SL1344_1078	1.3486	0.00104562	0.00712568
1064	csgD	SL1344_1079	1.79302	4.09798e-06	7.73362e-05
1065	csgB	SL1344_1080	1.25302	0.00472539	0.022906
1066	csgA	SL1344_1081	0.364691	0.283164	0.441584
1067	csgC	SL1344_1082	1.58167	0.000279811	0.00260136
1068		SL1344_1083	0.450212	0.280941	0.440567
1069	ymdB	SL1344_1084	-0.634567	0.0977331	0.213131
1070		SL1344_1085	0.133336	0.528083	0.675554
1071	mdoC	SL1344_1086	1.23104	0.000227094	0.00223652
1072	mdoG	SL1344_1087	0.40844	0.111723	0.234826
1073	mdoH	SL1344_1088	-0.261123	0.394251	0.55411
1074		SL1344_1089	0.56912	0.28535	0.442764
1075		SL1344_1090	-0.303777	0.631214	0.764729
1076	mdtG	SL1344_1091	0.343794	0.439617	0.597338
1077		SL1344_1092	-0.359546	0.250553	0.40708
1078		SL1344_1093	0.142784	0.597413	0.739787
1079		SL1344_1094	-0.145181	0.647583	0.777734
1080		SL1344_1095	0.0313993	0.935667	0.961774
1081		SL1344_1096	2.3191	0.00734119	0.0324187
1082	solA	SL1344_1097	0.333754	0.19559	0.344662
1083	bssS	SL1344_1098	0.46975	0.033055	0.0966695
1084	dinI	SL1344_1099	0.751115	0.00510198	0.0241483
1085	pyrC	SL1344_1100	0.0914143	0.752504	0.848801
1086		SL1344_1101	0.404314	0.0405563	0.111935
1087	grxB	SL1344_1102	0.119374	0.637787	0.77046
1088	mdtH	SL1344_1103	-0.415997	0.171161	0.315594
1089	rimJ	SL1344_1104	-0.570813	0.0427871	0.116563
1090		SL1344_1105	-0.566667	0.0340296	0.0988
1091	mviM	SL1344_1106	-0.953129	0.00163424	0.00992683
1092	murJ	SL1344_1107	-0.879133	0.00395197	0.0196974
1093	flgN	SL1344_1108	-0.19034	0.409026	0.567189
1094	flgM	SL1344_1109	-1.009	0.00546041	0.0255436
1095	flgA	SL1344_1110	-1.96659	3.6023e-07	9.2487e-06
1096	flgB	SL1344_1111	-3.75816	6.70483e-08	2.1612e-06
1097	flgC	SL1344_1112	-3.68151	8.95971e-09	3.47071e-07
1098	flgD	SL1344_1113	-3.05361	3.23969e-08	1.12649e-06
1099	flgE	SL1344_1114	-2.96953	8.43133e-13	7.16014e-11
1100	flgF	SL1344_1115	-2.53207	3.51498e-12	2.67623e-10
1101	flgG	SL1344_1116	-3.48699	3.02174e-10	1.59992e-08
1102	flgH	SL1344_1117	-3.3472	7.34558e-08	2.31709e-06
1103	flgI	SL1344_1118	-2.81388	6.04504e-12	4.52456e-10
1104	flgJ	SL1344_1119	-0.837323	0.0125234	0.0473894
1105	flgK	SL1344_1120	-0.481305	0.0546645	0.140593
1106	flgL	SL1344_1121	-0.473082	0.114678	0.238426
1107	rne	SL1344_1122	-0.647665	0.0339246	0.09856
1108	rluC	SL1344_1123	0.0675652	0.814736	0.889462
1109		SL1344_1124	-0.126484	0.660756	0.787875
1110		SL1344_1125	-0.056806	0.937032	0.962087
1111	maf	SL1344_1126	-0.123451	0.732934	0.835417
1112	yceD	SL1344_1127	0.0621452	0.858696	0.920389
1113	rpmF	SL1344_1128	0.217167	0.516694	0.666196
1114	plsX	SL1344_1129	0.0484605	0.851484	0.915548
1115	fabH	SL1344_1130	-0.131906	0.65247	0.78063
1116	fabD	SL1344_1131	-0.286101	0.387815	0.547678
1117	fabG	SL1344_1132	0.0280113	0.932432	0.960677
1118	acpP	SL1344_1133	-0.046478	0.901083	0.944276
1119	fabF	SL1344_1134	0.259069	0.401154	0.5606
1120	pabC	SL1344_1135	0.863002	6.30123e-05	0.000764457
1121	yceG	SL1344_1136	0.503019	0.018478	0.0634516
1122		SL1344_1137	-0.000897025	0.997904	0.99813
1123	holB	SL1344_1138	0.398718	0.143186	0.279288
1124		SL1344_1139	0.600166	0.0250919	0.0793737
1125	ptsG	SL1344_1140	-1.47316	1.28338e-05	0.000208361
1126	fhuE	SL1344_1141	-0.90169	0.000916988	0.0064584
1127	hinT	SL1344_1142	-0.316775	0.251184	0.407506
1128		SL1344_1143	-0.272976	0.408266	0.567129
1129	lpoB	SL1344_1144	-0.482441	0.0970086	0.211864
1130	thiK	SL1344_1145	-1.02481	0.00249872	0.0135891
1131	nagZ	SL1344_1146	-0.522269	0.0574804	0.145463
1132		SL1344_1147	0.160374	0.569474	0.713823
1133	ndh	SL1344_1148	0.0351643	0.904443	0.946046
1134		SL1344_1149	0.706967	0.00127371	0.00827176
1135	comR	SL1344_1150	0.743054	0.00051777	0.00420307
1136		SL1344_1151	0.343385	0.243766	0.399581
1137		SL1344_1152	0.605812	0.0121479	0.0463255
1138	mfd	SL1344_1153	-0.253065	0.269268	0.428192
1139	lolC	SL1344_1154	-0.128138	0.622098	0.758472
1140	lolD	SL1344_1155	-0.3254	0.325174	0.485289
1141	lolE	SL1344_1156	-0.692234	0.00881981	0.0372377
1142	nagK	SL1344_1157	-0.823299	0.0144743	0.052869
1143	cobB	SL1344_1158	-0.0709238	0.729235	0.834491
1144	potD	SL1344_1159	0.284001	0.300456	0.458629
1145	potC	SL1344_1160	0.554207	0.0109924	0.0433803
1146	sifA	SL1344_1161	0.887641	0.0153352	0.0551916
1147	potB	SL1344_1162	1.05739	0.00144655	0.00904691
1148	potA	SL1344_1163	0.603612	0.0160043	0.056996
1149	pepT	SL1344_1164	-0.353166	0.217875	0.370623
1150	tnpA	SL1344_1166	0.636314	0.00383579	0.0193587
1151		SL1344_1165	0.83713	0.0204196	0.0683091
1152		SL1344_1167	-0.108132	0.644401	0.774714
1153	phoQ	SL1344_1168	-0.514019	0.0108091	0.0428481
1154	phoP	SL1344_1169	-1.30371	3.44143e-07	8.88734e-06
1155	purB	SL1344_1170	-0.0512482	0.852622	0.916548
1156	hflD	SL1344_1171	0.310636	0.310245	0.46839
1157	mnmA	SL1344_1172	0.149656	0.609813	0.747984
1158		SL1344_1173	0.239021	0.626381	0.761547
1159		SL1344_1174	0.335118	0.304754	0.462757
1160	rluE	SL1344_1175	0.611407	0.0113065	0.0443423
1161	icd	SL1344_1176	0.118841	0.656853	0.7846
1162	sopF	SL1344_1177	1.16878	0.000272238	0.00256209
1163		SL1344_1179	1.01064	0.0251333	0.0794053
1164	msgA	SL1344_1180	0.656798	0.00149374	0.00922714
1165	envE	SL1344_1181	0.627909	0.0158118	0.0564926
1166	cspF/cspH	SL1344_1182	0.441559	0.374118	0.533224
1167	pagD	SL1344_1183	1.17598	2.85991e-05	0.000405426
1168	pagC	SL1344_1184	-0.64338	0.0247201	0.0785918
tRNA9	tRNA	SL1344_tRNA_22	0.963061	0.00640345	0.0290032
1169	pliC	SL1344_1185	0.772786	0.00755469	0.0331625
1170		SL1344_1186	0.228595	0.529485	0.676564
1171		SL1344_1187	0.48079	0.0179002	0.0619978
1172		SL1344_1188	0.530479	0.0284944	0.0868947
1173		SL1344_1189	0.406383	0.230437	0.385458
1174		SL1344_1190	0.0806029	0.740503	0.838908
1175		SL1344_1191	0.650517	0.00190588	0.0111771
1176		SL1344_1192	1.05922	0.000324551	0.00290259
1177		SL1344_1193	0.870532	0.0142987	0.0523786
1178		SL1344_1194	1.34542	0.0105041	0.0419026
1179		SL1344_1195	0.60147	0.0751108	0.176106
1180		SL1344_1196	0.998692	0.000900652	0.00637384
1181		SL1344_1197	0.984853	0.00329118	0.017139
tRNA10	tRNA	SL1344_tRNA_23	2.35883	0.121704
1182	zinT	SL1344_1198	0.337208	0.0885002	0.197582
1183	aadA	SL1344_1199	0.334605	0.198097	0.347831
1184		SL1344_1200	1.43364	0.000718925	0.00544558
1185		SL1344_1201	0.661493	0.00113682	0.00760633
1186		SL1344_1202	0.876671	0.0218947	0.0720469
1187	SL1344_RS06295	SL1344_1203	1.08006	0.000715847	0.00543158
1188		SL1344_1204	0.699603	0.0319816	0.0944688
1189	leuE	SL1344_1205	0.381361	0.0581824	0.146735
1190		SL1344_1207	0.93754	0.0118597	0.0457009
1191		SL1344_1208	1.15273	0.00922281	0.0384226
1192		SL1344_1210	0.790142	0.0593804	0.14916
1193		-	0.725206	0.235196	0.390103
1194	yaoF	SL1344_1211	-0.59122	0.215203	0.367866
1195		SL1344_1212	-0.103318	0.720956	0.828884
1196	yeaO	SL1344_1213	0.382027	0.131194	0.263343
1197		SL1344_1214	0.502838	0.0260512	0.081706
1198		SL1344_1215	0.123147	0.639709	0.772057
1199		SL1344_1216	0.720442	0.0328325	0.0962532
1200		-	1.19176	0.00891717	0.0375747
1201	yeaK	SL1344_1217	0.269006	0.389148	0.549209
1202		SL1344_1218	0.913472	0.0229621	0.0745044
1203		-	-0.123285	0.688907	0.806064
1204	yeaH	SL1344_1219	-0.0427845	0.882254	0.935422
1205	yeaG	SL1344_1220	-0.230694	0.487109	0.63868
1206	mipA	SL1344_1221	0.302293	0.282264	0.440919
1207		SL1344_1222	1.19863	0.00112908	0.00756603
1208		SL1344_1223	0.0224437	0.929133	0.959395
1209		SL1344_1224	0.345305	0.0767454	0.178749
1210	gapA	SL1344_1225	-0.159631	0.635765	0.76894
1211	msrB	SL1344_1226	0.422639	0.0564712	0.143485
1212		SL1344_1227	0.376008	0.0606498	0.151107
1213	pncA	SL1344_1228	-0.692277	0.0161525	0.0573401
1214	ansA	SL1344_1229	-0.372342	0.178988	0.325004
1215	sppA	SL1344_1230	-0.509041	0.0591989	0.148789
1216		SL1344_1231	-1.01883	0.00522288	0.0245887
1217	selD	SL1344_1232	-1.17637	0.000287682	0.00264667
1218	topB	SL1344_1233	-0.602621	0.0215943	0.0712215
1219	gdhA	SL1344_1234	-0.917461	0.000809873	0.00589192
1220		SL1344_1235	0.0926591	0.830742	0.900039
1221		SL1344_1236	-0.0236614	0.955752	0.974087
1222	xthA	SL1344_1237	-0.402528	0.108297	0.229812
1223		SL1344_1238	0.176705	0.73471	0.836422
1224	astA	SL1344_1239	-0.143319	0.796911	0.878252
1225	astD	SL1344_1240	-0.0581228	0.904189	0.946046
1226	astB	SL1344_1241	-0.588705	0.248922	0.405025
1227	astE	SL1344_1242	1.49671	0.0020128	0.011661
1228	spy	SL1344_1243	1.0484	0.000481504	0.00395227
1229	cho	SL1344_1244	0.704282	0.00120773	0.00797209
1230	nadE	SL1344_1245	-0.820769	0.00881244	0.0372377
1231	osmE	SL1344_1246	-0.644559	0.0426313	0.11621
1232	chbB/celA	SL1344_1247	-0.993294	0.0242357	0.0776669
1233	chbC	SL1344_1248	0.365066	0.322821	0.482429
1234	chbA	SL1344_1249	0.247407	0.582464	0.726394
1235	chbR	SL1344_1250	1.11412	6.18899e-05	0.000752909
1236		SL1344_1251	0.615725	0.0428216	0.116585
1237	chbG	SL1344_1252	0.432685	0.0724988	0.171481
1238	katE	SL1344_1253	0.700839	0.0325255	0.0956241
1239	cedA	SL1344_1254	0.617091	0.0365367	0.103493
1240	tcyP	SL1344_1255	-0.756401	0.00933	0.0386367
1241		SL1344_1256	0.713092	0.00952155	0.0392231
1242	hxpB	SL1344_1257	-0.126542	0.638746	0.771105
1243	yniB	SL1344_1258	0.302003	0.289106	0.446153
1244		SL1344_1259	0.00389592	0.989192	0.99324
1245	ghoS	SL1344_1260	0.320285	0.463441	0.619043
1246	pfkB	SL1344_1261	-0.128142	0.651018	0.779528
1247	ydiY	SL1344_1262	0.965666	0.000638877	0.00501116
1248		SL1344_1263	0.156026	0.648809	0.778566
1249		SL1344_1264	2.2729	1.63244e-10	9.24212e-09
1250		SL1344_1265	-0.342057	0.260635	0.418532
1251		SL1344_1330A	1.1794	3.41826e-05	0.000465896
1252		SL1344_1266	1.4596	3.22938e-07	8.48865e-06
1253	thrS	SL1344_1267	0.00490015	0.987483	0.991976
1254	infC	SL1344_1268	0.429978	0.174553	0.319845
1255	rpmI	SL1344_1269	0.482137	0.088108	0.197005
1256	rplT	SL1344_1270	0.425313	0.189376	0.337347
1257	pheM	-	0.577033	0.396225	0.556176
1258	pheS	SL1344_1271	-1.62004	9.26938e-06	0.000158045
1259	pheT	SL1344_1272	-1.32955	4.92536e-05	0.000623221
1260	ihfA/himA	SL1344_1273	0.253316	0.437547	0.595809
1261	btuC	SL1344_1274	0.293963	0.246081	0.402479
1262		SL1344_1275	-0.287505	0.607771	0.747193
1263	btuD	SL1344_1276	-0.132025	0.712117	0.821931
1264		SL1344_1277	0.512062	0.0185297	0.0635128
1265	ydiV	SL1344_1278	0.558784	0.0453127	0.121864
1266		SL1344_1279	-0.519052	0.00527981	0.0248039
1267	hemP	SL1344_1280	-0.216096	0.531673	0.678771
1268	aroH	SL1344_1281	0.41764	0.0774125	0.179734
1269	ppsR	SL1344_1282	0.254656	0.312824	0.470996
1270	ppsA	SL1344_1283	-0.514892	0.0423664	0.115702
1271	fadK	SL1344_1284	0.351846	0.361898	0.523124
1272		SL1344_1285	-1.60584	0.231
1273		SL1344_1286	0.0359534	0.929197	0.959395
1274		SL1344_1287	-1.44307	0.000778604	0.00574969
1275		SL1344_1288	0.777089	0.0275478	0.0853692
1276		SL1344_1289	1.42685	1.91013e-05	0.000296529
1277		SL1344_1290	0.603051	0.0330835	0.0966886
1278		SL1344_1291	1.36454	0.00149169	0.00922714
1279	aroD	SL1344_1292	0.369669	0.154811	0.294952
1280	ydiB	SL1344_1293	1.37694	3.4135e-05	0.000465896
1281		SL1344_1296	1.22861	0.000626841	0.00493428
1282		SL1344_1297	1.78267	1.0185e-06	2.22659e-05
1283	ydiK	SL1344_1298	0.00844572	0.977729	0.98794
1284		SL1344_1299	-1.11732	3.43332e-06	6.6791e-05
1285	menI	SL1344_1300	-0.158043	0.797553	0.878522
1286		SL1344_1301	0.292452	0.333341	0.492649
1287		SL1344_1302	1.23948	1.82267e-07	5.26073e-06
1288	sufA	SL1344_1303	-1.71942	0.000414606	0.00350747
1289	sufB	SL1344_1304	-2.51864	1.19104e-19	3.0939e-17
1290	sufC	SL1344_1305	-2.18439	3.62834e-09	1.54622e-07
1291	sufD	SL1344_1306	-1.51132	4.11184e-13	3.70569e-11
1292	sufS	SL1344_1307	-1.83537	1.54673e-13	1.51785e-11
1293	sufE	SL1344_1308	-1.46411	0.00021712	0.00217416
1294		SL1344_1309	-0.687123	0.000744733	0.0055647
1295		SL1344_1310	0.859183	0.0183917	0.0632537
1296	lpp	SL1344_1311	0.440839	0.15755	0.297834
1297	pykF	SL1344_1312	0.307538	0.329801	0.490041
1298		SL1344_1313	0.647467	0.112375	0.235606
1299		SL1344_1314	0.8406	0.00230838	0.0128547
1300		SL1344_1315	1.20278	0.000112564	0.00125526
1301		SL1344_1316	1.26465	0.00012322	0.00134688
1302	ttrA	SL1344_1317	0.536115	0.062733	0.153819
1303	ttrC	SL1344_1318	0.234512	0.686005	0.804621
1304	ttrB	SL1344_1319	-0.29209	0.706885	0.818244
1305	ttrS	SL1344_1320	-0.989778	0.00163702	0.00993003
1306	ttrR	SL1344_1321	-0.0517642	0.876552	0.931634
1307	fumD	SL1344_1322	-0.74567	0.168872	0.313073
1308		SL1344_1323	-0.365937	0.0552039	0.141391
1309		SL1344_1324	0.633676	0.00505446	0.024004
1310	ssrB	SL1344_1325	0.992029	0.000264313	0.0025319
1311	ssrA	SL1344_1326	1.17791	0.000313738	0.00283327
1312	ssaB (spiC)	SL1344_1327	1.36917	1.41694e-07	4.17146e-06
1313	ssaC (spiA)	SL1344_1328	1.09084	7.68819e-05	0.000900559
1314	ssaD	SL1344_1329	0.404992	0.130157	0.261857
1315	ssaE	SL1344_1330	0.649812	0.155319	0.295272
1316	sseA	SL1344_1331	0.784641	0.0695855	0.166233
1317	sseB	SL1344_1332	0.386642	0.190347	0.338611
1318	sscA	SL1344_1333	-1.19044	0.00209165	0.011903
1319	sseC	SL1344_1334	0.00500916	0.986278	0.991273
1320	sseD	SL1344_1335	0.00980878	0.979157	0.988608
1321	sseE	SL1344_1336	-0.348709	0.332814	0.492528
1322	sscB	SL1344_1337	-0.280511	0.699801	0.812155
1323	sseF	SL1344_1338	-0.382907	0.319789	0.479683
1324	sseG	SL1344_1339	1.09719	0.00094157	0.00654799
1325	ssaG	SL1344_1340	0.915383	0.148594	0.285425
1326	ssaH	SL1344_1341	0.325832	0.446739	0.602934
1327	ssaI	SL1344_1342	0.425126	0.262882	0.420916
1328	ssaJ	SL1344_1343	0.30287	0.246715	0.402975
1329	SL1344_1344	SL1344_1344	0.0059195	0.98221	0.990594
1330	ssaK	SL1344_1345	1.05682	0.000202075	0.00205614
1331	ssaL	SL1344_1346	0.214316	0.420028	0.577653
1332	ssaM	SL1344_1347	0.877759	0.00425714	0.0210286
1333	ssaV	SL1344_1348	0.55974	0.0188431	0.0642062
1334	ssaN	SL1344_1349	-1.20848	0.000216129	0.00216915
1335	ssaO	SL1344_1350	0.566782	0.113539	0.236811
1336	ssaP	SL1344_1351	0.606605	0.217303	0.370076
1337	ssaQ	SL1344_1352	0.423172	0.116911	0.241931
1338	ssaR	SL1344_1353	0.632468	0.0688331	0.165199
1339	ssaS	SL1344_1354	0.859814	0.0554262	0.141752
1340	ssaT	SL1344_1355	1.48872	0.000171188	0.00178342
1341	ssaU	SL1344_1356	1.2396	0.00142807	0.00897062
tRNA11	tRNA	SL1344_tRNA_25	0.857601	0.00571561	0.0265406
1342	mdtK	SL1344_1357	0.23607	0.256511	0.413564
1343		SL1344_1358	-0.0950717	0.689803	0.806126
1344	cfa	SL1344_1359	0.648495	0.00132287	0.00851816
1345		SL1344_1360	-1.57603	1.30393e-05	0.000210922
1346		SL1344_1361	-0.0904664	0.738853	0.838544
1347	purR	SL1344_1362	0.0690869	0.792174	0.874779
1348		SL1344_1362A	0.908673	0.0233585	0.0754878
1349	sodB	SL1344_1363	0.283762	0.266698	0.425023
1350		SL1344_1364	0.760199	0.00135032	0.00860516
1351	grxD	SL1344_1365	0.482382	0.0534555	0.138533
1352	rnt	SL1344_1366	0.383428	0.080715	0.184587
1353	gloA	SL1344_1367	0.0501147	0.873481	0.92936
1354		SL1344_1368	0.42226	0.10489	0.225179
1355		SL1344_1369	1.08342	0.00102871	0.00704311
1356		SL1344_1370	0.28951	0.632297	0.765832
1357		SL1344_1371	0.22543	0.301535	0.45964
1358	sodC	SL1344_1372	-0.142938	0.60997	0.747984
1359		SL1344_1373	-0.122253	0.708651	0.820074
1360		SL1344_1374	0.421807	0.126764	0.25702
1361		SL1344_1375	1.23132	0.000267593	0.00254675
1362	slyA	SL1344_1376	0.139207	0.464363	0.620086
1363	slyB	SL1344_1377	-0.341899	0.229305	0.384097
1364	anmK	SL1344_1378	-0.408688	0.0896059	0.199546
1365	mliC	SL1344_1379	0.168474	0.611592	0.749179
1366	pdxH	SL1344_1380	0.0062785	0.976977	0.987713
1367	tyrS	SL1344_1381	0.126962	0.671552	0.793995
1368	pdxY	SL1344_1382	-0.361777	0.163447	0.306003
1369	gstA	SL1344_1383	-2.17072	1.26736e-12	1.05597e-10
1370	dtpA/tppB	SL1344_1384	-0.352047	0.120331	0.247032
1371	nth	SL1344_1385	0.0227298	0.951543	0.971465
1372		SL1344_1386	0.124129	0.694319	0.808498
1373	rsxG	SL1344_1387	0.22205	0.535727	0.683353
1374	rsxD	SL1344_1388	0.566218	0.069443	0.166219
1375	rsxC	SL1344_1389	0.566358	0.0401303	0.111079
1376	rsxB	SL1344_1390	0.388818	0.153202	0.292242
1377	rsxA	SL1344_1391	0.477566	0.0105977	0.042086
1378	ydgK	SL1344_1392	0.409032	0.109767	0.231707
1379	ydgT	SL1344_1393	0.289424	0.271424	0.430845
1380	blr	SL1344_1393A	0.793142	0.0168242	0.0591999
1381		SL1344_1394	-0.500372	0.0298062	0.0900302
1382	add	SL1344_1395	-0.0158112	0.946692	0.968626
1383		SL1344_1396	-1.01055	0.000221817	0.00219629
1384	manA	SL1344_1397	-1.237	5.56231e-05	0.000684211
1385	fumB/fumA	SL1344_1398	-1.2383	2.22468e-06	4.56939e-05
1386	fumC	SL1344_1400	-0.951982	0.000730319	0.00549419
1387	tus	SL1344_1401	0.0158293	0.965725	0.98081
1388	rstB	SL1344_1402	-0.328396	0.280184	0.440143
1389		SL1344_1403	0.320251	0.303983	0.462214
1390	ompC	SL1344_1404	0.997716	0.001417	0.00891379
1391	rstA	SL1344_1405	0.387133	0.0746088	0.175378
1392		SL1344_1406	1.05454	0.0139385	0.0514651
1393		SL1344_1407	0.845565	0.00235758	0.0130408
1394		SL1344_1408	0.14176	0.518689	0.667403
1395	pntA	SL1344_1409	-1.20591	0.000143275	0.00152826
1396	pntB	SL1344_1410	-0.513426	0.0857813	0.193271
1397		SL1344_1411	0.863921	0.0262201	0.0820608
1398	mdtJ	SL1344_1412	0.846356	0.0255367	0.0802062
1399	mdtI	SL1344_1413	0.270185	0.370989	0.530534
1400		SL1344_1414	0.443699	0.0762413	0.178327
1401		SL1344_1415	1.84371	0.000658381	0.00510072
1402		SL1344_1416	0.830429	0.0199181	0.0669393
1403		SL1344_1417	1.04145	0.00139801	0.00881944
1404		SL1344_1418	0.0359693	0.868809	0.925835
1405	bioD	SL1344_1419	0.964456	0.000806978	0.00589027
1406	clcB	SL1344_1420	0.476538	0.118642	0.244709
1407	osmV	SL1344_1421	0.372461	0.230698	0.385603
1408	osmW	SL1344_1422	0.172744	0.667918	0.791819
1409	osmX	SL1344_1423	0.282494	0.550971	0.696208
1410	osmY	SL1344_1424	-0.174033	0.713037	0.822373
1411	dmsD	SL1344_1425	0.392051	0.115733	0.240394
1412		SL1344_1426	0.199747	0.485306	0.637641
1413	dmsB	SL1344_1427	0.267572	0.737254	0.83759
1414		SL1344_1428	0.504181	0.224342	0.378531
1415		SL1344_1429	0.777437	0.0156921	0.0561998
1416		SL1344_1430	0.0107555	0.968673	0.982692
1417	ynfC	SL1344_1431	0.92831	0.000330485	0.00293646
1418	speG	SL1344_1432	0.278957	0.155706	0.29536
1419		SL1344_1433	-0.00667497	0.980217	0.989176
1420	ynfA	SL1344_1434	0.288996	0.710939	0.821378
1421	rspA	SL1344_1435	-0.79899	0.210355	0.362932
1422		SL1344_1436	1.26773	0.00795678	0.034482
1423		SL1344_1438	0.36167	0.148118	0.285005
1424	ydfZ	SL1344_1439	0.418048	0.416905	0.57479
1425		SL1344_1440	0.17756	0.477506	0.630393
1426	ydfG	SL1344_1441	-0.578367	0.017177	0.0601581
1427	dcp	SL1344_1442	-0.806523	0.00166827	0.0100781
1428		SL1344_1443	1.51655	0.000112507	0.00125526
1429		SL1344_1444	1.13573	7.30733e-05	0.000862812
1430		SL1344_1445	0.927966	0.0378202	0.106243
1431	mgtS	-	0.69891	0.138911	0.273608
1432	ydeE	SL1344_1446	0.496967	0.139869	0.274882
1433	eamA	SL1344_1447	0.156352	0.641863	0.772868
1434	marB	SL1344_1448	1.09694	0.00181148	0.0107232
1435	marA	SL1344_1449	0.905148	0.000819464	0.0059519
1436	marR	SL1344_1450	1.58742	2.23811e-07	6.37643e-06
1437		SL1344_1451	-0.762214	0.00488275	0.0234372
1438		SL1344_1452	0.859627	0.00204003	0.0117149
1439		SL1344_1453	0.111567	0.677788	0.799656
1440	sad	SL1344_1454	-0.205281	0.602796	0.743353
1441	glsB	SL1344_1455	0.278289	0.373678	0.532825
1442		SL1344_1456	0.552017	0.19223	0.341055
1443		SL1344_1457	1.03418	1.31718e-05	0.000212287
1444		SL1344_1458	0.734394	0.0100117	0.040376
1445	ompC	SL1344_1459	1.28891	0.00011182	0.00125526
1446	hypA	SL1344_1460	1.20828	0.0458782	0.123085
1447		SL1344_1461	0.280529	0.609114	0.747984
1448		SL1344_1462	-1.16746	0.00305562	0.0161794
1449		SL1344_1463	-1.58133	0.011208	0.043995
1450	hypC	SL1344_1464	-1.48148	0.0696776	0.166233
1451	hybD	SL1344_1465	-1.31452	0.00180134	0.0106775
1452	cybH	SL1344_1466	-0.208429	0.510999	0.659828
1453		SL1344_1467	-1.05301	0.00680424	0.0305361
1454		SL1344_1468	0.752962	0.0243263	0.077835
1455		SL1344_1469	1.01785	0.000929767	0.0065069
1456		SL1344_1470	0.208727	0.453643	0.609272
1457		SL1344_1471	0.316923	0.286956	0.444162
1458		SL1344_1472	0.373398	0.482915	0.635634
1459		SL1344_1473	1.00717	0.00217824	0.0122552
1460		SL1344_1474	1.31396	0.000418774	0.00352514
1461		SL1344_1475	0.707796	0.0209947	0.0696042
1462		SL1344_1476	0.698365	0.00359954	0.0183984
1463		SL1344_1477	0.932281	0.206962	0.359271
1464		SL1344_1478	0.668649	0.0166064	0.0584799
1465		SL1344_1479	0.8245	0.000866612	0.00620253
1466		SL1344_1480	1.14009	0.00138015	0.00873171
1467		-	1.81437	8.53002e-06	0.000147143
1468		SL1344_1481	1.14068	0.00806002	0.0348952
1469		SL1344_1482	0.978594	0.000952613	0.00661437
1470		SL1344_1484	1.15017	0.00150315	0.00926325
1471		SL1344_1485	0.457808	0.142127	0.277838
1472	nhaC	SL1344_1486	0.422521	0.28012	0.440143
1473		SL1344_1487	0.211753	0.594651	0.737842
1474	glgX	SL1344_1488	-0.416457	0.190302	0.338611
1475	treY	SL1344_1489	-0.786954	0.0530666	0.137926
1476	treZ	SL1344_1490	-0.156322	0.740978	0.839219
1477		SL1344_1491	1.89932	0.000120447	0.0013271
1478	hdeB	SL1344_1492	0.984547	0.00017859	0.0018513
1479		SL1344_1493	0.165139	0.635362	0.768701
1480	bdm	SL1344_1494	0.91353	0.00895925	0.03768
1481	sra	SL1344_1495	0.486364	0.0866468	0.194153
1482		SL1344_1496	0.290102	0.234083	0.388905
1483	adhP	SL1344_1497	-0.744307	0.0205715	0.0686651
1484	fdnI	SL1344_1498	0.417262	0.154334	0.294274
1485	fdxH	SL1344_1499	-0.145727	0.668418	0.7922
1486	fdnG	SL1344_1500	0.00327098	0.989866	0.993486
1487	yddG	SL1344_1502	0.424016	0.377334	0.536134
1488	ompD	SL1344_1503	-0.641863	0.0344191	0.0995783
1489		SL1344_1504	0.0851495	0.780876	0.868053
1490	smvA	SL1344_1505	-0.318331	0.165996	0.308907
1491		SL1344_1506	0.568746	0.0190959	0.064764
1492		SL1344_1507	1.26401	0.000269812	0.00256209
1493		SL1344_1508	0.0470291	0.893062	0.939886
1494	narH	SL1344_1509	-0.488921	0.256768	0.413687
1495	narW	SL1344_1510	0.705081	0.341393	0.500529
1496	narI	SL1344_1511	0.219374	0.710693	0.821378
1497		SL1344_1512	-0.900314	0.00700729	0.0311937
1498	nhoA	SL1344_1513	-0.361757	0.129049	0.260404
1499	steA	SL1344_1514	-0.0271621	0.896928	0.942116
1500	ansP	SL1344_1515	0.159415	0.59693	0.739631
1501		SL1344_1516	0.323391	0.685722	0.804621
1502		SL1344_1517	-0.761122	0.000120509	0.0013271
1503		SL1344_1518	0.657954	0.0602594	0.150885
1504	mcbR	SL1344_1519	0.753818	0.00262393	0.0142175
1505		SL1344_1520	-0.227851	0.345142	0.504351
1506	mddA	SL1344_1521	-0.0328683	0.919506	0.954971
1507		SL1344_1522	0.0556531	0.858915	0.9204
1508	ydcY	SL1344_1523	-0.0813387	0.823542	0.896469
1509		SL1344_1524	-0.452187	0.174132	0.319339
1510		SL1344_1525	0.366782	0.0746793	0.17539
1511		SL1344_1526	0.248339	0.169701	0.31395
1512		SL1344_1527	0.795777	0.00870739	0.0370583
1513	yncL	-	0.553489	0.0118599	0.0457009
1514	patD	SL1344_1528	-0.579902	0.0390972	0.10893
1515		SL1344_1529	-0.178862	0.431191	0.589699
1516	pdgL	SL1344_1530	-0.00706272	0.983012	0.990736
1517	SL1344_1530A	SL1344_1530A	0.523742	0.142317	0.277999
1518	ugtL	SL1344_1531	0.992381	0.00313344	0.0164806
1519	sifB	SL1344_1532	1.31561	8.69207e-08	2.66557e-06
1520		SL1344_1533	1.60803	0.00208675	0.0118904
1521		SL1344_1534	0.699389	0.00172204	0.0103042
1522		SL1344_1535	0.932057	0.000698537	0.00535997
1523		SL1344_1536	0.295201	0.284586	0.44256
1524		SL1344_1537	0.577263	0.0120519	0.0461751
1525	tehB	SL1344_1538	0.238675	0.3254	0.485396
1526	tehA	SL1344_1539	0.0119741	0.956855	0.974734
1527		SL1344_1540	0.425426	0.381372	0.541002
1528	rimL	SL1344_1541	0.312557	0.372226	0.531441
1529		SL1344_1542	0.321237	0.330356	0.490206
1530		SL1344_1543	0.54243	0.39149	0.551282
1531		SL1344_1544	0.244474	0.593109	0.73655
1532	sgcQ	SL1344_1545	-0.993397	0.0228793	0.0742904
1533		SL1344_1546	0.369267	0.359581	0.520456
1534		SL1344_1547	-0.228585	0.734964	0.836495
1535		SL1344_1548	0.526522	0.2541	0.411028
1536	aac(6')	SL1344_1549	0.450363	0.36997	0.529934
1537		SL1344_1550	1.13546	0.000251103	0.00243708
1538		SL1344_1551	1.78977	7.26844e-06	0.00012839
1539		SL1344_1552	0.296154	0.143036	0.279119
1540		SL1344_1553	0.0315987	0.886571	0.937524
1541		SL1344_1554	0.540328	0.167171	0.31057
1542	ydcI	SL1344_1555	0.504192	0.118335	0.244191
1543	trg	SL1344_1556	0.949782	0.0190188	0.0646509
1544		SL1344_1557	0.574483	0.00919155	0.0383285
1545		SL1344_1558	0.447291	0.0859436	0.193405
1546	steB	SL1344_1559	0.957567	4.90401e-05	0.000622301
1547	SL1344_RS08120	SL1344_1560	1.61747	2.00493e-05	0.000309573
1548	sseJ	SL1344_1561	1.18155	0.000292825	0.00268839
1549		SL1344_1562	1.51077	0.000960094	0.00663912
1550		SL1344_1563	1.33516	3.6062e-05	0.000485518
1551		SL1344_1564	1.02654	0.0162157	0.0573787
1552		SL1344_1565	1.1462	0.000157775	0.00167083
1553		SL1344_1566	1.64107	1.06456e-07	3.17641e-06
1554		SL1344_1567	1.27808	9.50007e-06	0.000160737
1555		SL1344_1568	0.772579	1.91374e-05	0.000296529
1556	cybB	SL1344_1569	0.47967	0.0401453	0.111079
1557		SL1344_1570	0.334023	0.211283	0.36361
1558	hrpA	SL1344_1571	0.388918	0.0855318	0.193004
1559	azoR	SL1344_1572	0.371895	0.304006	0.462214
1560		SL1344_1573	-0.0878154	0.781366	0.868053
1561		SL1344_1574	0.22173	0.685834	0.804621
1562		SL1344_1575	0.481318	0.600667	0.741764
1563		SL1344_1576	-0.110926	0.59586	0.738719
1564	ldhA	SL1344_1577	-0.0215381	0.922182	0.956401
1565	hslJ	SL1344_1578	0.117199	0.717721	0.826167
1566		SL1344_1579	-0.589559	0.279635	0.440082
1567		SL1344_1580	3.43874	0.0636129
1568	nifJ	SL1344_1581	0.277026	0.193845	0.34246
1569	uspF	SL1344_1582	0.947367	0.0187533	0.0640979
1570		SL1344_1583	1.01475	0.00393655	0.019665
1571	ttcA	SL1344_1585	-0.00253456	0.993454	0.995105
1572	dbpA	SL1344_1586	-0.288774	0.341097	0.500426
1573	zntB	SL1344_1587	-0.093668	0.75116	0.847935
1574		SL1344_1588	0.894812	1.90889e-05	0.000296529
1575	smrA	SL1344_1589	0.357316	0.119268	0.245657
1576	ogt	SL1344_1590	-0.0699213	0.805831	0.884551
1577	fnr	SL1344_1591	0.582592	0.0279364	0.0860266
1578	uspE	SL1344_1592	0.403193	0.00874301	0.0371242
1579		SL1344_1593	0.723796	0.00999758	0.0403558
1580		SL1344_1594	1.12191	0.000478606	0.0039358
1581		SL1344_1595	0.119674	0.658239	0.785617
1582		SL1344_1596	0.868696	0.000637003	0.00500535
1583		SL1344_1597	1.24208	1.52093e-06	3.2136e-05
1584		SL1344_1598	1.73549	2.10296e-11	1.38607e-09
1585		SL1344_1599	1.3551	0.000183202	0.00189466
1586		SL1344_1600	1.28739	0.00023563	0.00230719
1587		SL1344_1602	0.611071	0.0502153	0.132152
1588		SL1344_1603	-0.130638	0.848684	0.913754
1589		SL1344_1604	0.6656	0.079863	0.183395
1590	bdcA	SL1344_1605	-0.887995	0.00171352	0.0102811
1591		SL1344_1606	0.623958	0.0153128	0.0551561
1592		SL1344_1607	0.57996	0.0766076	0.178522
1593		SL1344_1608	0.58851	0.0482835	0.128601
1594		SL1344_1609	0.742922	6.33736e-06	0.000114696
1595	mpaA/ycjI	SL1344_1610	-0.00414034	0.986883	0.991599
1596	ycjG	SL1344_1611	0.187932	0.364822	0.526025
1597	tpx	SL1344_1612	0.114237	0.666302	0.790752
1598	tyrR	SL1344_1613	0.450463	0.0176747	0.0613611
1599		SL1344_1614	0.425963	0.0245023	0.0781461
1600		SL1344_1615	0.408773	0.0103304	0.0414343
1601	pspE	SL1344_1616	0.799838	0.00736729	0.0325015
1602	pspD	SL1344_1617	0.415106	0.151973	0.290273
1603	pspC	SL1344_1618	0.240094	0.426691	0.58427
1604	pspB	SL1344_1619	0.342548	0.23708	0.392224
1605	pspA	SL1344_1620	0.372382	0.180164	0.325875
1606	pspF	SL1344_1621	0.721227	0.00352092	0.0180376
1607	sapA	SL1344_1622	0.273338	0.159383	0.300618
1608	sapB	SL1344_1623	0.175482	0.603249	0.743496
1609	sapC	SL1344_1624	-0.470967	0.204734	0.356508
1610	sapD	SL1344_1625	0.490213	0.0236166	0.0762362
1611	sapF	SL1344_1626	0.537487	0.0561416	0.142894
1612		SL1344_1627	0.877093	0.00106218	0.00721628
1613	steC	SL1344_1628	0.467769	0.0674296	0.162894
1615		SL1344_1630	0.790871	0.025013	0.0791809
1616	fabI	SL1344_1631	-0.182668	0.60066	0.741764
1617		SL1344_1632	0.232603	0.572103	0.715494
1618		SL1344_1633	-0.116822	0.692473	0.807489
1619	pdeR	SL1344_1634	0.73154	0.00877042	0.0372048
1620		SL1344_1635	0.844376	0.00756612	0.0331797
1621		SL1344_1636	0.37653	0.0905352	0.201311
1622	osmB	SL1344_1637	-0.550713	0.110607	0.232924
1623	yciH	SL1344_1638	0.0552178	0.899608	0.944075
1624	pyrF	SL1344_1639	0.205424	0.56939	0.713823
1625	lapB	SL1344_1640	0.442898	0.0179686	0.0620886
1626		SL1344_1641	-0.136398	0.661201	0.787875
1627	pgpB	SL1344_1642	-0.68298	0.0393443	0.109342
1628	ribA	SL1344_1643	0.344588	0.170778	0.315019
1629	acnA	SL1344_1644	0.238193	0.240604	0.396311
1630		-	0.846228	0.00118169	0.0078708
1631	ymiA	SL1344_1644A	0.919254	0.0139136	0.0514162
1632	cysB	SL1344_1645	-0.195929	0.36124	0.522343
1633	topA	SL1344_1646	0.152021	0.573911	0.717145
1634	yciN	SL1344_1647	0.647185	0.019472	0.0657907
1635	sohB	SL1344_1648	-0.928768	0.00373471	0.0189787
1636		SL1344_1649	-0.213264	0.427457	0.585136
1637	cobO/btuR	SL1344_1650	0.017844	0.943793	0.96678
1638	rluB	SL1344_1651	0.131875	0.664997	0.789841
1639		SL1344_1652	0.209994	0.398674	0.558371
1640	yciV	SL1344_1653	-0.330161	0.239505	0.395202
1641	trpL	-	1.08095	0.217347
1642		SL1344_1654	-2.0998	1.7538e-05	0.000275614
1643	trpD	SL1344_1655	-2.7965	7.29572e-09	2.90251e-07
1644	trpCF	SL1344_1656	-2.96357	3.47972e-17	5.91017e-15
1645	trpB	SL1344_1657	-2.49292	4.50833e-16	5.53021e-14
1646	trpA	SL1344_1658	-0.65028	0.0104849	0.0418639
1647		SL1344_1659	0.897401	0.00387465	0.0193996
1648		SL1344_1660	1.3763	0.00170716	0.0102569
1649		SL1344_1661	1.07204	0.00917151	0.0383173
1650	katN	SL1344_1662	0.429345	0.151865	0.290192
1651	ompW	SL1344_1663	0.308651	0.279862	0.440125
1652		SL1344_1664	0.496801	0.0600028	0.150382
1653		SL1344_1665	0.1983	0.334363	0.493639
1654		SL1344_1666	0.376583	0.100293	0.217638
1655	yciA	SL1344_1667	0.454592	0.0638693	0.155741
1656	tonB	SL1344_1668	0.478239	0.0771597	0.17937
1657		SL1344_1669	0.440556	0.0393099	0.109342
1658		SL1344_ncRNA_44	0.360408	0.23226	0.387041
1659	cls	SL1344_1670	-0.14525	0.608177	0.74734
1660		SL1344_1671	0.0224336	0.951886	0.971465
1661		SL1344_1672	0.653953	0.0144078	0.0526696
1662	oppF	SL1344_1673	0.25443	0.358304	0.519287
1663		SL1344_1674	-0.684275	0.0421502	0.115254
1664	oppC	SL1344_1675	-0.803979	0.0431197	0.117251
1665	oppB	SL1344_1676	-0.837144	0.0611815	0.15153
1666	oppA	SL1344_1677	0.102575	0.731227	0.835248
1667		SL1344_1679	1.19026	0.00160293	0.00975003
1668	adhE	SL1344_1680	-0.78879	0.000254632	0.00246591
1669	tdk	SL1344_1681	0.432952	0.0436082	0.118289
1670	hns	SL1344_1682	0.409526	0.208012	0.360533
1671	galU	SL1344_1683	0.21146	0.499719	0.650528
1672	rssB	SL1344_1684	-0.257335	0.339004	0.49855
1673	rssA	SL1344_1685	-0.306685	0.180864	0.326398
1674		SL1344_1686	0.160881	0.563824	0.708349
1675	purU	SL1344_1687	0.329335	0.079639	0.18317
tRNA12	tRNA	SL1344_tRNA_27	0.628516	0.00967166	0.0395762
1676		SL1344_1688	0.958916	0.00752979	0.0330861
1677	narI	SL1344_1689	0.738201	0.0799551	0.183419
1678	narJ	SL1344_1690	-0.617611	0.255191	0.412466
1679	narH	SL1344_1691	-0.429955	0.27751	0.438299
1680		SL1344_1692	0.109622	0.728025	0.833538
1681	narK	SL1344_1693	0.327719	0.453503	0.60927
1682	narX	SL1344_1694	0.612285	0.0136516	0.0507027
1683	narL	SL1344_1695	0.31806	0.310944	0.46901
1684		SL1344_1696	-0.341809	0.135279	0.269338
1685		SL1344_1697	0.0732268	0.759229	0.852229
1686	chaB	SL1344_1698	0.0444118	0.93525	0.961598
1687	chaA	SL1344_1699	0.452288	0.0299369	0.0903633
1688	kdsA	SL1344_1700	0.186115	0.482385	0.635127
1689		SL1344_1701	0.423659	0.191975	0.340877
1690		SL1344_1702	1.20679	0.0388535	0.108425
1691	prmC	SL1344_1703	-0.935336	0.0378954	0.106387
1692	prfA	SL1344_1704	-0.164418	0.620139	0.757227
1693	hemA	SL1344_1705	-0.299314	0.194044	0.342622
1694	lolB	SL1344_1706	-0.858975	0.00550883	0.0257156
1695	ispE	SL1344_1707	-0.280951	0.285336	0.442764
1696	prs	SL1344_1708	-0.876627	0.0096747	0.0395762
1697	dauA	SL1344_1709	-0.217919	0.445539	0.602001
1698	ychH	SL1344_1710	1.12376	0.137278	0.271726
1699	pth	SL1344_1711	1.86513	8.80316e-12	6.17059e-10
1700	ychF	SL1344_1712	0.485192	0.107194	0.22835
1701		SL1344_1713	1.0655	8.59208e-06	0.000147637
1702		SL1344_1714	-0.70435	0.368024	0.52877
1703	hyaB	SL1344_1715	-0.131981	0.760856	0.852777
1704	hyaC	SL1344_1716	-0.615673	0.448328	0.60434
1705		SL1344_1717	0.268182	0.741158	0.839219
1706	hyaE	SL1344_1718	-0.57631	0.762533
1707		SL1344_1719	0.679342	0.208976	0.361717
1708	appC	SL1344_1720	0.956584	0.0320742	0.094587
1709	appB	SL1344_1721	0.631775	0.093631	0.206835
1710	cbdX	SL1344_1722	0.998631	0.0338501	0.0984729
1711		SL1344_1723	-0.924685	0.00212753	0.0120297
1712		SL1344_1724	-0.552571	0.0981175	0.213758
1713		SL1344_1725	-0.0179325	0.977388	0.987903
1714	ycgR	SL1344_1726	0.373858	0.195433	0.344648
1715	emtA	SL1344_1727	-0.261961	0.440093	0.597433
1716	ldcA	SL1344_1728	-0.500066	0.0585423	0.147475
1717	cvrA	SL1344_1729	-0.46098	0.0207573	0.0690763
1718	dadX	SL1344_1730	-1.95867	1.26831e-08	4.65956e-07
1719	dadA	SL1344_1731	-0.947166	0.00132903	0.00853051
1720	ycgB	SL1344_1732	0.571656	0.119103	0.245546
1721	fadR	SL1344_1733	-0.317651	0.15496	0.295086
1722	nhaB	SL1344_1734	0.41515	0.0373977	0.105391
1723	dsbB	SL1344_1735	0.289253	0.195915	0.345097
1724		SL1344_1736	0.903316	0.00934419	0.0386367
1725		SL1344_1737	0.638913	0.147191	0.283964
1726		SL1344_1738	0.934667	0.00223356	0.012517
1727		SL1344_1739	0.181266	0.467026	0.622889
1728	ycgM	SL1344_1740	-0.601253	0.00768447	0.0335322
1729	ycgL	SL1344_1741	0.196496	0.559277	0.704482
1730	minC	SL1344_1742	0.367917	0.109758	0.231707
1731	minD	SL1344_1743	-0.259544	0.336067	0.495462
1732	minE	SL1344_1744	0.767276	0.000529579	0.00428319
1733	rnd	SL1344_1745	0.492382	0.0445871	0.120206
1734	tnpA	SL1344_1746	0.613342	0.00617066	0.028238
1735	fadD	SL1344_1747	0.00374668	0.986334	0.991273
1736		SL1344_1748	-0.0933671	0.74274	0.840364
1737	tsaB	SL1344_1749	-0.320869	0.410563	0.568478
1738		SL1344_1750	0.36456	0.105306	0.225776
1739	yoaB	SL1344_1751	-0.399013	0.14752	0.284103
1740	yoaA	SL1344_1752	0.603605	0.182141	0.328567
1741	pabB	SL1344_1753	-0.522843	0.0444654	0.119951
1742		SL1344_1754	-0.751196	0.036235	0.102903
1743	sdaA	SL1344_1755	-0.258299	0.344761	0.503961
1744		SL1344_1756	0.247343	0.578177	0.721863
1745	yoaE	SL1344_1757	-1.0159	5.35821e-05	0.000666031
1746	manX	SL1344_1759	-1.55231	3.69733e-08	1.25595e-06
1747	manY	SL1344_1760	-3.35351	5.96288e-19	1.3166e-16
1748		SL1344_1761	-2.75397	5.00164e-16	5.96952e-14
1749		SL1344_1762	0.474141	0.330356	0.490206
1750	mntP	SL1344_1763	0.913434	0.000161042	0.00169729
1751	rlmA	SL1344_1764	0.600176	0.0101197	0.040737
1752	ftsI2	SL1344_1765	0.548352	0.0342207	0.0991591
1753	cspE (cspC?)	SL1344_1766	0.60833	0.0323317	0.0951844
1754	yobF	SL1344_1767	0.585329	0.0161379	0.0573401
1755	SL1344_RS09185	SL1344_1768	0.294822	0.22844	0.382989
1756	mgrB (yobG)	SL1344_1769	0.304676	0.429751	0.587912
1757	SL1344_RS09195	SL1344_1770	0.509312	0.0559552	0.142666
1758	kdgR	SL1344_1771	0.544181	0.031244	0.0930996
1759		SL1344_1772	0.489385	0.0819815	0.186844
1760	htpX	SL1344_1773	0.179548	0.517196	0.66626
1761	prc	SL1344_1774	0.0757055	0.790537	0.873595
1762	proQ	SL1344_1775	0.229619	0.481197	0.634319
1763	yebR	SL1344_1776	-0.22297	0.469969	0.62587
1764	yebS	SL1344_1777	-0.476411	0.0273091	0.0849273
1765		SL1344_1778	-0.470535	0.0227904	0.0740564
1766	rsmF	SL1344_1779	0.325955	0.218779	0.371444
1767		SL1344_1780	-0.347609	0.436255	0.594599
1768		SL1344_1781	0.129843	0.862664	0.922667
1769	pphA	SL1344_1782	0.604583	0.0306103	0.0918308
1770		SL1344_1783	0.15559	0.641497	0.772868
1771	sopE2	SL1344_1784	0.987063	4.83941e-05	0.000617654
1772		SL1344_1785	1.69196	5.14598e-08	1.72156e-06
1773		SL1344_1786	0.479731	0.034433	0.0995783
1774		SL1344_1787	0.625691	0.0114962	0.0448871
1775		SL1344_1789	1.11261	0.012087	0.0461963
1776	pagO	SL1344_1793	0.827138	0.0302827	0.0910955
1777		SL1344_1794	1.01058	0.00825144	0.0355843
1778		SL1344_1795	0.9013	0.0114932	0.0448871
1779		-	0.843503	0.112484	0.235606
1780		-	1.32471	0.000909369	0.00641498
1781		SL1344_1799	1.11267	2.13937e-05	0.000324655
1782		SL1344_1800	0.853807	0.00975299	0.0398052
1783		-	2.35718	0.00907012	0.0380738
1784		SL1344_1802	0.458103	0.0945164	0.207934
1785		SL1344_1803	0.564145	0.234314	0.388997
1786		SL1344_1807	-0.0796719	0.809424	0.886512
1787	copD	SL1344_1808	-0.273003	0.272553	0.43217
1788	yobA	SL1344_1809	-0.127789	0.682566	0.802735
1789		SL1344_1810	0.0179487	0.965929	0.98081
1790		SL1344_1811	0.890932	0.00873548	0.0371242
1791	exoX	SL1344_1812	0.584749	0.00634494	0.0288264
1792	ptrB	SL1344_1813	0.641712	0.00386887	0.0193996
1793		SL1344_1814	0.266853	0.135921	0.269886
1794		SL1344_1815	0.30589	0.218693	0.371441
1795	yebG	SL1344_1816	0.174643	0.650243	0.779218
1796	purT	SL1344_1817	-0.186717	0.510903	0.659828
1797	kdgA	SL1344_1818	-0.333659	0.294457	0.453231
1798	edd	SL1344_1819	-0.0582956	0.793023	0.875497
1799	zwf	SL1344_1820	-0.949361	0.00206676	0.0118223
1800	hexR	SL1344_1821	-0.16352	0.525147	0.672968
1801	pykA	SL1344_1822	-0.67161	0.00609601	0.0279543
1802	lpxM	SL1344_1823	0.0849704	0.726212	0.83211
1803	mepM	SL1344_1824	-0.868583	0.0011246	0.00754747
1804	znuA	SL1344_1825	-1.26985	1.56784e-06	3.29694e-05
1805	znuC	SL1344_1826	0.519334	0.0399273	0.110683
1806	znuB	SL1344_1827	0.580616	0.015715	0.0561998
1807	ruvB	SL1344_1828	-0.182636	0.443089	0.600273
1808	ruvA	SL1344_1829	-0.115087	0.687709	0.805763
1809		SL1344_1832	1.71372	1.87819e-05	0.000294117
1810	ruvC	SL1344_1833	0.358974	0.173989	0.319339
1811		SL1344_1834	-0.203341	0.560187	0.705152
1812	nudB	SL1344_1835	0.543654	0.0419023	0.114932
1813	aspS	SL1344_1836	0.115705	0.718081	0.826224
1814	yecD	SL1344_1837	-0.763619	0.0546551	0.140593
1815	yecE	SL1344_1838	-0.00617896	0.983476	0.990881
1816	yecN	SL1344_1839	0.0320638	0.904635	0.946046
1817	cmoA	SL1344_1840	-0.0640426	0.8548	0.917996
1818	cmoB	SL1344_1841	-0.213385	0.506563	0.657163
1819	cutC	SL1344_1842	-0.563814	0.0241376	0.0774086
1820		SL1344_1843	-0.116109	0.789735	0.873396
1821	argS	SL1344_1844	0.320714	0.278399	0.439232
1822	mrdA	SL1344_1845	1.18852	0.00135951	0.00863828
1823		SL1344_1846	0.337379	0.183411	0.330318
1824	flhe	SL1344_1847	-0.713984	0.120465	0.247032
1825	flhA	SL1344_1848	-0.219	0.411936	0.569718
1826	flhB	SL1344_1849	-0.23076	0.483642	0.636211
1827	cheZ	SL1344_1850	0.0196125	0.957693	0.975068
1828	cheY	SL1344_1851	-0.320918	0.440326	0.597566
1829	cheB	SL1344_1852	0.00872683	0.977872	0.98794
1830	cheR	SL1344_1853	0.123722	0.709556	0.82073
1831	tar/cheM	SL1344_1854	-0.294964	0.228412	0.382989
1832	cheW	SL1344_1855	-0.0981847	0.768469	0.858639
1833	cheA	SL1344_1856	-0.345354	0.273621	0.433397
1834	motB	SL1344_1857	-0.463015	0.170421	0.314873
1835	motA	SL1344_1858	-0.270275	0.255723	0.412897
1836	flhC	SL1344_1859	0.320974	0.178897	0.324973
1837	flhD	SL1344_1860	0.526481	0.0104472	0.0417886
1838	SL1344_RS09635	-	2.22178	0.00212543	0.0120297
1839	uspC	SL1344_1861	-0.0159736	0.978224	0.988068
1840	otsA	SL1344_1862	-0.914941	0.0124976	0.0473322
1841	otsB	SL1344_1863	-0.806985	0.107796	0.22919
1842		SL1344_1864	0.606567	0.0620943	0.152848
1843		SL1344_1865	1.03799	0.00118846	0.00790395
1844		SL1344_1866	0.82239	0.00130641	0.00844672
1845		SL1344_1867	0.424817	0.214131	0.366228
1846	ftnA	SL1344_1868	0.729526	0.00107247	0.00726386
1847		SL1344_1869	1.34097	0.1292	0.260404
1848	tyrP	SL1344_1870	0.368687	0.0751719	0.176106
1849	yecA	SL1344_1871	-0.128071	0.551111	0.696208
1850		SL1344_1872	0.295577	0.237116	0.392224
1851		SL1344_1873	0.308611	0.345259	0.504354
1852		SL1344_1874	1.32307	5.55271e-05	0.000684211
tRNA13	tRNA	SL1344_tRNA_30	0.480578	0.0170193	0.0597909
1853	pgsA	SL1344_1875	-0.586597	0.0328473	0.0962532
1854	uvrC	SL1344_1876	0.612715	0.00332631	0.0172406
1855	uvrY/sirA	SL1344_1877	0.235772	0.294988	0.453541
1856		-	0.758876	0.277814	0.438622
1857	yecF	SL1344_1878	0.625288	0.0282659	0.0865019
1858	sdiA	SL1344_1879	0.86634	0.0133018	0.0497383
1859	yecC	SL1344_1880	-0.725585	0.00607203	0.0278733
1860	tcyL	SL1344_1881	-0.502796	0.250983	0.407506
1861	dcyD	SL1344_1882	-1.09614	0.000257164	0.00248498
1862	tcyJ/fliY	SL1344_1883	-0.418889	0.0574113	0.145372
1863	fliZ	SL1344_1884	-0.73484	0.0139738	0.0515523
1864	fliA	SL1344_1885	-1.21425	0.00088309	0.00626965
1865	tnpA	SL1344_1886	0.700255	0.00463329	0.0226084
1866	fliB	SL1344_1887	0.170325	0.449397	0.605212
1867	fliC	SL1344_1888	-0.581352	0.0748125	0.175543
1868	fliD	SL1344_1889	0.210109	0.346647	0.506019
1869	fliS	SL1344_1890	-0.211766	0.551164	0.696208
1870	fliT	SL1344_1891	0.109628	0.788682	0.872941
1871	amyA	SL1344_1892	0.0449256	0.887393	0.938168
1872		SL1344_1893	-0.296619	0.44966	0.605212
1873	yedE	SL1344_1894	0.293238	0.503136	0.653869
1874	yedF	SL1344_1895	0.929955	0.0172716	0.0602936
1875		SL1344_1896	0.827848	0.013667	0.0507171
1876	fliE	SL1344_1897	-0.985317	0.109152	0.230904
1877	fliF	SL1344_1898	-1.96759	1.39382e-09	6.3455e-08
1878	fliG	SL1344_1899	-0.98586	0.00192343	0.0112353
1879	fliH	SL1344_1900	-2.42783	2.2781e-07	6.40771e-06
1880	fliI	SL1344_1901	-2.23709	2.71431e-10	1.46175e-08
1881	fliJ	SL1344_1902	-0.890417	0.100521	0.217705
1882	fliK	SL1344_1903	-1.06979	0.000806323	0.00589027
1883	fliL	SL1344_1904	-1.05331	0.0208231	0.0691389
1884	fliM	SL1344_1905	-1.06257	0.00205707	0.0117821
1885	fliN	SL1344_1906	-2.41224	5.12518e-05	0.00064481
1886	fliO	SL1344_1907	-1.56587	0.0115317	0.0449166
1887	fliP	SL1344_1908	-0.034385	0.925356	0.95722
1888	fliQ	SL1344_1909	-0.846578	0.164265	0.30698
1889	fliR	SL1344_1910	0.108546	0.804635	0.884013
1890	rcsA	SL1344_1911	1.16468	0.00293207	0.0156566
1891	dsrB	SL1344_1912	0.248078	0.528778	0.676051
1892	yodD	SL1344_1913	0.968914	0.223516	0.377737
1893		SL1344_1914	0.413208	0.386601	0.546664
1894	yedQ	SL1344_1915	0.0276212	0.930118	0.959898
1895		SL1344_1916	-0.770431	0.225872	0.380182
1896		SL1344_1917	-0.0210284	0.951375	0.971465
1897	yedA	SL1344_1918	0.193975	0.525948	0.673604
1898		SL1344_1919	0.55881	0.180396	0.325952
1899		SL1344_1920	0.291544	0.135703	0.269696
1900		SL1344_1921	0.343	0.246457	0.402909
1901		SL1344_1922	0.319221	0.419193	0.577043
1902	ompS1	SL1344_1923	1.05151	0.000273267	0.00256209
1903	SL1344_RS25455	-	0.494339	0.607711	0.747193
1904	cspB	SL1344_1924	0.671524	0.0116943	0.0453002
1905		SL1344_1925	0.627791	0.012093	0.0461963
1906		SL1344_1926	1.19335	0.000756158	0.00561209
1907		SL1344_1927	0.981807	0.0175364	0.0610249
1908	SL1344_RS25465	SL1344_1927B	0.459585	0.549476	0.695468
1909	sseK/sseK3	SL1344_1928	0.802577	0.00944933	0.0389984
1910		SL1344_1929	-0.0323509	0.922112	0.956401
1911		SL1344_1930	0.540106	0.260881	0.418775
1912		SL1344_1931	-0.530547	0.703912
1913		SL1344_1932	-0.255206	0.779387	0.867497
1914		SL1344_1933	-1.44101	0.146994	0.283957
1915		SL1344_1934	-0.0701093	0.919297	0.954971
1916		SL1344_1935	0.892489	0.2441	0.399831
1917		SL1344_1936	-0.768979	0.18254	0.329154
1918		SL1344_1937	-0.706116	0.116442	0.241185
1919		SL1344_1938	-2.12386	3.96311e-06	7.54357e-05
1920		SL1344_1939	-0.97915	0.217843	0.370623
1921		SL1344_1940	0.243229	0.685549	0.804621
1922		SL1344_1941	0.307054	0.506488	0.657163
1924		SL1344_1942	-2.59238	0.14204	0.277838
1925		SL1344_1943	-3.55319	0.0422295	0.1154
1926		SL1344_1944	-3.58427	0.0357251	0.101914
1927		SL1344_1945	-0.264847	0.735945	0.837117
1928		SL1344_1946	1.35336	0.0926675	0.205226
1929		SL1344_1947	-1.68354	0.0354253	0.101549
1930		SL1344_1948	-1.5252	0.312052
1931		SL1344_1949	-0.170688	0.817967	0.892108
1932		-	0.416372	0.858709
1933		SL1344_1950	0.101718	0.837038	0.905527
1934		SL1344_1951	0.441189	0.608229	0.74734
1935		SL1344_1952	0.00123173	0.998886	0.998886
1936		SL1344_1953	1.04437	0.0338949	0.0985385
1937		SL1344_1954	1.29788	0.0215177	0.0711244
[truncated: 2,600 more rows]

## Sheet: DEseq2 by SPI
SPI-1								SPI-2
[truncated: 42 more rows]

[truncated: 4 more sheets: DEseq2 p<0.05, DEseq2 p<0.05, L2FC>|1|, Upregulated, Down-regulated]
